# Supplementary material for: Secretory leukocyte protease inhibitor protects against severe urinary tract infection in mice
Source: mBio. 2024 Jan 25;15(2):e02554-23. doi: 10.1128/mbio.02554-23 (PMC10865866; doi:10.1128/mbio.02554-23)
Supplement: Table S1 — Differential gene expression. [file mbio.02554-23-s0002.xlsx]

## Sheet: Table S1A
Table S1A. Differential Gene Expression of Whole Bladders from mock-infected and infected Slpi+/+ mice (I-wt vs. M-wt)
Ensembl_ID	baseMean	log2FoldChange	lfcSE	stat	pvalue	padj	genename	entrezgene_id
ENSMUSG00000042212	29.5568	28.5931	2.59177	11.0322	2.67099e-28	4.28346e-24	Sprr2d	20758
ENSMUSG00000021091	12595.9	2.38416	0.288579	8.26172	1.43593e-16	1.0435e-12	Serpina3n	20716
ENSMUSG00000026039	129.183	2.44977	0.297845	8.22499	1.95204e-16	1.0435e-12	Sgo2a	68549
ENSMUSG00000030017	1363.66	7.47721	0.924951	8.0839	6.27266e-16	2.51487e-12	Reg3g	19695
ENSMUSG00000054717	895.459	1.74118	0.222756	7.81654	5.42935e-15	1.74141e-11	Hmgb2	97165
ENSMUSG00000040084	375.572	2.42027	0.321098	7.5375	4.79071e-14	1.28048e-10	Bub1b	12236
ENSMUSG00000024056	122.73	2.35405	0.314782	7.47836	7.52564e-14	1.72412e-10	Ndc80	67052
ENSMUSG00000063354	280.594	3.574	0.48704	7.33821	2.16462e-13	4.33926e-10	Slc39a4	72027
ENSMUSG00000090231	3397.35	2.43808	0.337293	7.22837	4.88808e-13	8.71001e-10	Cfb	14962
ENSMUSG00000034317	160.255	1.84338	0.257171	7.16792	7.61458e-13	1.21037e-09	Trim59	66949
ENSMUSG00000046295	111.444	2.1722	0.303546	7.15607	8.30207e-13	1.21037e-09	Ankle1	234396
ENSMUSG00000051378	101.651	2.70324	0.382851	7.06082	1.65523e-12	2.21207e-09	Kif18b	70218
ENSMUSG00000094777	317.484	2.42516	0.344278	7.04418	1.86553e-12	2.30134e-09	H2ac24	319171
ENSMUSG00000020808	106.555	2.33617	0.333081	7.01382	2.31903e-12	2.65645e-09	Pimreg	109212
ENSMUSG00000030677	198.371	2.61305	0.37327	7.00043	2.55173e-12	2.72813e-09	Kif22	110033
ENSMUSG00000079553	238.746	2.4269	0.35246	6.88559	5.75466e-12	5.76797e-09	Kifc1	100502766
ENSMUSG00000003779	316.218	2.28076	0.332794	6.85337	7.2131e-12	6.71061e-09	Kif20a	19348
ENSMUSG00000037313	351.721	2.02885	0.296305	6.84718	7.53202e-12	6.71061e-09	Tacc3	21335
ENSMUSG00000028678	134.004	2.56829	0.380062	6.75755	1.40346e-11	1.18459e-08	Kif2c	73804
ENSMUSG00000054364	2389.71	-0.631698	0.0941611	-6.70869	1.96382e-11	1.57469e-08	Rhob	11852
ENSMUSG00000020914	1208.86	2.28614	0.342544	6.67401	2.48902e-11	1.90078e-08	Top2a	21973
ENSMUSG00000048327	243.154	2.36605	0.359025	6.59022	4.3918e-11	3.20143e-08	Ckap2l	70466
ENSMUSG00000005233	127.911	2.10333	0.32083	6.55589	5.53122e-11	3.54817e-08	Spc25	66442
ENSMUSG00000020897	198.286	2.33506	0.355843	6.56207	5.30673e-11	3.54817e-08	Aurkb	20877
ENSMUSG00000031004	1262.73	2.28005	0.34777	6.55621	5.51913e-11	3.54817e-08	Mki67	17345
ENSMUSG00000032218	218.219	2.43088	0.371218	6.54839	5.81616e-11	3.58746e-08	Ccnb2	12442
ENSMUSG00000027306	242.081	2.31746	0.358526	6.46384	1.0208e-10	5.84661e-08	Nusap1	108907
ENSMUSG00000079012	169.25	2.87295	0.444336	6.46572	1.00821e-10	5.84661e-08	Serpina3m	20717
ENSMUSG00000028859	455.483	4.43806	0.693241	6.4019	1.53458e-10	8.48623e-08	Csf3r	12986
ENSMUSG00000066632	44.0178	23.8599	3.7359	6.38667	1.6954e-10	9.06305e-08	NA	NA
ENSMUSG00000027715	382.835	2.17214	0.341549	6.35968	2.02178e-10	1.04591e-07	Ccna2	12428
ENSMUSG00000021965	65.1889	2.50708	0.395089	6.34559	2.21576e-10	1.07679e-07	Ska3	219114
ENSMUSG00000074677	160.118	3.63599	0.572905	6.34658	2.20147e-10	1.07679e-07	Sirpb1c	100038947
ENSMUSG00000034311	180.744	2.67168	0.423052	6.31527	2.69696e-10	1.27209e-07	Kif4	16571
ENSMUSG00000024989	165.272	2.43035	0.386252	6.29214	3.13113e-10	1.43468e-07	Cep55	74107
ENSMUSG00000029177	317.675	2.13868	0.341951	6.25434	3.99213e-10	1.77838e-07	Cenpa	12615
ENSMUSG00000027326	99.5767	2.33084	0.37466	6.22122	4.93297e-10	2.13811e-07	Knl1	76464
ENSMUSG00000038252	666.422	1.57294	0.25325	6.21102	5.26418e-10	2.22162e-07	Ncapd2	68298
ENSMUSG00000027331	308.185	2.30092	0.370904	6.20356	5.51995e-10	2.26983e-07	Knstrn	51944
ENSMUSG00000006398	293.708	2.39584	0.389713	6.14772	7.86046e-10	3.15145e-07	Cdc20	107995
ENSMUSG00000027323	215.189	2.21949	0.361574	6.1384	8.33565e-10	3.26046e-07	Rad51	19361
ENSMUSG00000030867	210.946	2.4534	0.400189	6.13062	8.75387e-10	3.34252e-07	Plk1	18817
ENSMUSG00000023505	289.42	2.30022	0.375847	6.12008	9.35259e-10	3.48808e-07	Cdca3	14793
ENSMUSG00000028873	219.379	2.15292	0.352019	6.11593	9.59961e-10	3.49884e-07	Cdca8	52276
ENSMUSG00000023940	83.2945	2.00037	0.329689	6.06745	1.29954e-09	4.63127e-07	Sgo1	72415
ENSMUSG00000037466	126.54	2.21268	0.365751	6.04968	1.45132e-09	5.05192e-07	Tedc1	104732
ENSMUSG00000038379	95.1037	2.60822	0.431363	6.04647	1.48058e-09	5.05192e-07	Ttk	22137
ENSMUSG00000027469	472.157	2.0627	0.341625	6.03792	1.56117e-09	5.21593e-07	Tpx2	72119
ENSMUSG00000042489	185.157	2.28517	0.379225	6.02588	1.68191e-09	5.50466e-07	Clspn	269582
ENSMUSG00000037725	206.728	2.09745	0.348961	6.01054	1.84909e-09	5.93076e-07	Ckap2	80986
ENSMUSG00000041219	363.18	1.65509	0.275553	6.00643	1.89657e-09	5.9638e-07	Arhgap11a	228482
ENSMUSG00000029299	69.0968	1.44081	0.240533	5.99007	2.09746e-09	6.46866e-07	Abcg3	27405
ENSMUSG00000112808	327.108	1.53064	0.256269	5.97278	2.33245e-09	7.05763e-07	NA	NA
ENSMUSG00000001403	255.961	2.69825	0.452395	5.96435	2.45608e-09	7.20452e-07	Ube2c	68612
ENSMUSG00000036834	40.1845	3.10898	0.521346	5.96337	2.47084e-09	7.20452e-07	Plch1	269437
ENSMUSG00000026622	180.328	2.2605	0.37943	5.95763	2.55919e-09	7.25495e-07	Nek2	18005
ENSMUSG00000027379	129.852	2.36726	0.397431	5.9564	2.57861e-09	7.25495e-07	Bub1	12235
ENSMUSG00000015880	160.05	2.40768	0.4049	5.94635	2.74191e-09	7.58137e-07	Ncapg	54392
ENSMUSG00000027496	160.28	2.06715	0.348605	5.92979	3.03331e-09	8.24494e-07	Aurka	20878
ENSMUSG00000001228	506.908	2.07232	0.350287	5.91607	3.29719e-09	8.81283e-07	Uhrf1	18140
ENSMUSG00000034906	234.227	1.83935	0.311187	5.91076	3.40523e-09	8.95241e-07	Ncaph	215387
ENSMUSG00000023015	351.325	1.9601	0.332388	5.89703	3.70092e-09	9.49468e-07	Racgap1	26934
ENSMUSG00000039187	120.016	1.78516	0.302788	5.89575	3.7299e-09	9.49468e-07	Fanci	208836
ENSMUSG00000022070	101.989	1.26489	0.214861	5.88704	3.93182e-09	9.85228e-07	Bora	77744
ENSMUSG00000048922	266.078	1.43283	0.243503	5.88424	3.99888e-09	9.86617e-07	Cdca2	108912
ENSMUSG00000026683	166.245	2.1617	0.367706	5.87887	4.13069e-09	1.00369e-06	Nuf2	66977
ENSMUSG00000017716	214.607	2.40586	0.410751	5.85722	4.70677e-09	1.1266e-06	Birc5	11799
ENSMUSG00000019942	297.252	2.45848	0.422111	5.82424	5.7373e-09	1.35307e-06	Cdk1	12534
ENSMUSG00000020185	70.8604	1.8124	0.311602	5.81639	6.0131e-09	1.37817e-06	E2f7	52679
ENSMUSG00000045328	232.5	2.51044	0.431796	5.81395	6.1015e-09	1.37817e-06	Cenpe	229841
ENSMUSG00000046591	61.1729	2.32882	0.400434	5.81574	6.03647e-09	1.37817e-06	Ticrr	77011
ENSMUSG00000026180	161.605	5.53825	0.954203	5.80406	6.47273e-09	1.44171e-06	Cxcr2	12765
ENSMUSG00000049103	1150.13	2.22736	0.384992	5.78546	7.2313e-09	1.58861e-06	Ccr2	12772
ENSMUSG00000031262	71.5255	2.13758	0.370298	5.7726	7.80567e-09	1.69162e-06	Cenpi	102920
ENSMUSG00000029910	271.634	1.66069	0.288037	5.76554	8.13952e-09	1.74045e-06	Mad2l1	56150
ENSMUSG00000033952	176.849	2.32648	0.40423	5.75533	8.64727e-09	1.82469e-06	Aspm	12316
ENSMUSG00000032783	59.6039	2.39449	0.417237	5.73893	9.52792e-09	1.93417e-06	Troap	78733
ENSMUSG00000038943	526.951	1.9999	0.348318	5.74159	9.37938e-09	1.93417e-06	Prc1	233406
ENSMUSG00000053101	54.8554	3.13654	0.546368	5.7407	9.42861e-09	1.93417e-06	Gpr141	353346
ENSMUSG00000027242	142.415	1.11989	0.195412	5.73091	9.98907e-09	2.00243e-06	Wdr76	241627
ENSMUSG00000024300	383.605	1.94385	0.339595	5.72403	1.04024e-08	2.05954e-06	Myo1f	17916
ENSMUSG00000019773	97.6606	1.33379	0.233723	5.7067	1.15187e-08	2.25275e-06	Fbxo5	67141
ENSMUSG00000041064	65.2645	2.85268	0.500645	5.69801	1.21212e-08	2.34201e-06	Pif1	208084
ENSMUSG00000037544	167.904	2.31345	0.40752	5.67691	1.37149e-08	2.6184e-06	Dlgap5	218977
ENSMUSG00000035683	147.969	2.15451	0.380154	5.66748	1.44916e-08	2.73414e-06	Melk	17279
ENSMUSG00000012443	309.72	1.93386	0.34136	5.66515	1.46892e-08	2.7392e-06	Kif11	16551
ENSMUSG00000032400	175.804	2.14805	0.379772	5.65615	1.54807e-08	2.84584e-06	Zwilch	68014
ENSMUSG00000064246	35.8305	4.06749	0.719318	5.65465	1.5616e-08	2.84584e-06	Chil1	12654
ENSMUSG00000028175	60.4829	2.32513	0.41211	5.64201	1.68072e-08	2.99485e-06	Depdc1a	76131
ENSMUSG00000062248	150.1	1.51898	0.269146	5.6437	1.66433e-08	2.99485e-06	Cks2	66197
ENSMUSG00000028159	311.531	0.761669	0.135452	5.62315	1.87511e-08	3.30452e-06	Dapp1	26377
ENSMUSG00000046179	140.14	2.0059	0.358526	5.59486	2.20796e-08	3.8488e-06	E2f8	108961
ENSMUSG00000022322	108.348	2.28359	0.40988	5.57135	2.52773e-08	4.35884e-06	Shcbp1	20419
ENSMUSG00000027699	183.493	1.78614	0.321475	5.55607	2.75919e-08	4.70736e-06	Ect2	13605
ENSMUSG00000095028	55.0995	3.76453	0.679088	5.54351	2.96465e-08	5.00464e-06	Sirpb1b	668101
ENSMUSG00000002055	175.026	2.1628	0.390947	5.53221	3.16229e-08	5.28267e-06	Spag5	54141
ENSMUSG00000041431	302.685	2.48253	0.453991	5.46824	4.54532e-08	7.51477e-06	Ccnb1	268697
ENSMUSG00000025574	306.813	2.03791	0.37307	5.46253	4.69384e-08	7.68114e-06	Tk1	21877
ENSMUSG00000022033	184.151	2.39758	0.439431	5.4561	4.86705e-08	7.88412e-06	Pbk	52033
ENSMUSG00000074476	135.028	2.05766	0.377335	5.45314	4.94878e-08	7.93636e-06	Spc24	67629
ENSMUSG00000026581	260.681	3.85467	0.707699	5.44677	5.12932e-08	8.14445e-06	Sell	20343
ENSMUSG00000020493	123.065	2.02444	0.372003	5.44201	5.26834e-08	8.28318e-06	Prr11	270906
ENSMUSG00000037474	157.067	1.91261	0.352304	5.42886	5.67137e-08	8.83027e-06	Dtl	76843
ENSMUSG00000049625	169.54	1.90152	0.35055	5.42441	5.81465e-08	8.96631e-06	Tifab	212937
ENSMUSG00000056071	310.63	6.27416	1.15802	5.41799	6.0273e-08	9.2057e-06	S100a9	20202
ENSMUSG00000024660	558.978	1.59703	0.295255	5.40897	6.33868e-08	9.58994e-06	Incenp	16319
ENSMUSG00000033031	182.745	1.82198	0.339403	5.36818	7.95366e-08	1.19208e-05	Cip2a	224171
ENSMUSG00000026779	103.973	1.72256	0.321686	5.35478	8.56587e-08	1.27195e-05	Mastl	67121
ENSMUSG00000037944	63.7392	2.56024	0.478472	5.35086	8.7536e-08	1.27782e-05	Ccr7	12775
ENSMUSG00000072082	185.412	2.05625	0.384301	5.35063	8.76472e-08	1.27782e-05	Ccnf	12449
ENSMUSG00000022034	97.2741	1.95236	0.365617	5.33992	9.29897e-08	1.34349e-05	Esco2	71988
ENSMUSG00000026822	269.244	4.30616	0.806833	5.33712	9.44356e-08	1.3522e-05	Lcn2	16819
ENSMUSG00000003484	108.796	2.37592	0.445623	5.33169	9.73052e-08	1.38096e-05	Cyp4f18	72054
ENSMUSG00000024399	44.2835	2.14213	0.402244	5.32546	1.00698e-07	1.41657e-05	Ltb	16994
ENSMUSG00000027160	268.064	0.848219	0.159749	5.30971	1.09802e-07	1.53121e-05	Ccdc34	68201
ENSMUSG00000036768	140.402	2.39147	0.451561	5.296	1.18367e-07	1.63642e-05	Kif15	209737
ENSMUSG00000032221	67.513	1.81324	0.342782	5.28977	1.22471e-07	1.67869e-05	Mns1	17427
ENSMUSG00000050410	269.831	1.36881	0.25914	5.28213	1.2769e-07	1.73539e-05	Tcf19	106795
ENSMUSG00000079451	291.528	5.95953	1.12937	5.27689	1.31397e-07	1.77077e-05	Tmprss11g	320454
ENSMUSG00000051220	103.66	1.9846	0.376742	5.26779	1.38074e-07	1.84525e-05	Ercc6l	236930
ENSMUSG00000032815	236.965	1.28066	0.243458	5.26031	1.43813e-07	1.89043e-05	Fanca	14087
ENSMUSG00000073412	80.7128	1.98261	0.376878	5.26062	1.43574e-07	1.89043e-05	Lst1	16988
ENSMUSG00000066551	3498.6	0.383334	0.0729142	5.25732	1.46167e-07	1.90575e-05	Hmgb1	15289
ENSMUSG00000031779	102.439	2.31753	0.442324	5.23944	1.61068e-07	2.07483e-05	Ccl22	20299
ENSMUSG00000079224	15.9913	26.7642	5.10895	5.23869	1.61722e-07	2.07483e-05	NA	NA
ENSMUSG00000022021	184.591	1.88689	0.360491	5.23423	1.65678e-07	2.09211e-05	Diaph3	56419
ENSMUSG00000042029	312.168	1.62884	0.311146	5.23498	1.65005e-07	2.09211e-05	Ncapg2	76044
ENSMUSG00000001517	265.847	1.81081	0.346962	5.21905	1.79846e-07	2.25327e-05	Foxm1	14235
ENSMUSG00000063919	29.301	-1.72642	0.330904	-5.21729	1.81558e-07	2.25708e-05	Srrm4	68955
ENSMUSG00000024397	177.312	1.81795	0.349892	5.19575	2.03899e-07	2.49612e-05	Aif1	11629
ENSMUSG00000047798	205.663	3.91051	0.752432	5.19716	2.02351e-07	2.49612e-05	Cd300lf	246746
ENSMUSG00000027203	278.833	1.10254	0.212471	5.18916	2.11246e-07	2.55168e-05	Dut	110074
ENSMUSG00000079491	58.9949	1.1035	0.212669	5.18883	2.11619e-07	2.55168e-05	NA	NA
ENSMUSG00000021391	29.5831	1.89729	0.366133	5.18196	2.19561e-07	2.62769e-05	Cenpp	66336
ENSMUSG00000027635	97.7183	1.48824	0.287575	5.17513	2.27754e-07	2.68602e-05	Dsn1	66934
ENSMUSG00000074141	56.4992	2.27814	0.440212	5.1751	2.27785e-07	2.68602e-05	Il4i1	14204
ENSMUSG00000039629	40.2783	1.12193	0.216861	5.17348	2.2977e-07	2.68965e-05	Strip2	320609
ENSMUSG00000020649	374.749	2.1136	0.408797	5.17028	2.33739e-07	2.71628e-05	Rrm2	20135
ENSMUSG00000050635	668.414	6.74128	1.3044	5.16813	2.36452e-07	2.72804e-05	Sprr2f	20760
ENSMUSG00000044811	100.886	2.10009	0.406502	5.16624	2.38845e-07	2.73597e-05	Cd300c2	140497
ENSMUSG00000040613	271.042	1.38287	0.267752	5.16474	2.40775e-07	2.73851e-05	Apobec1	11810
ENSMUSG00000071561	19.0513	7.3405	1.42445	5.15323	2.56039e-07	2.89162e-05	Cstdc5	100034684
ENSMUSG00000020143	345.693	1.39072	0.27	5.15082	2.59354e-07	2.90858e-05	Dock2	94176
ENSMUSG00000078783	16.6256	3.73817	0.725949	5.14935	2.61391e-07	2.91106e-05	Sirpd	751864
ENSMUSG00000040204	204.64	2.1116	0.411175	5.13552	2.81363e-07	3.11187e-05	Pclaf	68026
ENSMUSG00000047797	25.5613	4.7807	0.932414	5.12723	2.94031e-07	3.22971e-05	Gjb1	14618
ENSMUSG00000020330	198.806	2.09464	0.408648	5.12578	2.96313e-07	3.23264e-05	Hmmr	15366
ENSMUSG00000035697	752.674	1.26582	0.247248	5.11962	3.06156e-07	3.31745e-05	Arhgap45	70719
ENSMUSG00000022504	218.534	1.48058	0.289463	5.11491	3.13892e-07	3.37844e-05	Ciita	12265
ENSMUSG00000045273	59.4356	2.01146	0.393611	5.11028	3.21675e-07	3.41686e-05	Cenph	26886
ENSMUSG00000047517	47.6545	3.22293	0.630678	5.11026	3.21722e-07	3.41686e-05	Dmbt1	12945
ENSMUSG00000029616	1215.22	0.516491	0.101142	5.1066	3.28004e-07	3.46066e-05	Erp29	67397
ENSMUSG00000039748	78.6434	3.05271	0.598683	5.09905	3.41365e-07	3.57808e-05	Exo1	26909
ENSMUSG00000052212	58.1107	5.31545	1.04315	5.09555	3.47734e-07	3.62118e-05	Cd177	68891
ENSMUSG00000059089	124.164	3.06591	0.601835	5.09427	3.50093e-07	3.62222e-05	Fcgr4	246256
ENSMUSG00000069910	87.8894	1.83228	0.360612	5.08104	3.75381e-07	3.85897e-05	Spdl1	70385
ENSMUSG00000038644	352.923	0.971796	0.191473	5.07536	3.86762e-07	3.95064e-05	Pold1	18971
ENSMUSG00000041406	71.8524	1.58062	0.311872	5.06817	4.01655e-07	4.0768e-05	BC055324	381306
ENSMUSG00000030468	45.5436	1.87822	0.370782	5.06557	4.07176e-07	4.08156e-05	Siglecg	243958
ENSMUSG00000060743	4568.46	0.188731	0.0372578	5.06555	4.07215e-07	4.08156e-05	H3f3a	15078
ENSMUSG00000019992	34.3148	2.27816	0.4499	5.06371	4.11168e-07	4.09559e-05	Mtfr2	71804
ENSMUSG00000007080	234.874	1.85955	0.367477	5.06031	4.18581e-07	4.14369e-05	Pole	18973
ENSMUSG00000040596	450.556	-0.573918	0.113482	-5.05736	4.25103e-07	4.18244e-05	Pogk	71592
ENSMUSG00000005470	119.648	1.99807	0.395334	5.05413	4.32348e-07	4.20216e-05	Asf1b	66929
ENSMUSG00000024301	86.3551	1.6831	0.33297	5.0548	4.30842e-07	4.20216e-05	Kifc5b	16580
ENSMUSG00000022945	120.14	1.64097	0.326426	5.02708	4.98009e-07	4.81119e-05	Chaf1b	110749
ENSMUSG00000021287	53.4305	1.6688	0.332084	5.02523	5.0283e-07	4.82867e-05	Xrcc3	74335
ENSMUSG00000031756	78.1391	1.75184	0.349006	5.01953	5.1799e-07	4.94465e-05	Cenpn	72155
ENSMUSG00000035455	140.429	1.81614	0.362794	5.00597	5.55823e-07	5.2744e-05	Fignl1	60530
ENSMUSG00000079685	149.997	1.93575	0.38678	5.00479	5.59242e-07	5.27562e-05	Ulbp1	77777
ENSMUSG00000062510	78.1801	1.83692	0.367341	5.00057	5.71599e-07	5.36066e-05	Nsl1	381318
ENSMUSG00000001131	999.952	3.48593	0.697707	4.99627	5.84512e-07	5.4499e-05	Timp1	21857
ENSMUSG00000050908	96.8911	1.06013	0.212804	4.98175	6.30128e-07	5.84125e-05	Tvp23a	383103
ENSMUSG00000056054	152.03	5.79829	1.16528	4.97589	6.49491e-07	5.98614e-05	S100a8	20201
ENSMUSG00000022372	239.682	1.8865	0.380503	4.95792	7.1251e-07	6.52944e-05	Sla	20491
ENSMUSG00000036777	406.352	1.38828	0.280551	4.94839	7.48281e-07	6.81829e-05	Anln	68743
ENSMUSG00000005800	15.0191	4.88375	0.989725	4.93445	8.03752e-07	7.28236e-05	Mmp8	17394
ENSMUSG00000028312	435.216	1.47678	0.29947	4.93132	8.16752e-07	7.35856e-05	Smc2	14211
ENSMUSG00000004071	520.739	-0.373045	0.0757774	-4.9229	8.52689e-07	7.63943e-05	Cdip1	66626
ENSMUSG00000036875	139.186	1.39126	0.283034	4.91552	8.85481e-07	7.88914e-05	Dna2	327762
ENSMUSG00000003038	1761.85	0.769742	0.156635	4.91423	8.91324e-07	7.89733e-05	Hmgn2	15331
ENSMUSG00000030707	931.483	1.8152	0.370004	4.9059	9.29996e-07	8.1947e-05	Coro1a	12721
ENSMUSG00000046805	1756.26	1.80138	0.367432	4.90261	9.45738e-07	8.28787e-05	Mpeg1	17476
ENSMUSG00000034773	34.9523	2.10234	0.429184	4.89846	9.65886e-07	8.40397e-05	Hrob	217216
ENSMUSG00000071547	122.036	1.53327	0.313058	4.89774	9.69467e-07	8.40397e-05	Nt5dc2	70021
ENSMUSG00000041498	132.301	1.49236	0.305291	4.88833	1.01697e-06	8.7684e-05	Kif14	381293
ENSMUSG00000022881	126.962	1.01553	0.208038	4.88147	1.05296e-06	8.99666e-05	Rfc4	106344
ENSMUSG00000040549	826.8	0.485938	0.0995539	4.88115	1.05467e-06	8.99666e-05	Ckap5	75786
ENSMUSG00000022678	651.949	0.529061	0.108556	4.87361	1.0958e-06	9.24911e-05	Nde1	67203
ENSMUSG00000056069	270.125	1.14476	0.234865	4.87412	1.09294e-06	9.24911e-05	Otulinl	223433
ENSMUSG00000023903	46.4728	2.55136	0.524227	4.8669	1.13363e-06	9.4688e-05	Mmp25	240047
ENSMUSG00000045761	18.4896	2.93836	0.603655	4.86761	1.12956e-06	9.4688e-05	Togaram2	320159
ENSMUSG00000027330	458.967	0.745238	0.153391	4.85843	1.18319e-06	9.83147e-05	Cdc25b	12531
ENSMUSG00000020256	107.979	0.963618	0.198509	4.85429	1.20821e-06	9.88573e-05	Aldh1l2	216188
ENSMUSG00000078763	205.681	3.56981	0.735287	4.85499	1.20393e-06	9.88573e-05	Slfn1	20555
ENSMUSG00000093674	8114.71	0.346668	0.0714069	4.85483	1.20492e-06	9.88573e-05	Rpl41	67945
ENSMUSG00000012483	133.817	0.625285	0.128887	4.85142	1.2258e-06	9.97877e-05	Rpa3	68240
ENSMUSG00000031530	376.991	-0.805456	0.166095	-4.84936	1.23862e-06	0.000100322	Dusp4	319520
ENSMUSG00000078521	34.8764	2.22783	0.46116	4.83093	1.35897e-06	0.000109516	Aunip	69885
ENSMUSG00000028066	231.884	0.88681	0.183617	4.82967	1.3676e-06	0.000109661	Pmf1	67037
ENSMUSG00000028212	100.74	2.03956	0.422838	4.82349	1.41067e-06	0.000111919	Ccne2	12448
ENSMUSG00000056394	629.106	1.28916	0.267314	4.82264	1.41669e-06	0.000111919	Lig1	16881
ENSMUSG00000098090	21.0497	1.94775	0.403731	4.82438	1.40442e-06	0.000111919	NA	NA
ENSMUSG00000048992	106.081	3.61261	0.749262	4.82156	1.42439e-06	0.000111975	Prss32	69814
ENSMUSG00000033222	268.491	0.596424	0.123756	4.81935	1.44029e-06	0.000112673	Ttf2	74044
ENSMUSG00000040710	160.25	1.05531	0.219438	4.80916	1.51568e-06	0.000117995	St8sia4	20452
ENSMUSG00000068394	116.5	0.719836	0.14985	4.8037	1.5576e-06	0.000120672	Cep152	99100
ENSMUSG00000029372	37.9401	4.83806	1.00782	4.80051	1.58259e-06	0.000122019	Ppbp	57349
ENSMUSG00000068744	68.6179	1.86079	0.388297	4.7922	1.64964e-06	0.00012658	Psrc1	56742
ENSMUSG00000069255	444.36	0.369703	0.0771911	4.78945	1.67238e-06	0.000127714	Dusp22	105352
ENSMUSG00000078817	27.4522	5.88087	1.22835	4.78762	1.68768e-06	0.000128272	Nlrp12	378425
ENSMUSG00000040061	116.26	1.66359	0.347768	4.78364	1.72152e-06	0.000130226	Plcb2	18796
ENSMUSG00000039981	36.4277	2.17618	0.455296	4.77971	1.75549e-06	0.000132173	Zc3h12d	237256
ENSMUSG00000066607	75.5443	-0.887472	0.185829	-4.77574	1.79044e-06	0.000134174	Insyn1	319477
ENSMUSG00000034329	92.2744	1.81097	0.380769	4.75608	1.97389e-06	0.000147234	Brip1	237911
ENSMUSG00000069972	15.1973	24.3103	5.11709	4.75081	2.02606e-06	0.000150426	NA	NA
ENSMUSG00000005125	965.25	-0.867881	0.182807	-4.74753	2.05915e-06	0.000152178	Ndrg1	17988
ENSMUSG00000050107	40.7493	1.72164	0.362725	4.74641	2.07054e-06	0.000152318	Haspin	14841
ENSMUSG00000026873	113.987	1.37663	0.291088	4.72926	2.25345e-06	0.000165016	Phf19	74016
ENSMUSG00000076498	29.2427	2.0458	0.432875	4.72609	2.28888e-06	0.000166849	NA	NA
ENSMUSG00000005465	42.7543	1.34162	0.283941	4.72498	2.30135e-06	0.000166999	Il27ra	50931
ENSMUSG00000028044	215.269	1.37653	0.291962	4.71476	2.41991e-06	0.000174811	Cks1b	54124
ENSMUSG00000072980	44.068	1.64346	0.349312	4.70485	2.54047e-06	0.000182697	Oip5	70645
ENSMUSG00000023132	44.4953	1.70774	0.363658	4.696	2.65302e-06	0.00018994	Gzma	14938
ENSMUSG00000035004	148.032	2.18238	0.465082	4.69247	2.69928e-06	0.000192393	Igsf6	80719
ENSMUSG00000019214	108.178	1.4683	0.313009	4.69092	2.71981e-06	0.000192695	Chtf18	214901
ENSMUSG00000039396	72.5555	2.05664	0.438485	4.69034	2.72756e-06	0.000192695	Neil3	234258
ENSMUSG00000091618	255.405	1.47538	0.314641	4.68909	2.74426e-06	0.000193025	H60c	670558
ENSMUSG00000032322	205.182	1.78319	0.380807	4.68265	2.83191e-06	0.00019832	Pstpip1	19200
ENSMUSG00000027115	51.9047	1.26056	0.269607	4.67557	2.93145e-06	0.000202087	Kif18a	228421
ENSMUSG00000028718	79.6363	1.73119	0.370289	4.67524	2.93611e-06	0.000202087	Stil	20460
ENSMUSG00000037318	60.2871	2.03006	0.434127	4.6762	2.92246e-06	0.000202087	Traf3ip3	215243
ENSMUSG00000042817	71.6832	1.21356	0.259454	4.67738	2.90565e-06	0.000202087	Flt3	14255
ENSMUSG00000045639	353.028	-0.558481	0.119483	-4.67413	2.95202e-06	0.000202314	Zfp629	320683
ENSMUSG00000024791	78.0243	2.07543	0.444222	4.67205	2.98204e-06	0.000203502	Cdca5	67849
ENSMUSG00000068749	1029.55	0.410313	0.0878488	4.67068	3.00209e-06	0.000204002	Psma5	26442
ENSMUSG00000000682	277.616	1.80633	0.38718	4.66534	3.08112e-06	0.000207725	Cd52	23833
ENSMUSG00000031311	3167.98	0.194864	0.0417771	4.66436	3.09574e-06	0.000207725	Nono	53610
ENSMUSG00000048534	90.0348	2.28955	0.490856	4.66439	3.09527e-06	0.000207725	Jaml	270152
ENSMUSG00000029190	1105.32	-0.287729	0.0617021	-4.6632	3.11332e-06	0.000208034	D5Ertd579e	320661
ENSMUSG00000028068	221.85	1.69874	0.364571	4.65956	3.16883e-06	0.000210865	Iqgap3	404710
ENSMUSG00000031838	738.36	1.10985	0.238364	4.65611	3.2224e-06	0.000212822	Ifi30	65972
ENSMUSG00000039158	287.301	1.2145	0.260849	4.65596	3.22478e-06	0.000212822	Akna	100182
ENSMUSG00000031245	545.06	0.675203	0.145393	4.64397	3.4177e-06	0.00022463	Hmgn5	50887
ENSMUSG00000030830	254.01	2.28297	0.491814	4.64193	3.45172e-06	0.000225786	Itgal	16408
ENSMUSG00000037410	1590.2	0.384539	0.0828566	4.64102	3.46695e-06	0.000225786	Tbc1d2b	67016
ENSMUSG00000068101	91.3486	1.65747	0.357248	4.63955	3.49161e-06	0.000225786	Cenpm	66570
ENSMUSG00000090665	15.3731	3.81208	0.821605	4.63979	3.48756e-06	0.000225786	NA	NA
ENSMUSG00000024795	172.88	1.70966	0.368986	4.63341	3.59699e-06	0.000231666	Kif20b	240641
ENSMUSG00000026605	380.222	2.10792	0.455309	4.62965	3.66288e-06	0.000233102	Cenpf	108000
ENSMUSG00000027347	73.1353	1.69437	0.365934	4.63024	3.65237e-06	0.000233102	Rasgrp1	19419
ENSMUSG00000053158	556.849	1.42168	0.307009	4.63076	3.64332e-06	0.000233102	Fes	14159
ENSMUSG00000026134	166.23	0.84543	0.182683	4.62785	3.69488e-06	0.000233577	Prim2	19076
ENSMUSG00000043740	92.5312	2.97522	0.642932	4.62759	3.69948e-06	0.000233577	B430306N03Rik	320148
ENSMUSG00000020857	2223.65	0.533658	0.115504	4.62026	3.83259e-06	0.000241032	Nme2	18103
ENSMUSG00000009292	72.0176	3.03599	0.657922	4.61451	3.94029e-06	0.000243538	Trpm2	28240
ENSMUSG00000025289	460.405	0.430059	0.0931616	4.61627	3.90703e-06	0.000243538	Prdx4	53381
ENSMUSG00000030322	105.838	0.76238	0.165229	4.61408	3.94836e-06	0.000243538	Mbd4	17193
ENSMUSG00000031848	592.081	0.449543	0.0974026	4.61531	3.92507e-06	0.000243538	Lsm4	50783
ENSMUSG00000084128	991.91	-0.724674	0.156986	-4.61616	3.90907e-06	0.000243538	Esrp2	77411
ENSMUSG00000044533	15345	0.396168	0.0858877	4.61262	3.97619e-06	0.000244315	Rps2	16898
ENSMUSG00000020267	1241.58	0.262372	0.0568986	4.61123	4.00291e-06	0.000245018	Hint1	15254
ENSMUSG00000004266	548.754	1.39621	0.30296	4.60857	4.05456e-06	0.000247236	Ptpn6	15170
ENSMUSG00000071644	7377.74	0.233561	0.0507099	4.60582	4.10835e-06	0.000249567	Eef1g	67160
ENSMUSG00000039621	459.695	1.06039	0.231009	4.59028	4.42659e-06	0.000267884	Prex1	277360
ENSMUSG00000032555	792.363	1.02443	0.223485	4.58391	4.56364e-06	0.00027514	Topbp1	235559
ENSMUSG00000030978	1157.99	1.14951	0.250997	4.57978	4.65473e-06	0.00027958	Rrm1	20133
ENSMUSG00000059791	133.761	1.13776	0.248677	4.57526	4.75634e-06	0.000284617	Nrm	106582
ENSMUSG00000028071	42.5589	1.90182	0.415851	4.57333	4.80039e-06	0.000286185	Sh2d2a	27371
ENSMUSG00000006678	281.7	0.969919	0.212264	4.5694	4.89119e-06	0.000289717	Pola1	18968
ENSMUSG00000009585	733.599	0.659362	0.144306	4.56921	4.89576e-06	0.000289717	Apobec3	80287
ENSMUSG00000062591	74.9232	-0.753689	0.165076	-4.56571	4.97816e-06	0.00029351	Tubb4a	22153
ENSMUSG00000025877	177.755	1.93629	0.42472	4.55899	5.14007e-06	0.000301946	Hk3	212032
ENSMUSG00000048251	44.7983	1.6485	0.361826	4.55606	5.21217e-06	0.000302854	Bcl11b	58208
ENSMUSG00000052387	11.0035	-1.52095	0.333802	-4.55645	5.20253e-06	0.000302854	Trpm3	226025
ENSMUSG00000069793	556.173	1.7622	0.386712	4.55689	5.19177e-06	0.000302854	Slfn9	237886
ENSMUSG00000005824	44.0789	2.93795	0.645477	4.5516	5.32394e-06	0.000308231	Tnfsf14	50930
ENSMUSG00000078780	31.5006	3.16394	0.695997	4.54591	5.46986e-06	0.00031554	Gm5150	381484
ENSMUSG00000044827	124.898	2.24051	0.493124	4.54349	5.53293e-06	0.000318034	Tlr1	21897
ENSMUSG00000058099	367.198	1.68403	0.370756	4.54216	5.56816e-06	0.000318916	Nfam1	74039
ENSMUSG00000021485	69.4917	1.5461	0.340542	4.54012	5.62234e-06	0.000320874	Mxd3	17121
ENSMUSG00000039936	435.805	1.21114	0.266915	4.53755	5.69118e-06	0.000323651	Pik3cd	18707
ENSMUSG00000022177	177.493	0.924182	0.203719	4.53656	5.71803e-06	0.000324029	Haus4	219072
ENSMUSG00000037628	42.6268	2.16123	0.476788	4.53289	5.81819e-06	0.000328543	Cdkn3	72391
ENSMUSG00000032586	70.1522	1.80951	0.399307	4.53162	5.8532e-06	0.000329361	Traip	22036
ENSMUSG00000006715	144.295	1.28584	0.283812	4.53061	5.88128e-06	0.000329783	Gmnn	57441
ENSMUSG00000030861	1038.02	-0.528621	0.11679	-4.52627	6.00338e-06	0.000335457	Acadsb	66885
ENSMUSG00000020473	2758.97	-0.541555	0.11983	-4.51935	6.20289e-06	0.000345402	Aebp1	11568
ENSMUSG00000024516	596.803	0.38656	0.0855854	4.51665	6.28245e-06	0.000348621	Sec11c	66286
ENSMUSG00000038241	799.323	0.521419	0.11547	4.51565	6.31243e-06	0.000349077	Cep250	16328
ENSMUSG00000002835	332.054	1.46221	0.324269	4.50924	6.50613e-06	0.000358552	Chaf1a	27221
ENSMUSG00000039013	32.029	2.64426	0.587194	4.50321	6.69343e-06	0.000366654	Siglecf	233186
ENSMUSG00000044103	30.516	4.93824	1.09665	4.50304	6.69887e-06	0.000366654	Il36g	215257
ENSMUSG00000023104	525.975	0.612924	0.136157	4.50159	6.7447e-06	0.000367907	Rfc2	19718
ENSMUSG00000049969	366.195	0.433509	0.0965333	4.49077	7.09664e-06	0.000385793	Plekhf2	71801
ENSMUSG00000040026	905.277	3.83919	0.856081	4.48461	7.30485e-06	0.00039577	Saa3	20210
ENSMUSG00000004933	34.6625	1.35169	0.301527	4.48281	7.36661e-06	0.000396437	Matk	17179
ENSMUSG00000026196	74.8201	1.46751	0.327334	4.48322	7.35267e-06	0.000396437	Bard1	12021
ENSMUSG00000019303	78.3657	0.975347	0.217826	4.47765	7.54706e-06	0.00040479	Psmc3ip	19183
ENSMUSG00000025395	184.217	1.00085	0.223896	4.47016	7.81601e-06	0.000413681	Prim1	19075
ENSMUSG00000044201	44.7906	2.20934	0.494126	4.4712	7.77818e-06	0.000413681	Cdc25c	12532
ENSMUSG00000044309	31.9604	2.65509	0.593906	4.47056	7.80151e-06	0.000413681	Apol7c	108956
ENSMUSG00000075266	35.6635	1.46991	0.328754	4.47116	7.77961e-06	0.000413681	Cenpw	66311
ENSMUSG00000000409	56.6285	1.81525	0.406282	4.46796	7.89709e-06	0.00041652	Lck	16818
ENSMUSG00000030427	54.0201	2.26989	0.508113	4.46729	7.9216e-06	0.00041652	Lilra6	18726
ENSMUSG00000035638	29.9625	5.80637	1.30195	4.45975	8.20543e-06	0.000430034	Muc20	224116
ENSMUSG00000032452	14.6856	-1.36939	0.307178	-4.45797	8.2739e-06	0.00043221	Clstn2	64085
ENSMUSG00000036372	414.259	0.492214	0.110476	4.45538	8.37465e-06	0.000436053	Tmem258	69038
ENSMUSG00000095788	37.7509	2.80359	0.629655	4.45258	8.48447e-06	0.000440341	Sirpb1a	320832
ENSMUSG00000040809	235.559	3.54795	0.798093	4.44554	8.76721e-06	0.000453547	Chil3	12655
ENSMUSG00000071068	58.979	3.02477	0.681191	4.44042	8.97848e-06	0.000461839	Treml2	328833
ENSMUSG00000073902	112.47	1.95095	0.439377	4.44026	8.98509e-06	0.000461839	NA	NA
ENSMUSG00000024691	519.705	1.41263	0.31858	4.43414	9.24425e-06	0.000473642	Fam111a	107373
ENSMUSG00000021490	14.501	3.29709	0.743828	4.4326	9.31033e-06	0.000474989	Slc34a1	20505
ENSMUSG00000035186	29.1873	5.241	1.18295	4.43045	9.40372e-06	0.000474989	Ubd	24108
ENSMUSG00000039960	693.535	-0.460171	0.103834	-4.43178	9.34584e-06	0.000474989	Rhou	69581
ENSMUSG00000045322	77.5736	1.71336	0.386684	4.4309	9.3839e-06	0.000474989	Tlr9	81897
ENSMUSG00000045382	126.926	1.71292	0.386654	4.43011	9.41862e-06	0.000474989	Cxcr4	12767
ENSMUSG00000036223	31.2457	2.23763	0.505338	4.42799	9.51151e-06	0.00047817	Ska1	66468
ENSMUSG00000032997	577.161	-0.627242	0.141734	-4.42549	9.62239e-06	0.000482232	Chpf	74241
ENSMUSG00000049932	315.137	1.10988	0.251067	4.42067	9.83958e-06	0.000491581	H2ax	15270
ENSMUSG00000040699	236.309	1.20594	0.272951	4.41816	9.95457e-06	0.000495781	Limd2	67803
ENSMUSG00000030187	55.5389	2.92018	0.661212	4.41641	1.00354e-05	0.00049826	Klra2	16633
ENSMUSG00000026415	115.181	0.963712	0.218285	4.41492	1.01049e-05	0.000500161	Fcamr	64435
ENSMUSG00000059336	1099.95	-0.800439	0.181511	-4.40986	1.03437e-05	0.000510407	Slc14a1	108052
ENSMUSG00000022314	1681.24	0.381814	0.0866615	4.4058	1.05393e-05	0.00051846	Rad21	19357
ENSMUSG00000025779	64.144	0.758558	0.172239	4.40411	1.0622e-05	0.000520933	Ly96	17087
ENSMUSG00000028884	252.504	0.890971	0.202534	4.39913	1.08688e-05	0.000531411	Rpa2	19891
ENSMUSG00000028675	884.364	0.317459	0.072217	4.3959	1.10315e-05	0.00053638	Pnrc2	52830
ENSMUSG00000035042	72.8306	2.08872	0.475164	4.39579	1.10373e-05	0.00053638	Ccl5	20304
ENSMUSG00000022378	667.034	0.8116	0.184719	4.39371	1.11434e-05	0.000539901	Cyrib	223601
ENSMUSG00000026395	962.628	1.86171	0.424067	4.39015	1.13274e-05	0.000547162	Ptprc	19264
ENSMUSG00000008318	91.8558	2.29653	0.523418	4.38758	1.14621e-05	0.000552005	Relt	320100
ENSMUSG00000040488	5791.16	-0.684687	0.156282	-4.38109	1.18085e-05	0.000566985	Ltbp4	108075
ENSMUSG00000086564	29.6975	2.5975	0.593582	4.37597	1.20895e-05	0.000578746	Cd101	630146
ENSMUSG00000066682	32.5607	2.3059	0.527392	4.37228	1.22955e-05	0.000586855	Pilrb2	545812
ENSMUSG00000026708	88.9937	1.19303	0.273492	4.36222	1.2875e-05	0.000612688	Cenpl	70454
ENSMUSG00000062585	37.5845	2.04232	0.468535	4.35895	1.30691e-05	0.000620085	Cnr2	12802
ENSMUSG00000019961	1459.97	0.632477	0.145137	4.35778	1.31389e-05	0.00062156	Tmpo	21917
ENSMUSG00000002992	31.5791	2.79515	0.642175	4.35263	1.34517e-05	0.000634484	Apoc2	11813
ENSMUSG00000031506	83.229	1.30135	0.299486	4.34528	1.391e-05	0.000654176	Ptpn7	320139
ENSMUSG00000021377	1507.19	0.432523	0.0995675	4.34402	1.39902e-05	0.000656025	Dek	110052
ENSMUSG00000038648	1912.51	-0.428341	0.098646	-4.34221	1.41058e-05	0.000659517	Creb3l2	208647
ENSMUSG00000021384	38.1898	1.83356	0.42281	4.3366	1.44706e-05	0.000672651	Susd3	66329
ENSMUSG00000079339	112.182	4.18283	0.964478	4.33689	1.44514e-05	0.000672651	Ifit1bl1	667373
ENSMUSG00000024215	12.2356	3.26467	0.753621	4.33198	1.47774e-05	0.000683563	Spdef	30051
ENSMUSG00000040328	18.3445	3.01022	0.694957	4.33152	1.48083e-05	0.000683563	Or2v1	18356
ENSMUSG00000047810	318.589	2.35621	0.544014	4.33115	1.48332e-05	0.000683563	Ccdc88b	78317
ENSMUSG00000070354	31.8945	1.65695	0.382781	4.32871	1.49983e-05	0.000689193	NA	NA
ENSMUSG00000006731	255.457	1.3933	0.322099	4.32569	1.52054e-05	0.000694726	B4galnt1	14421
ENSMUSG00000029703	274.668	0.489396	0.113132	4.32588	1.51925e-05	0.000694726	Lrwd1	71735
ENSMUSG00000006930	76.5427	1.00779	0.233041	4.32451	1.52874e-05	0.000696487	Hap1	15114
ENSMUSG00000047534	79.8213	1.85323	0.428799	4.32191	1.54684e-05	0.000702739	Mis18bp1	217653
ENSMUSG00000032750	20.7862	1.24165	0.28737	4.32074	1.55506e-05	0.000704479	Gab3	210710
ENSMUSG00000003283	202.71	1.94078	0.449663	4.31608	1.58824e-05	0.000716845	Hck	15162
ENSMUSG00000056234	1832.46	-0.483463	0.112025	-4.31566	1.5913e-05	0.000716845	Ncoa4	27057
ENSMUSG00000048865	522.107	1.47811	0.342549	4.31502	1.59585e-05	0.000716881	Arhgap30	226652
ENSMUSG00000022876	88.6324	2.42387	0.562919	4.30589	1.66318e-05	0.000744571	Samsn1	67742
ENSMUSG00000098112	175.563	1.70514	0.396045	4.30541	1.66678e-05	0.000744571	Bin2	668218
ENSMUSG00000039055	42.9786	1.93053	0.44891	4.30047	1.70437e-05	0.00075925	Eme1	268465
ENSMUSG00000028927	83.8362	1.52339	0.354341	4.29921	1.71412e-05	0.000761476	Padi2	18600
ENSMUSG00000093938	166.076	1.41238	0.328568	4.29858	1.71899e-05	0.000761533	Evi2b	216984
ENSMUSG00000028327	16.1869	1.53346	0.35711	4.29408	1.75421e-05	0.000772863	Stra6l	74152
ENSMUSG00000034349	785.618	0.905059	0.210749	4.29449	1.75094e-05	0.000772863	Smc4	70099
ENSMUSG00000017146	176.405	1.46963	0.342674	4.2887	1.7972e-05	0.000789637	Brca1	12189
ENSMUSG00000030165	29.9254	1.87589	0.437551	4.28725	1.80902e-05	0.000792655	Klrd1	16643
ENSMUSG00000040725	2009.46	0.233648	0.0545134	4.28608	1.81857e-05	0.000794672	Hnrnpul1	232989
ENSMUSG00000030413	100.408	3.10085	0.72374	4.28448	1.8317e-05	0.000798232	Pglyrp1	21946
ENSMUSG00000072647	83.2909	-0.686973	0.160403	-4.2828	1.84553e-05	0.000802081	Adam1a	280668
ENSMUSG00000020826	269.373	5.27118	1.23128	4.28105	1.86014e-05	0.000804446	Nos2	18126
ENSMUSG00000034936	403.91	-1.24014	0.289687	-4.28095	1.861e-05	0.000804446	Arl4d	80981
ENSMUSG00000041836	273.645	0.576236	0.134658	4.27926	1.87513e-05	0.000808373	Ptpre	19267
ENSMUSG00000049608	30.141	3.28154	0.767102	4.27784	1.88715e-05	0.000811372	Gpr55	227326
ENSMUSG00000084416	2262.22	0.362271	0.084741	4.27504	1.911e-05	0.00081943	NA	NA
ENSMUSG00000023046	1774.59	-1.05523	0.247298	-4.26702	1.98101e-05	0.000847185	Igfbp6	16012
ENSMUSG00000025491	1020.94	1.63583	0.383871	4.2614	2.03147e-05	0.000866454	Ifitm1	68713
ENSMUSG00000030559	40.5893	0.777052	0.182385	4.26051	2.03963e-05	0.000867628	Rab38	72433
ENSMUSG00000023953	218.502	0.563608	0.132349	4.25851	2.05797e-05	0.000871989	Polh	80905
ENSMUSG00000027490	189.358	1.0096	0.237096	4.2582	2.06076e-05	0.000871989	E2f1	13555
ENSMUSG00000033685	2574.94	0.453434	0.106531	4.25637	2.07777e-05	0.000876536	Ucp2	22228
ENSMUSG00000050555	61.0927	0.868013	0.203957	4.25586	2.08243e-05	0.000876536	Hyls1	76832
ENSMUSG00000015217	407.388	0.532046	0.125057	4.25443	2.09586e-05	0.000879878	Hmgb3	15354
ENSMUSG00000029521	165.814	0.873951	0.205465	4.25353	2.10427e-05	0.000881101	Chek2	50883
ENSMUSG00000004099	1166.93	0.813557	0.191353	4.2516	2.1225e-05	0.000886418	Dnmt1	13433
ENSMUSG00000027514	237.523	2.39166	0.562784	4.24969	2.14064e-05	0.000891674	Zbp1	58203
ENSMUSG00000068227	155.18	1.67698	0.394727	4.24846	2.15248e-05	0.000894283	Il2rb	16185
ENSMUSG00000018362	1084.63	1.23549	0.291621	4.23664	2.2689e-05	0.000940215	Kpna2	16647
ENSMUSG00000071005	19.4331	2.231	0.526676	4.23599	2.27543e-05	0.00094049	Ccl19	24047
ENSMUSG00000118291	6.2587	5.74689	1.35703	4.23491	2.28646e-05	0.000942621	NA	NA
ENSMUSG00000028495	7332.18	-0.26079	0.0615924	-4.23412	2.29443e-05	0.00094319	Rps6	20104
ENSMUSG00000052539	790.589	-0.460216	0.10872	-4.23305	2.30548e-05	0.00094319	Magi3	99470
ENSMUSG00000101389	151.85	2.15457	0.508979	4.23313	2.30462e-05	0.00094319	Ms4a4a	666907
ENSMUSG00000021423	201.199	1.19831	0.283193	4.23143	2.32215e-05	0.000947592	Ly86	17084
ENSMUSG00000040658	66.6296	1.01665	0.240381	4.22934	2.34379e-05	0.000953994	Dnph1	381101
ENSMUSG00000035365	63.1959	2.12979	0.503875	4.22683	2.3701e-05	0.000962262	Parpbp	75317
ENSMUSG00000021451	313.241	1.18654	0.281051	4.22182	2.4234e-05	0.000981415	Sema4d	20354
ENSMUSG00000017679	546.608	-0.444317	0.105265	-4.22095	2.43276e-05	0.000982724	Ttpal	76080
ENSMUSG00000027935	243.53	0.582429	0.138033	4.21949	2.44856e-05	0.000986623	Rab13	68328
ENSMUSG00000025154	225.739	1.01007	0.239447	4.21833	2.46115e-05	0.000989211	Arhgap19	71085
ENSMUSG00000047045	812.972	0.237096	0.0562346	4.21619	2.48463e-05	0.00099497	Tmem164	209497
ENSMUSG00000052087	58.2434	1.67546	0.397415	4.2159	2.48789e-05	0.00099497	Rgs14	51791
ENSMUSG00000031089	65.7913	9.42582	2.23691	4.21378	2.51137e-05	0.00100186	Slc6a14	56774
ENSMUSG00000042808	285.984	2.07194	0.491976	4.21146	2.53729e-05	0.00100969	Gpx2	14776
ENSMUSG00000016995	31.3861	-1.2687	0.3014	-4.20937	2.56078e-05	0.00101652	Matn4	17183
ENSMUSG00000014786	89.9739	0.8923	0.212237	4.20427	2.61926e-05	0.00103461	Slc9a5	277973
ENSMUSG00000052142	80.8372	1.53765	0.36573	4.20433	2.61858e-05	0.00103461	Rasal3	320484
ENSMUSG00000062963	786.812	0.24696	0.0588141	4.199	2.68093e-05	0.00105637	Ufc1	66155
ENSMUSG00000032094	17.0805	2.32515	0.554158	4.19583	2.7187e-05	0.00106456	Cd3d	12500
ENSMUSG00000057191	132.07	1.71146	0.40792	4.19559	2.72165e-05	0.00106456	AB124611	382062
ENSMUSG00000073705	73.6144	1.26404	0.301206	4.19659	2.70962e-05	0.00106456	Cenps	69928
ENSMUSG00000031304	207.974	1.55504	0.370972	4.19181	2.7674e-05	0.00107982	Il2rg	16186
ENSMUSG00000028702	108.462	1.50396	0.358902	4.19045	2.78405e-05	0.00108368	Rad54l	19366
ENSMUSG00000001750	915.724	0.979164	0.23378	4.18839	2.80938e-05	0.00108924	Tcirg1	27060
ENSMUSG00000024677	337.663	1.89001	0.451274	4.18816	2.81224e-05	0.00108924	Ms4a6b	69774
ENSMUSG00000048163	343.82	1.56379	0.373453	4.18737	2.82205e-05	0.00108924	Selplg	20345
ENSMUSG00000057388	530.698	0.339793	0.0811525	4.18709	2.82549e-05	0.00108924	Mrpl18	67681
ENSMUSG00000022831	554.139	1.6237	0.388365	4.18085	2.90419e-05	0.00111422	Hcls1	15163
ENSMUSG00000078453	544.864	0.538324	0.128759	4.18087	2.90402e-05	0.00111422	Abracl	73112
ENSMUSG00000003824	54.6647	1.46148	0.350183	4.17349	2.99968e-05	0.00114538	Syce2	71846
ENSMUSG00000026928	84.0311	2.07037	0.496072	4.17352	2.99924e-05	0.00114538	Card9	332579
ENSMUSG00000034987	27.3236	2.43555	0.584075	4.16993	3.04699e-05	0.00116068	Hrh2	15466
ENSMUSG00000028874	199.771	2.35158	0.56472	4.16416	3.12499e-05	0.00118757	Fgr	14191
ENSMUSG00000012519	301.277	1.63604	0.393075	4.16217	3.15234e-05	0.00119513	Mlkl	74568
ENSMUSG00000051457	85.6794	1.21619	0.292242	4.16159	3.1604e-05	0.00119536	Spn	20737
ENSMUSG00000006585	199.921	1.293	0.310804	4.16016	3.18021e-05	0.00120002	Cdt1	67177
ENSMUSG00000040312	294.174	0.598517	0.143898	4.1593	3.19218e-05	0.00120171	Cchcr1	240084
ENSMUSG00000024338	712.598	1.23032	0.296003	4.15643	3.23264e-05	0.00121126	Psmb8	16913
ENSMUSG00000039257	13.1072	-1.72931	0.416051	-4.15648	3.23183e-05	0.00121126	Vstm2b	58188
ENSMUSG00000003279	33.0601	-1.58258	0.381202	-4.15155	3.30231e-05	0.00123448	Dlgap1	224997
ENSMUSG00000028262	877.536	1.20667	0.290806	4.1494	3.33344e-05	0.00124322	Clca3a2	80797
ENSMUSG00000036006	84.9541	1.85928	0.448291	4.14748	3.36157e-05	0.0012508	Ripor2	193385
ENSMUSG00000041120	2418.32	-0.726157	0.175296	-4.14247	3.43592e-05	0.00127551	Nbl1	17965
ENSMUSG00000044906	169.696	0.604644	0.146082	4.13909	3.48692e-05	0.00129145	4930503L19Rik	269033
ENSMUSG00000022651	81.8996	2.94628	0.712097	4.13746	3.51168e-05	0.00129464	Retnlg	245195
ENSMUSG00000033192	221.161	0.860429	0.207936	4.13796	3.50406e-05	0.00129464	Lpcat2	270084
ENSMUSG00000035232	332.605	0.38753	0.0938048	4.13124	3.6081e-05	0.00132714	Pdk3	236900
ENSMUSG00000029554	349.294	0.585102	0.141721	4.12855	3.65063e-05	0.00133768	Mad1l1	17120
ENSMUSG00000052270	51.7174	3.9327	0.952604	4.12837	3.65345e-05	0.00133768	Fpr2	14289
ENSMUSG00000018623	12.5058	6.68413	1.61977	4.12659	3.68183e-05	0.001345	Mmp7	17393
ENSMUSG00000033762	58.7139	1.27347	0.308752	4.12458	3.71419e-05	0.00135374	Recql4	79456
ENSMUSG00000022439	68.4226	1.54203	0.373915	4.12401	3.72334e-05	0.00135399	Parvg	64099
ENSMUSG00000027602	568.937	-0.528707	0.12831	-4.12055	3.7797e-05	0.00137138	Map1lc3a	66734
ENSMUSG00000010142	62.7545	1.21481	0.294984	4.11823	3.81798e-05	0.00138214	Tnfrsf13b	57916
ENSMUSG00000010054	325.646	-0.374757	0.0910534	-4.1158	3.85842e-05	0.00138582	Tusc2	80385
ENSMUSG00000015437	41.3984	2.14208	0.52046	4.11574	3.85934e-05	0.00138582	Gzmb	14939
ENSMUSG00000025150	3316.77	0.841163	0.204388	4.11551	3.86319e-05	0.00138582	Cbr2	12409
ENSMUSG00000031629	54.2194	1.91379	0.464939	4.11621	3.85158e-05	0.00138582	Cenpu	71876
ENSMUSG00000036751	1438.2	0.250645	0.0609097	4.11503	3.87135e-05	0.00138582	Cox6b1	110323
ENSMUSG00000005410	676.346	1.5438	0.375288	4.11364	3.89462e-05	0.00138796	Mcm5	17218
ENSMUSG00000034438	67.0402	1.78948	0.434999	4.11377	3.89256e-05	0.00138796	Gbp8	76074
ENSMUSG00000031389	225.727	1.28501	0.312627	4.11038	3.95008e-05	0.0014046	Arhgap4	171207
ENSMUSG00000022257	1125.47	-0.426925	0.103903	-4.10889	3.97569e-05	0.00140545	Laptm4b	114128
ENSMUSG00000043832	194.299	1.53306	0.373057	4.10946	3.9659e-05	0.00140545	Clec4a3	73149
ENSMUSG00000056888	165.411	0.525077	0.127796	4.10871	3.97876e-05	0.00140545	Glipr1	73690
ENSMUSG00000031821	203.422	1.73279	0.421878	4.10732	4.00276e-05	0.00141082	Gins2	272551
ENSMUSG00000058290	194.277	1.77934	0.433517	4.10444	4.05297e-05	0.00142538	Espl1	105988
ENSMUSG00000062647	7225.74	0.212386	0.051788	4.10106	4.11257e-05	0.00144318	Rpl7a	27176
ENSMUSG00000026043	83095.8	0.394966	0.096398	4.09724	4.18103e-05	0.001464	Col3a1	12825
ENSMUSG00000020573	179.665	0.66318	0.161909	4.09601	4.20341e-05	0.00146863	Pik3cg	30955
ENSMUSG00000015027	264.607	0.52698	0.128742	4.09329	4.25299e-05	0.00148272	Galns	50917
ENSMUSG00000037321	761.919	1.14808	0.280519	4.09269	4.264e-05	0.00148334	Tap1	21354
ENSMUSG00000028587	32.719	2.10174	0.514301	4.08659	4.37765e-05	0.00151957	Orc1	18392
ENSMUSG00000013974	54.0365	3.39989	0.833951	4.07684	4.56516e-05	0.00157783	Mcemp1	69189
ENSMUSG00000029371	215.033	6.81019	1.67032	4.07717	4.55863e-05	0.00157783	Cxcl5	20311
ENSMUSG00000027398	610.894	4.84373	1.18896	4.07392	4.62289e-05	0.00159093	Il1b	16176
ENSMUSG00000030047	118.532	1.09252	0.268152	4.07426	4.61616e-05	0.00159093	Arhgap25	232201
ENSMUSG00000020290	1490.94	0.521924	0.12822	4.07054	4.69053e-05	0.00161075	Xpo1	103573
ENSMUSG00000031165	135.265	1.49911	0.368433	4.06889	4.72378e-05	0.00161525	Was	22376
ENSMUSG00000063904	844.469	0.39287	0.0965475	4.06919	4.71775e-05	0.00161525	Dpp3	75221
ENSMUSG00000023919	116.646	0.679138	0.166941	4.06813	4.73928e-05	0.0016171	Cenpq	83815
ENSMUSG00000095493	41.6845	1.3809	0.339641	4.06575	4.78772e-05	0.00163016	A630023A22Rik	105518
ENSMUSG00000020261	541.542	0.400794	0.0986881	4.06122	4.88161e-05	0.00165861	Slc36a1	215335
ENSMUSG00000026786	301.122	1.1155	0.274847	4.0586	4.9367e-05	0.0016719	Apbb1ip	54519
ENSMUSG00000029366	241.191	1.25272	0.308675	4.05837	4.94159e-05	0.0016719	Dck	13178
ENSMUSG00000028639	7288.64	0.238465	0.0587861	4.05648	4.98187e-05	0.00168198	Ybx1	22608
ENSMUSG00000027641	412.481	0.874336	0.21578	4.05198	5.07868e-05	0.00170748	Rbl1	19650
ENSMUSG00000094796	20.5262	2.83653	0.69996	4.05242	5.06909e-05	0.00170748	BC147527	625360
ENSMUSG00000055430	36.0782	-1.17751	0.290834	-4.04873	5.1496e-05	0.0017277	Nap1l5	58243
ENSMUSG00000089942	90.4205	2.00244	0.495771	4.03904	5.36705e-05	0.0017969	Pira2	18725
ENSMUSG00000030263	116.729	0.939213	0.232655	4.03693	5.41547e-05	0.00180933	Irag2	16970
ENSMUSG00000046006	46.49	1.9734	0.489097	4.03477	5.46559e-05	0.00182228	Gapt	238875
ENSMUSG00000029283	149.461	1.22678	0.30418	4.03306	5.50556e-05	0.0018318	Cdc7	12545
ENSMUSG00000029730	737.515	0.838625	0.20819	4.02816	5.62147e-05	0.00186649	Mcm7	17220
ENSMUSG00000020492	200.935	0.551941	0.137055	4.02716	5.64536e-05	0.00187055	Ska2	66140
ENSMUSG00000021880	48.5862	1.44776	0.359568	4.02639	5.66409e-05	0.00187289	Rnase6	78416
ENSMUSG00000024590	745.369	1.2064	0.299677	4.02568	5.68104e-05	0.00187462	Lmnb1	16906
ENSMUSG00000023045	22.726	2.55854	0.635943	4.02322	5.74083e-05	0.00189046	Soat2	223920
ENSMUSG00000016356	113.977	-1.21983	0.303578	-4.01819	5.86462e-05	0.00192175	Col20a1	73368
ENSMUSG00000024798	28.3804	3.77864	0.94062	4.01718	5.88981e-05	0.00192175	Htr7	15566
ENSMUSG00000028035	803.925	-0.525873	0.130922	-4.01669	5.9022e-05	0.00192175	Dnajb4	67035
ENSMUSG00000030220	1060.08	0.66082	0.16451	4.01689	5.89718e-05	0.00192175	Arhgdib	11857
ENSMUSG00000033721	230.803	0.587253	0.146211	4.01647	5.90772e-05	0.00192175	Vav3	57257
ENSMUSG00000048222	777.231	-0.309089	0.0769269	-4.01796	5.87053e-05	0.00192175	Mfap1b	100034361
ENSMUSG00000021065	358.777	0.618846	0.15412	4.01536	5.9355e-05	0.00192688	Fut8	53618
ENSMUSG00000034786	186.444	1.06604	0.265661	4.01277	6.00092e-05	0.00194057	Gpsm3	106512
ENSMUSG00000076437	256.707	0.654731	0.163163	4.01274	6.00189e-05	0.00194057	Selenoh	72657
ENSMUSG00000002204	112.37	1.57673	0.393233	4.00965	6.08077e-05	0.00196212	Napsa	16541
ENSMUSG00000040751	97.4647	1.1816	0.294811	4.008	6.12342e-05	0.00197191	Lat2	56743
ENSMUSG00000026355	871.665	1.15902	0.28923	4.00726	6.1428e-05	0.00197235	Mcm6	17219
ENSMUSG00000033777	168.221	2.15957	0.538948	4.007	6.14937e-05	0.00197235	Tlr13	279572
ENSMUSG00000035711	155.512	1.55554	0.38854	4.00356	6.23976e-05	0.00199735	Dok3	27261
ENSMUSG00000079419	422.587	1.76941	0.442119	4.00211	6.27807e-05	0.0020056	Ms4a6c	73656
ENSMUSG00000000028	120.039	1.44497	0.361149	4.00105	6.30625e-05	0.00200661	Cdc45	12544
ENSMUSG00000078773	75.7764	1.58808	0.396885	4.00137	6.29772e-05	0.00200661	Rad54b	623474
ENSMUSG00000074417	40.0163	2.21527	0.554015	3.99858	6.37241e-05	0.00202365	Pira12	18724
ENSMUSG00000034116	206.339	1.55523	0.389076	3.99723	6.40882e-05	0.00203119	Vav1	22324
ENSMUSG00000033970	225.034	0.648289	0.162314	3.99403	6.49597e-05	0.00205475	Rfc3	69263
ENSMUSG00000025163	23.7434	2.14596	0.537467	3.99273	6.53156e-05	0.00206161	Cd7	12516
ENSMUSG00000046245	116.113	1.4899	0.373194	3.99231	6.54336e-05	0.00206161	Pilra	231805
ENSMUSG00000053318	54.6437	1.57904	0.395617	3.99134	6.57006e-05	0.00206596	Slamf8	74748
ENSMUSG00000025337	838.893	-0.314514	0.078816	-3.99049	6.59371e-05	0.00206814	Sbds	66711
ENSMUSG00000039478	140.741	-0.488486	0.122423	-3.99016	6.60278e-05	0.00206814	Micu3	78506
ENSMUSG00000027225	113.597	6.35119	1.59221	3.98891	6.63782e-05	0.00207506	Duoxa2	66811
ENSMUSG00000021171	1570.37	-0.269055	0.0674894	-3.98663	6.70177e-05	0.00209098	Esyt2	52635
ENSMUSG00000029591	89.6458	1.4535	0.364867	3.98363	6.78694e-05	0.00211344	Ung	22256
ENSMUSG00000047787	33.7695	-1.02011	0.256386	-3.97881	6.92622e-05	0.00215174	Flrt1	396184
ENSMUSG00000074743	1259.22	-0.657989	0.165388	-3.97844	6.93675e-05	0.00215174	Thbd	21824
ENSMUSG00000067038	839.055	0.850183	0.213807	3.97641	6.99632e-05	0.00216602	NA	NA
ENSMUSG00000024542	350.804	0.587739	0.147862	3.97492	7.04042e-05	0.00217548	Cep192	70799
ENSMUSG00000026203	587.271	-0.435727	0.109649	-3.97384	7.07242e-05	0.00217911	Dnajb2	56812
ENSMUSG00000074748	1419.6	-0.196018	0.0493301	-3.9736	7.07936e-05	0.00217911	Atxn7l3b	382423
ENSMUSG00000026107	1823.5	-0.801894	0.201863	-3.97247	7.113e-05	0.00218527	Nabp1	109019
ENSMUSG00000034855	130.201	3.28151	0.826175	3.97193	7.12922e-05	0.00218607	Cxcl10	15945
ENSMUSG00000014769	1508.52	0.168055	0.0423384	3.96932	7.20779e-05	0.00220174	Psmb1	19170
ENSMUSG00000046031	20.7684	2.26861	0.571481	3.9697	7.19644e-05	0.00220174	Calhm6	215900
ENSMUSG00000019917	367.203	0.396398	0.0999318	3.96668	7.28804e-05	0.00222202	Septin10	103080
ENSMUSG00000045751	128.83	1.20085	0.302775	3.96615	7.30417e-05	0.00222271	Mms22l	212377
ENSMUSG00000002699	174.053	1.64368	0.414508	3.96538	7.32779e-05	0.00222568	Lcp2	16822
ENSMUSG00000044641	164.098	-0.796822	0.201003	-3.96423	7.36335e-05	0.00223225	Pard6b	58220
ENSMUSG00000051235	77.634	1.40881	0.355655	3.96119	7.45784e-05	0.00225663	Gen1	209334
ENSMUSG00000030528	95.421	1.41026	0.356377	3.95721	7.583e-05	0.00229018	Blm	12144
ENSMUSG00000081665	42.8433	2.33834	0.591084	3.95603	7.62066e-05	0.00229723	Pira1	18722
ENSMUSG00000021176	21.2638	1.89604	0.479369	3.95527	7.64471e-05	0.00230015	Efcab11	78767
ENSMUSG00000039831	1062.68	-0.405297	0.102518	-3.9534	7.7047e-05	0.00231386	Arhgap29	214137
ENSMUSG00000024742	248.735	1.23721	0.313451	3.94708	7.91117e-05	0.00237143	Fen1	14156
ENSMUSG00000034023	182.296	0.80511	0.204022	3.94618	7.94063e-05	0.00237582	Fancd2	211651
ENSMUSG00000029687	431.696	0.846542	0.21456	3.94548	7.96391e-05	0.00237835	Ezh2	14056
ENSMUSG00000025747	336.066	1.15033	0.291607	3.94479	7.98698e-05	0.0023808	Tyms	22171
ENSMUSG00000022216	1191.15	0.631168	0.160032	3.94401	8.01287e-05	0.00238409	Psme1	19186
ENSMUSG00000027840	335.143	-0.974149	0.247082	-3.94261	8.05993e-05	0.00239365	Wnt2b	22414
ENSMUSG00000015947	290.259	2.12706	0.540247	3.93719	8.24416e-05	0.00244384	Fcgr1	14129
ENSMUSG00000040675	263.908	0.927563	0.235673	3.9358	8.29207e-05	0.00245351	Mthfd1l	270685
ENSMUSG00000022360	444.674	0.915221	0.232772	3.93184	8.42995e-05	0.00248513	Atad2	70472
ENSMUSG00000024730	36.3601	2.20933	0.561895	3.93193	8.42672e-05	0.00248513	Ms4a8a	64381
ENSMUSG00000033508	26.9881	3.04465	0.774757	3.92982	8.50104e-05	0.00250149	Asprv1	67855
ENSMUSG00000021811	341.444	0.925276	0.235521	3.92864	8.5428e-05	0.00250917	Dnajc9	108671
ENSMUSG00000074802	170.115	0.826366	0.210584	3.92416	8.70312e-05	0.00255159	Gas2l3	237436
ENSMUSG00000022014	201.952	1.22114	0.311243	3.92344	8.72944e-05	0.00255464	Epsti1	108670
ENSMUSG00000019982	11.4641	1.94286	0.495261	3.92289	8.74917e-05	0.00255575	Myb	17863
ENSMUSG00000001588	76.0971	1.39457	0.355605	3.92169	8.79293e-05	0.00256386	Acap1	216859
ENSMUSG00000028444	463.679	-0.865647	0.220809	-3.92034	8.84246e-05	0.00256896	Cntfr	12804
ENSMUSG00000058818	688.536	1.69967	0.433546	3.92038	8.84089e-05	0.00256896	Pirb	18733
ENSMUSG00000037913	16.8535	2.16572	0.552585	3.91925	8.88235e-05	0.00257588	Tmem156	243025
ENSMUSG00000049521	219.076	-0.562505	0.143579	-3.91774	8.93834e-05	0.00258744	Cdc42ep1	104445
ENSMUSG00000071203	244.773	0.687172	0.175506	3.91538	9.02612e-05	0.00260814	Naip5	17951
ENSMUSG00000008855	1085.88	-0.46375	0.118562	-3.91146	9.174e-05	0.0026461	Hdac5	15184
ENSMUSG00000038642	1701.93	1.56198	0.399727	3.90763	9.32071e-05	0.0026831	Ctss	13040
ENSMUSG00000070691	87.4763	2.38	0.609125	3.90724	9.33572e-05	0.0026831	Runx3	12399
ENSMUSG00000092035	2048.62	3.14836	0.806118	3.90558	9.4e-05	0.00269674	Peg10	170676
ENSMUSG00000071076	2238.84	-0.730039	0.187066	-3.90258	9.51747e-05	0.00272557	Jund	16478
ENSMUSG00000028757	2055	0.413506	0.106015	3.90045	9.60149e-05	0.00274473	Ddost	13200
ENSMUSG00000020282	818.833	-0.323415	0.0829957	-3.89677	9.74835e-05	0.00277869	Rhbdf1	13650
ENSMUSG00000021728	309.226	1.73876	0.446225	3.89661	9.75495e-05	0.00277869	Emb	13723
ENSMUSG00000030589	210.9	1.60252	0.411347	3.89578	9.78817e-05	0.00278321	Rasgrp4	233046
ENSMUSG00000021262	503.077	0.537528	0.138024	3.89444	9.84239e-05	0.00279367	Evl	14026
ENSMUSG00000072872	895.64	-0.331469	0.0851408	-3.89319	9.89356e-05	0.00280323	Rybp	56353
ENSMUSG00000118665	219.16	0.672124	0.172721	3.89138	9.96755e-05	0.00281922	Lin54	231506
ENSMUSG00000045969	481.739	0.288414	0.074135	3.89039	0.000100083	0.00282576	Ing1	26356
ENSMUSG00000022200	1825.15	-0.288623	0.074204	-3.88958	0.000100417	0.00283019	Golph3	66629
ENSMUSG00000000958	119.366	0.887333	0.228518	3.88299	0.000103181	0.00289792	Slc7a7	20540
ENSMUSG00000028195	1237.3	-2.87107	0.739355	-3.88321	0.000103086	0.00289792	Ccn1	16007
ENSMUSG00000035024	353.279	0.44289	0.114105	3.88142	0.000103849	0.00291159	Ncapd3	78658
ENSMUSG00000082163	11.882	1.73783	0.447818	3.88066	0.000104174	0.00291559	NA	NA
ENSMUSG00000033880	2614.72	0.956849	0.246766	3.87755	0.000105513	0.00294457	Lgals3bp	19039
ENSMUSG00000079547	312.486	0.90846	0.234296	3.87741	0.000105576	0.00294457	H2-DMb1	14999
ENSMUSG00000056737	2116.06	0.689796	0.177954	3.87626	0.000106075	0.00295335	Capg	12332
ENSMUSG00000056919	260.512	0.989677	0.255501	3.87349	0.00010729	0.00298199	Cep162	382090
ENSMUSG00000060131	79.9177	1.62073	0.418798	3.86996	0.000108855	0.00302025	Atp8b4	241633
ENSMUSG00000096727	262.349	1.20772	0.312265	3.86761	0.000109908	0.00304421	Psmb9	16912
ENSMUSG00000019659	596.711	0.324628	0.0840686	3.86147	0.000112706	0.00310562	Ccdc12	72654
ENSMUSG00000026669	112.711	1.46929	0.38047	3.86178	0.000112562	0.00310562	Mcm10	70024
ENSMUSG00000050600	8.89353	2.2394	0.579863	3.86195	0.000112484	0.00310562	Zfp831	100043757
ENSMUSG00000057135	12.716	2.23383	0.580186	3.85019	0.000118025	0.0032466	Scimp	327957
ENSMUSG00000037649	254.107	1.00011	0.260032	3.84611	0.000120008	0.00329548	H2-DMa	14998
ENSMUSG00000094066	19.9302	6.34786	1.65131	3.84414	0.000120977	0.00331644	Fam205a2	545611
ENSMUSG00000018927	1892.75	1.9092	0.496905	3.84219	0.00012194	0.00332577	Ccl6	20305
ENSMUSG00000024098	2153.95	-0.407398	0.10603	-3.84228	0.000121899	0.00332577	Twsg1	65960
ENSMUSG00000063445	93.835	0.74535	0.193949	3.84302	0.000121527	0.00332577	Nmral1	67824
ENSMUSG00000043932	13.9939	2.11034	0.54944	3.84089	0.000122589	0.0033378	Klri2	320407
ENSMUSG00000041577	1770.14	-0.734033	0.191158	-3.83993	0.000123067	0.00334513	Prelp	116847
ENSMUSG00000079293	233.557	1.59841	0.41691	3.83395	0.000126102	0.00342183	Clec7a	56644
ENSMUSG00000037029	538.908	-0.246771	0.0644428	-3.82931	0.000128505	0.00348115	Zfp146	26465
ENSMUSG00000049470	1872.46	-0.367998	0.0961394	-3.82775	0.000129318	0.00349725	Aff4	93736
ENSMUSG00000020719	15774.9	-0.224799	0.0587367	-3.82722	0.000129597	0.0034989	Ddx5	13207
ENSMUSG00000021707	140.331	1.18188	0.30915	3.823	0.000131838	0.00355343	Dhfr	13361
ENSMUSG00000028484	798.213	0.377134	0.098695	3.8212	0.000132802	0.00356741	Psip1	101739
ENSMUSG00000035852	42.7421	1.99536	0.522237	3.82079	0.000133024	0.00356741	Misp	78906
ENSMUSG00000089929	96.0798	2.33956	0.612318	3.82082	0.00013301	0.00356741	Bcl2a1b	12045
ENSMUSG00000035722	555.107	0.521138	0.13643	3.81981	0.000133557	0.00357571	Abca7	27403
ENSMUSG00000033938	678.58	0.260832	0.0683225	3.81766	0.000134724	0.00360096	Ndufb7	66916
ENSMUSG00000013707	85.7739	1.25115	0.327853	3.81619	0.000135526	0.00361635	Tnfaip8l2	69769
ENSMUSG00000001020	550.193	0.754059	0.197693	3.8143	0.000136572	0.00363822	S100a4	20198
ENSMUSG00000017550	124.496	0.920449	0.241347	3.8138	0.000136847	0.00363948	Atad5	237877
ENSMUSG00000079852	8.89868	2.81382	0.737899	3.81329	0.000137129	0.00364095	Klra4	16635
ENSMUSG00000030579	522.385	1.3831	0.362828	3.812	0.000137845	0.00365391	Tyrobp	22177
ENSMUSG00000027811	67.0402	0.919942	0.241366	3.8114	0.000138183	0.00365684	4930579G24Rik	75939
ENSMUSG00000047180	375.855	1.3602	0.356972	3.81039	0.000138746	0.00366569	Neurl3	214854
ENSMUSG00000021027	642.825	-0.529161	0.138965	-3.80787	0.000140166	0.00369711	Ralgapa1	56784
ENSMUSG00000031497	309.207	0.954496	0.250803	3.80576	0.000141369	0.00372272	Tnfsf13b	24099
ENSMUSG00000037731	237.267	1.61489	0.424496	3.80424	0.000142239	0.0037395	Themis2	230787
ENSMUSG00000017499	199.499	1.2624	0.331915	3.80339	0.000142732	0.00374631	Cdc6	23834
ENSMUSG00000041642	190.684	1.08002	0.284104	3.80151	0.000143815	0.00376857	Kif21b	16565
ENSMUSG00000021886	70.0993	1.83934	0.484081	3.79965	0.000144901	0.00379082	Gpr65	14744
ENSMUSG00000015852	132.668	-1.35784	0.357631	-3.79676	0.000146601	0.00382906	Fcrls	80891
ENSMUSG00000021190	2324.16	0.956403	0.252092	3.79386	0.000148324	0.00386776	Lgmn	19141
ENSMUSG00000021838	820.26	-0.815706	0.215094	-3.79232	0.000149249	0.00387926	Samd4	74480
ENSMUSG00000030254	132.74	1.03293	0.272366	3.79244	0.000149174	0.00387926	Rad18	58186
ENSMUSG00000032511	13.9513	-1.91935	0.506276	-3.79112	0.000149968	0.00389165	Scn5a	20271
ENSMUSG00000042605	742.216	-0.455719	0.12033	-3.78726	0.000152319	0.00394627	Atxn2	20239
ENSMUSG00000087651	44.4031	1.61721	0.427179	3.78579	0.000153218	0.00396316	1500009L16Rik	69784
ENSMUSG00000026068	140.52	2.10776	0.557011	3.78406	0.000154292	0.0039781	Il18rap	16174
ENSMUSG00000028755	68.4259	1.75345	0.463377	3.78407	0.000154285	0.0039781	Cda	72269
ENSMUSG00000036356	105.087	1.24209	0.328408	3.78214	0.000155487	0.00399606	Csgalnact1	234356
ENSMUSG00000040701	287.979	0.586294	0.155011	3.78228	0.000155401	0.00399606	Ap1g2	11766
ENSMUSG00000082292	56.3982	2.22855	0.589463	3.78064	0.000156423	0.0040137	NA	NA
ENSMUSG00000022956	1472.97	0.234482	0.0620686	3.77779	0.000158226	0.00405031	Atp5o	28080
ENSMUSG00000031897	492.149	0.839416	0.22221	3.77759	0.000158355	0.00405031	Psmb10	19171
ENSMUSG00000030214	467.299	1.24017	0.328599	3.7741	0.000160586	0.0040902	Plbd1	66857
ENSMUSG00000053931	3106.42	-0.391891	0.103828	-3.77442	0.000160378	0.0040902	Cnn3	71994
ENSMUSG00000057672	1548.22	0.345245	0.091481	3.77395	0.00016068	0.0040902	Pkn1	320795
ENSMUSG00000028832	1401.18	0.802794	0.212797	3.77258	0.000161569	0.00410631	Stmn1	16765
ENSMUSG00000064068	300.211	0.404169	0.10716	3.77164	0.00016218	0.00411531	Mtx1	17827
ENSMUSG00000047921	606.509	-0.471309	0.125	-3.77047	0.000162943	0.00412814	Trappc9	76510
ENSMUSG00000023034	1993.26	-2.60357	0.690875	-3.76851	0.000164222	0.00415398	Nr4a1	15370
ENSMUSG00000022148	374.86	1.21854	0.323536	3.76633	0.000165667	0.00417736	Fyb	23880
ENSMUSG00000023277	290.26	0.640123	0.169947	3.76661	0.000165479	0.00417736	Twf2	23999
ENSMUSG00000031948	1223.72	0.33441	0.0889066	3.76137	0.000168987	0.00425438	Kars	85305
ENSMUSG00000061100	264.371	-1.72845	0.459652	-3.76034	0.000169679	0.00426512	Retnla	57262
ENSMUSG00000001525	5777.93	0.810331	0.21557	3.75901	0.000170589	0.00428127	Tubb5	22154
ENSMUSG00000022126	91.8368	5.17549	1.37755	3.75703	0.000171945	0.00429792	Acod1	16365
ENSMUSG00000024858	1454.79	0.544677	0.144982	3.75686	0.000172056	0.00429792	Grk2	110355
ENSMUSG00000072437	23.1198	1.48502	0.395216	3.75748	0.000171633	0.00429792	Nanos1	332397
ENSMUSG00000074151	406.292	1.18703	0.316272	3.75321	0.000174587	0.00435435	Nlrc5	434341
ENSMUSG00000037860	97.1303	1.10558	0.294845	3.74971	0.000177041	0.00440872	Aim2	383619
ENSMUSG00000079003	295.551	0.494587	0.131924	3.74903	0.000177522	0.00441383	Samd1	666704
ENSMUSG00000022534	137.591	3.02977	0.808238	3.74862	0.000177814	0.00441424	Mefv	54483
ENSMUSG00000018919	6.74796	-2.17009	0.579169	-3.74691	0.000179027	0.00443748	Tm4sf5	75604
ENSMUSG00000020437	344.021	0.840944	0.224664	3.74313	0.000181745	0.00447718	Myo1g	246177
ENSMUSG00000021457	589.98	1.52789	0.408128	3.74367	0.000181355	0.00447718	Syk	20963
ENSMUSG00000044477	1252.25	-0.265457	0.0709129	-3.74342	0.000181531	0.00447718	Zfand3	21769
ENSMUSG00000102037	29.6069	2.60319	0.695365	3.74363	0.000181383	0.00447718	Bcl2a1a	12044
ENSMUSG00000029735	102.574	-0.762513	0.203741	-3.74256	0.000182154	0.00448037	Tpk1	29807
ENSMUSG00000015340	702.96	1.33917	0.357934	3.7414	0.000183001	0.00448058	Cybb	13058
ENSMUSG00000042812	1022.06	-0.484585	0.129511	-3.74166	0.000182811	0.00448058	Foxf1	15227
ENSMUSG00000051498	52.5601	1.7173	0.458961	3.74172	0.000182762	0.00448058	Tlr6	21899
ENSMUSG00000074695	9.85308	7.377	1.9726	3.73973	0.000184219	0.00450354	Il22	50929
ENSMUSG00000041754	8.05835	5.78792	1.54856	3.73762	0.000185767	0.00453446	Trem3	58218
ENSMUSG00000039252	621.136	1.77427	0.474768	3.73712	0.000186141	0.00453668	Lgi2	246316
ENSMUSG00000030662	2525.89	0.215911	0.0577884	3.73623	0.000186796	0.00454575	Ipo5	70572
ENSMUSG00000014547	474.823	0.354832	0.0950099	3.73468	0.000187953	0.00456698	Wdfy2	268752
ENSMUSG00000016496	140.617	1.86258	0.499277	3.73055	0.00019106	0.00463544	Cd274	60533
ENSMUSG00000090553	452.891	0.523864	0.140493	3.72876	0.000192421	0.00466141	Snrpe	20643
ENSMUSG00000035824	340.279	-0.641345	0.172049	-3.7277	0.000193237	0.00467412	Tk2	57813
ENSMUSG00000045394	1081.39	0.841184	0.225871	3.72418	0.000195952	0.00473266	Epcam	17075
ENSMUSG00000042759	256.816	1.62938	0.437661	3.72293	0.000196925	0.00474187	Apobr	171504
ENSMUSG00000048583	373.49	-0.666013	0.178886	-3.72311	0.000196786	0.00474187	Igf2	16002
ENSMUSG00000055030	24.1986	8.24067	2.21372	3.72254	0.000197227	0.00474203	Sprr2e	20759
ENSMUSG00000074115	10.1086	4.32482	1.16194	3.72208	0.000197592	0.00474368	Saa1	20208
ENSMUSG00000028965	22.8812	2.5663	0.689812	3.7203	0.00019899	0.0047701	Tnfrsf9	21942
ENSMUSG00000026866	10.9024	1.98856	0.534637	3.71945	0.000199654	0.00477887	Kynu	70789
ENSMUSG00000031662	130.56	1.75945	0.473329	3.71719	0.000201452	0.00480041	Snx20	71607
ENSMUSG00000058715	363.667	1.46617	0.394426	3.71723	0.000201422	0.00480041	Fcer1g	14127
ENSMUSG00000060703	572.85	0.567854	0.152748	3.71759	0.000201135	0.00480041	Cd302	66205
ENSMUSG00000067297	7.36788	2.44636	0.658275	3.71632	0.000202149	0.00480989	Ifit1bl2	112419
ENSMUSG00000002068	99.7558	1.58326	0.426161	3.71516	0.000203073	0.00482472	Ccne1	12447
ENSMUSG00000030513	144.944	-0.716018	0.192763	-3.71451	0.000203601	0.00483011	Pcsk6	18553
ENSMUSG00000031101	131.821	1.25916	0.339034	3.71398	0.000204025	0.00483302	Sash3	74131
ENSMUSG00000024174	212.905	0.609438	0.16411	3.7136	0.00020433	0.0048331	Pot1b	72836
ENSMUSG00000057337	29.6723	-0.847534	0.228275	-3.71278	0.000204999	0.00484178	Chst3	53374
ENSMUSG00000004707	70.552	1.15047	0.310049	3.7106	0.000206768	0.00485757	Ly9	17085
ENSMUSG00000022978	136.429	0.953127	0.256888	3.71028	0.000207031	0.00485757	Mis18a	66578
ENSMUSG00000023908	190.017	0.830396	0.223805	3.71036	0.000206966	0.00485757	Pkmyt1	268930
ENSMUSG00000032383	2626.54	0.259565	0.0699619	3.71009	0.000207182	0.00485757	Ppib	19035
ENSMUSG00000096255	405.315	0.589398	0.158841	3.71061	0.000206763	0.00485757	Dynlt1b	21648
ENSMUSG00000027863	27.7963	1.32401	0.356918	3.70957	0.000207609	0.00486047	Cd2	12481
ENSMUSG00000000204	520.333	3.45137	0.930506	3.70913	0.000207969	0.0048618	Slfn4	20558
ENSMUSG00000079014	15.66	3.43263	0.926512	3.70489	0.000211482	0.00493673	Serpina3i	628900
ENSMUSG00000021998	2004.26	0.964909	0.260528	3.70367	0.000212503	0.00494617	Lcp1	18826
ENSMUSG00000030789	173.802	1.52009	0.410403	3.70389	0.00021232	0.00494617	Itgax	16411
ENSMUSG00000018899	810.983	0.835968	0.226015	3.69873	0.000216683	0.00502885	Irf1	16362
ENSMUSG00000042787	114.82	0.446109	0.120606	3.69889	0.000216543	0.00502885	Exog	208194
ENSMUSG00000024669	14.3076	1.88545	0.510022	3.69679	0.00021834	0.00505999	Cd5	12507
ENSMUSG00000039683	432.307	0.547156	0.148029	3.69627	0.000218791	0.00506312	Sdk1	330222
ENSMUSG00000003644	492.145	0.606911	0.16427	3.69459	0.000220243	0.00507504	Rps6ka1	20111
ENSMUSG00000026255	56.5493	-0.882978	0.238953	-3.6952	0.000219715	0.00507504	Efhd1	98363
ENSMUSG00000028334	578.991	0.687342	0.186073	3.69393	0.000220814	0.00507504	Nans	94181
ENSMUSG00000030156	12.5943	2.21169	0.598749	3.69385	0.000220888	0.00507504	Cd69	12515
ENSMUSG00000032179	565.977	-0.67585	0.182946	-3.69426	0.000220531	0.00507504	Bmp5	12160
ENSMUSG00000032089	259.374	1.44173	0.390593	3.69112	0.000223269	0.00512241	Il10ra	16154
ENSMUSG00000002297	159.291	1.2429	0.336843	3.68985	0.000224388	0.00514038	Dbf4	27214
ENSMUSG00000018459	38.0457	1.52555	0.413484	3.6895	0.000224693	0.00514038	Slc13a3	114644
ENSMUSG00000079555	134.581	0.746071	0.202278	3.68834	0.00022572	0.00515651	Haus3	231123
ENSMUSG00000049037	220.827	1.37658	0.373493	3.68569	0.000228082	0.00520305	Clec4a1	269799
ENSMUSG00000078771	179.895	1.06659	0.289496	3.68429	0.000229341	0.00522434	Evi2a	14017
ENSMUSG00000033931	228.071	0.328761	0.0892748	3.68258	0.000230889	0.00525214	Rbm34	52202
ENSMUSG00000053128	382.215	0.437466	0.118873	3.68011	0.000233136	0.00528826	Rnf26	213211
ENSMUSG00000074785	107.239	1.08392	0.294525	3.68022	0.000233029	0.00528826	Plxnc1	54712
ENSMUSG00000006471	430.263	-0.491759	0.133705	-3.67793	0.000235133	0.00531437	Ndor1	78797
ENSMUSG00000031517	125.887	-1.58821	0.43184	-3.67777	0.000235281	0.00531437	Gpm6a	234267
ENSMUSG00000042265	64.715	4.63579	1.26036	3.67813	0.000234946	0.00531437	Trem1	58217
ENSMUSG00000030148	134.482	1.34084	0.364628	3.67728	0.000235736	0.00531717	Clec4a2	26888
ENSMUSG00000031803	262.357	1.13237	0.308219	3.67391	0.000238865	0.00537983	B3gnt3	72297
ENSMUSG00000071715	188.026	1.32171	0.359788	3.67357	0.000239186	0.00537983	Ncf4	17972
ENSMUSG00000028333	2002.12	0.457409	0.124589	3.67134	0.000241278	0.00540416	Anp32b	67628
ENSMUSG00000046229	393.564	0.316501	0.0862022	3.67161	0.000241025	0.00540416	Scand1	19018
ENSMUSG00000046434	4816.07	0.342166	0.0931957	3.67148	0.000241146	0.00540416	Hnrnpa1	15382
ENSMUSG00000068452	197.994	4.65278	1.26749	3.67086	0.000241738	0.00540692	Duox2	214593
ENSMUSG00000041859	629.759	1.22856	0.334796	3.66957	0.000242955	0.00542657	Mcm3	17215
ENSMUSG00000034206	59.8354	1.50248	0.409616	3.66802	0.000244432	0.00545195	Polq	77782
ENSMUSG00000025577	78.4306	0.773018	0.210766	3.66766	0.000244776	0.00545205	Cbx2	12416
ENSMUSG00000050493	34.0896	1.23802	0.337599	3.66712	0.000245296	0.00545606	Fam167b	230766
ENSMUSG00000024640	491.172	0.981949	0.267844	3.66612	0.000246254	0.00546977	Psat1	107272
ENSMUSG00000046203	71.691	5.53754	1.51083	3.66523	0.000247117	0.00548135	Sprr2g	20761
ENSMUSG00000038205	1252.97	-0.426629	0.116417	-3.66466	0.000247672	0.00548607	Prkab2	108097
ENSMUSG00000002227	235.644	0.546667	0.149226	3.66335	0.000248939	0.00550653	Mov10	17454
ENSMUSG00000015957	131.066	-0.74481	0.203457	-3.66077	0.000251454	0.00555451	Wnt11	22411
ENSMUSG00000039456	520.688	0.495036	0.135284	3.65924	0.000252961	0.0055801	Morc3	338467
ENSMUSG00000054453	48.2283	-1.26585	0.346132	-3.65713	0.00025506	0.00561867	Sytl5	236643
ENSMUSG00000028843	985.21	0.602261	0.164804	3.6544	0.000257785	0.00567091	Sh3bgrl3	73723
ENSMUSG00000025758	172.043	1.05974	0.290283	3.65071	0.000261515	0.00571708	Plk4	20873
ENSMUSG00000029632	1906.82	0.257924	0.0706415	3.65116	0.000261056	0.00571708	Ndufa4	17992
ENSMUSG00000030729	233.975	0.497707	0.136337	3.65056	0.000261666	0.00571708	Pgm2l1	70974
ENSMUSG00000054342	434.834	-0.481795	0.131938	-3.65168	0.00026053	0.00571708	Kcnn4	16534
ENSMUSG00000067158	41.4841	-1.04794	0.287022	-3.65106	0.000261156	0.00571708	Col4a4	12829
ENSMUSG00000038910	126.919	0.947435	0.259613	3.64941	0.000262841	0.00573494	Plcl2	224860
ENSMUSG00000021697	24.3221	1.77241	0.486196	3.64546	0.000266917	0.00580807	Depdc1b	218581
ENSMUSG00000039137	71.4264	-0.813352	0.223098	-3.64571	0.000266654	0.00580807	Whrn	73750
ENSMUSG00000048478	28.0596	1.09357	0.300063	3.64447	0.000267943	0.00581892	Spata33	320869
ENSMUSG00000093593	108.118	-0.704856	0.193414	-3.64428	0.000268141	0.00581892	NA	NA
ENSMUSG00000026011	12.7913	2.92446	0.802753	3.64304	0.000269439	0.00583532	Ctla4	12477
ENSMUSG00000044155	334.769	0.538624	0.147857	3.64286	0.000269625	0.00583532	Lsm8	76522
ENSMUSG00000076928	21.6994	1.50686	0.41378	3.64169	0.00027085	0.00585394	NA	NA
ENSMUSG00000050856	577.652	0.21268	0.0584144	3.64088	0.000271712	0.00586466	Atp5k	11958
ENSMUSG00000055653	572.105	-0.814774	0.223891	-3.63916	0.000273531	0.00589599	Gpc3	14734
ENSMUSG00000030178	7.61707	2.40246	0.661236	3.63329	0.000279835	0.00600125	Klra13-ps	16631
ENSMUSG00000030325	24.0233	1.52659	0.420166	3.63331	0.000279809	0.00600125	Klrb1c	17059
ENSMUSG00000030474	55.9307	2.12081	0.583669	3.63358	0.000279511	0.00600125	Siglece	83382
ENSMUSG00000031093	175.174	0.750475	0.206559	3.63322	0.000279911	0.00600125	Dock11	75974
ENSMUSG00000021796	1810.53	-0.31831	0.0876272	-3.63254	0.000280643	0.00600892	Bmpr1a	12166
ENSMUSG00000032091	172.405	1.14661	0.316061	3.62781	0.00028584	0.00610535	Tmprss4	214523
ENSMUSG00000037902	1262.69	0.828116	0.228294	3.62741	0.000286278	0.00610535	Sirpa	19261
ENSMUSG00000038352	59.8899	1.25776	0.346738	3.6274	0.000286289	0.00610535	Arl5c	217151
ENSMUSG00000033213	26.0719	3.31184	0.913202	3.62663	0.000287149	0.00611554	AA467197	433470
ENSMUSG00000025492	4503.4	1.20412	0.332179	3.62491	0.000289057	0.00612365	Ifitm3	66141
ENSMUSG00000036052	1006.41	-0.690926	0.190586	-3.62527	0.000288662	0.00612365	Dnajb5	56323
ENSMUSG00000037145	11.019	3.97153	1.09553	3.62523	0.000288707	0.00612365	Lypd8l	78354
ENSMUSG00000046879	611.564	1.295	0.357153	3.6259	0.000287962	0.00612365	Irgm1	15944
ENSMUSG00000002274	118.352	0.753161	0.207835	3.62385	0.000290251	0.00614085	Metrn	70083
ENSMUSG00000024965	416.875	1.03468	0.285778	3.62057	0.00029396	0.00619211	Fermt3	108101
ENSMUSG00000036918	532.518	1.07285	0.29634	3.62034	0.000294219	0.00619211	Ttc7	225049
ENSMUSG00000045165	90.6387	0.932102	0.257432	3.62076	0.000293735	0.00619211	AI467606	101602
ENSMUSG00000068348	4.41105	4.50998	1.24566	3.62054	0.000293986	0.00619211	NA	NA
ENSMUSG00000058881	740.547	-0.336729	0.0930418	-3.61912	0.000295605	0.00621312	Zfp516	329003
ENSMUSG00000022125	377.227	0.332273	0.0918524	3.61746	0.000297504	0.00622855	Cln5	211286
ENSMUSG00000024679	269.931	1.99488	0.551372	3.61803	0.00029685	0.00622855	Ms4a6d	68774
ENSMUSG00000043263	196.273	2.24449	0.620415	3.61773	0.000297197	0.00622855	Ifi209	236312
ENSMUSG00000025534	886.119	0.47703	0.131916	3.61615	0.000299018	0.00625209	Gusb	110006
ENSMUSG00000055805	410.414	1.43689	0.397506	3.61475	0.000300632	0.00627765	Fmnl1	57778
ENSMUSG00000024853	2685.41	0.138839	0.0384223	3.6135	0.000302096	0.00630003	Sf3b2	319322
ENSMUSG00000059495	2514.25	-0.254791	0.0705322	-3.6124	0.000303373	0.00631843	Arhgef12	69632
ENSMUSG00000020171	358.827	0.373205	0.103363	3.61063	0.000305452	0.00635349	Yeats4	64050
ENSMUSG00000033423	598.093	-0.50431	0.139706	-3.60979	0.000306443	0.00636584	Eri3	140546
ENSMUSG00000035351	117.406	0.705331	0.195414	3.60942	0.000306887	0.00636681	Nup37	69736
ENSMUSG00000025407	466.76	-0.751169	0.20835	-3.60532	0.000311773	0.00645476	Gli1	14632
ENSMUSG00000061577	36.9673	1.86554	0.517459	3.60518	0.000311931	0.00645476	Adgrg5	382045
ENSMUSG00000043782	145.274	-0.591493	0.164159	-3.60317	0.000314357	0.00649657	Bicdl2	212733
ENSMUSG00000026955	62.4055	1.80499	0.501064	3.60231	0.000315403	0.00650981	Sapcd2	72080
ENSMUSG00000022855	817.048	-0.29857	0.0829511	-3.59935	0.000319016	0.00656747	Senp2	75826
ENSMUSG00000043939	24.0107	2.34289	0.650905	3.59943	0.000318916	0.00656747	A530064D06Rik	328830
ENSMUSG00000047592	117.992	1.55675	0.43282	3.59675	0.000322215	0.00660805	Nxpe5	381680
ENSMUSG00000050022	64.5557	1.31476	0.365481	3.59734	0.000321488	0.00660805	Amz1	231842
ENSMUSG00000102418	10.237	2.14147	0.59539	3.59675	0.000322223	0.00660805	Sh2d1b1	26904
ENSMUSG00000031684	268.962	0.313937	0.0873262	3.59499	0.000324407	0.00664434	Slc10a7	76775
ENSMUSG00000020101	903.647	0.666789	0.185494	3.59465	0.000324823	0.00664437	Vsir	74048
ENSMUSG00000028255	28.8637	3.15003	0.876889	3.59228	0.000327801	0.00668248	Clca1	23844
ENSMUSG00000032093	23.8876	1.2308	0.342633	3.59217	0.000327936	0.00668248	Cd3e	12501
ENSMUSG00000040345	202.32	1.09553	0.304957	3.59241	0.000327632	0.00668248	Arhgap9	216445
ENSMUSG00000034928	1437.86	-0.273528	0.0761675	-3.59115	0.000329228	0.0067003	Rnf44	105239
ENSMUSG00000070643	337.326	-0.433378	0.120784	-3.58804	0.000333167	0.00677186	Sox13	20668
ENSMUSG00000025466	190.634	0.456453	0.127335	3.58467	0.000337511	0.00684281	Fuom	69064
ENSMUSG00000062007	7.46165	2.53237	0.706432	3.58474	0.000337416	0.00684281	Hsh2d	209488
ENSMUSG00000036968	400.052	0.336079	0.0938191	3.5822	0.000340713	0.00689902	Cnpy4	66455
ENSMUSG00000008036	753.657	0.333801	0.0931966	3.58169	0.000341378	0.00690376	Ap2s1	232910
ENSMUSG00000013155	88.1659	0.628824	0.175753	3.57789	0.000346378	0.00698322	Enkd1	102124
ENSMUSG00000026073	108.804	3.23479	0.904075	3.57801	0.000346217	0.00698322	Il1r2	16178
ENSMUSG00000031523	867.359	-0.491005	0.13724	-3.57771	0.000346614	0.00698322	Dlc1	50768
ENSMUSG00000034807	1673.63	0.202102	0.0565329	3.57494	0.000350302	0.00704867	Colgalt1	234407
ENSMUSG00000029298	417.459	1.05735	0.29584	3.57405	0.000351505	0.00706401	Gbp9	236573
ENSMUSG00000020902	679.81	-0.667649	0.186849	-3.5732	0.00035264	0.0070691	Ntn1	18208
ENSMUSG00000051212	58.6248	1.32153	0.369815	3.5735	0.000352237	0.0070691	Gpr183	321019
ENSMUSG00000025017	317.129	1.25873	0.352667	3.56917	0.000358116	0.00716991	Pik3ap1	83490
ENSMUSG00000033159	600.513	0.303381	0.0850705	3.56623	0.000362149	0.00724163	Cnppd1	69171
ENSMUSG00000059994	6.92025	1.91825	0.538254	3.56384	0.000365474	0.00729901	Fcrl1	229499
ENSMUSG00000026238	11415.3	0.439035	0.123308	3.56046	0.000370209	0.00737521	Ptma	19231
ENSMUSG00000034445	377.509	0.382497	0.107429	3.56048	0.000370176	0.00737521	Cyb561a3	225912
ENSMUSG00000026104	1637.13	1.26093	0.354231	3.55964	0.000371368	0.00738198	Stat1	20846
ENSMUSG00000061815	15.7293	1.0097	0.283659	3.55956	0.00037147	0.00738198	Rufy4	435626
ENSMUSG00000095180	64.6523	1.61697	0.454348	3.55888	0.000372444	0.00739219	Rhox5	18617
ENSMUSG00000044600	981.529	-0.219246	0.0616125	-3.55846	0.000373041	0.00739488	Smim7	66818
ENSMUSG00000026430	302.991	0.520966	0.146419	3.55805	0.000373618	0.00739718	Rassf5	54354
ENSMUSG00000020900	1787.03	-0.666357	0.187389	-3.55602	0.000376517	0.00741795	Myh10	77579
ENSMUSG00000027546	859.297	-0.504238	0.141787	-3.5563	0.000376113	0.00741795	Atp9a	11981
ENSMUSG00000030793	426.573	0.702331	0.197484	3.55639	0.000375987	0.00741795	Pycard	66824
ENSMUSG00000032397	231.435	0.692208	0.194625	3.55662	0.00037566	0.00741795	Tipin	66131
ENSMUSG00000040322	1057.81	-0.270983	0.0762804	-3.55246	0.000381652	0.00750989	Slc25a24	229731
ENSMUSG00000025804	264.103	2.49386	0.702495	3.55	0.000385226	0.00754319	Ccr1	12768
ENSMUSG00000060288	165.42	0.691036	0.194632	3.55047	0.000384546	0.00754319	Ppih	66101
ENSMUSG00000066684	37.0108	2.09247	0.589284	3.55087	0.000383964	0.00754319	Pilrb1	170741
ENSMUSG00000089727	11.0171	2.18794	0.616306	3.55009	0.000385099	0.00754319	Klra8	16639
ENSMUSG00000014776	95.0642	0.646601	0.182227	3.54833	0.000387683	0.00758205	Nol3	78688
ENSMUSG00000027848	1145.24	0.616058	0.173687	3.54693	0.000389741	0.00761301	Olfml3	99543
ENSMUSG00000036450	814.118	-0.171315	0.0483072	-3.54637	0.000390585	0.0076202	Hif1an	319594
ENSMUSG00000024472	606.44	0.617212	0.174314	3.54081	0.000398895	0.00775519	Dcp2	70640
ENSMUSG00000024818	190.411	0.410579	0.115957	3.54077	0.000398955	0.00775519	Slc25a45	107375
ENSMUSG00000045246	115.867	1.00896	0.284933	3.54105	0.000398537	0.00775519	Kcng4	66733
ENSMUSG00000052160	459.155	0.916402	0.258838	3.54045	0.000399446	0.00775535	Pld4	104759
ENSMUSG00000042492	624.747	0.439412	0.12415	3.53936	0.000401101	0.00777623	Tbc1d10b	68449
ENSMUSG00000058163	55.2044	1.82216	0.514866	3.5391	0.000401491	0.00777623	Gm5431	432555
ENSMUSG00000017754	1181.08	-0.652982	0.184529	-3.53865	0.000402184	0.00778025	Pltp	18830
ENSMUSG00000020235	550.921	0.440369	0.124463	3.53815	0.000402934	0.00778132	Fzr1	56371
ENSMUSG00000025507	93.2597	0.884266	0.249936	3.53797	0.00040321	0.00778132	Pidd1	57913
ENSMUSG00000026429	44.3537	1.14998	0.325198	3.53624	0.000405873	0.00781391	Ube2t	67196
ENSMUSG00000049550	1746.27	-0.298766	0.0844843	-3.53635	0.000405691	0.00781391	Clip1	56430
ENSMUSG00000037846	15.9668	1.30471	0.368996	3.53584	0.000406485	0.00781631	Rtkn2	170799
ENSMUSG00000019775	54.9062	0.688367	0.194711	3.53532	0.000407275	0.00782213	Rgs17	56533
ENSMUSG00000024925	295.695	0.458694	0.129798	3.5339	0.000409477	0.00783626	Rnaseh2c	68209
ENSMUSG00000035818	54.9748	2.80954	0.795016	3.53394	0.00040942	0.00783626	Plekhs1	226245
ENSMUSG00000096472	176.586	0.755936	0.213903	3.53401	0.000409302	0.00783626	Cdkn2d	12581
ENSMUSG00000034652	149.449	1.41127	0.39947	3.53285	0.000411112	0.00785817	Cd300a	217303
ENSMUSG00000035448	41.7876	2.39343	0.677923	3.53053	0.000414724	0.00791777	Ccr3	12771
ENSMUSG00000052749	69.6538	3.54888	1.00599	3.52775	0.000419113	0.00799206	Trim30b	244183
ENSMUSG00000031628	389.237	0.630967	0.178895	3.52703	0.00042025	0.00800421	Casp3	12367
ENSMUSG00000031264	86.9006	1.15524	0.327576	3.52663	0.000420884	0.00800679	Btk	12229
ENSMUSG00000059713	470.809	0.393234	0.111517	3.52621	0.000421546	0.00800988	Rcan3	53902
ENSMUSG00000027255	1176.1	-0.192596	0.054625	-3.52578	0.00042223	0.00801337	Arfgap2	77038
ENSMUSG00000021714	52.1997	1.54278	0.437735	3.52446	0.000424349	0.00804407	Cenpk	60411
ENSMUSG00000043943	230.912	-0.702224	0.199441	-3.52096	0.000429982	0.00814124	Naalad2	72560
ENSMUSG00000102692	9.56862	-1.37659	0.391194	-3.51894	0.000433277	0.00819395	Dchs2	100534287
ENSMUSG00000047443	10.6596	2.26293	0.643199	3.51824	0.000434412	0.00820574	Erfe	227358
ENSMUSG00000020821	4815.62	-0.182006	0.0517993	-3.51367	0.000441963	0.00833853	Kif1c	16562
ENSMUSG00000033590	405.551	0.716057	0.203918	3.5115	0.000445579	0.00839688	Myo5c	208943
ENSMUSG00000079410	44.8481	-1.1278	0.321212	-3.51106	0.000446329	0.00840115	Gm2897	100040671
ENSMUSG00000048546	722.107	-0.505716	0.144112	-3.50918	0.000449483	0.00845059	Tob2	57259
ENSMUSG00000029414	190.875	1.76482	0.503052	3.50824	0.00045109	0.00846975	Kntc1	208628
ENSMUSG00000048616	7.62881	-1.74481	0.497387	-3.50796	0.000451558	0.00846975	Nog	18121
ENSMUSG00000024193	491.654	-0.495058	0.141177	-3.50666	0.000453776	0.00850141	Phf1	21652
ENSMUSG00000029762	3646.8	1.92694	0.549621	3.50595	0.000454976	0.00851394	Akr1b8	14187
ENSMUSG00000015671	1359.38	0.34699	0.0990333	3.50377	0.000458718	0.00857397	Psma2	19166
ENSMUSG00000079197	1288.27	0.751541	0.21452	3.50336	0.000459435	0.00857737	Psme2	19188
ENSMUSG00000024074	966.591	-0.342713	0.0978733	-3.5016	0.000462474	0.00862406	Crim1	50766
ENSMUSG00000036067	60.6094	1.89562	0.541417	3.50122	0.000463128	0.00862591	Slc2a6	227659
ENSMUSG00000051674	272.379	-0.451755	0.129039	-3.50092	0.000463649	0.00862591	Dcun1d4	100737
ENSMUSG00000029149	180.09	0.524458	0.149872	3.49939	0.000466332	0.00864574	Krtcap3	69815
ENSMUSG00000030787	480.488	-0.66829	0.190972	-3.4994	0.000466298	0.00864574	Lyve1	114332
ENSMUSG00000044703	17.8054	1.77482	0.507109	3.49988	0.000465472	0.00864574	Phf11a	219131
ENSMUSG00000021569	97.0703	1.26318	0.361241	3.49677	0.000470929	0.00870078	Trip13	69716
ENSMUSG00000022949	30.5057	1.93029	0.551964	3.49713	0.000470296	0.00870078	Clic6	209195
ENSMUSG00000036459	268.544	-0.394219	0.112736	-3.49685	0.000470787	0.00870078	Wtip	101543
ENSMUSG00000058794	19.1538	2.47418	0.707746	3.49585	0.000472555	0.00872079	Nfe2	18022
ENSMUSG00000005986	136.598	-0.661322	0.189214	-3.49511	0.000473866	0.00873494	Ankrd13d	68423
ENSMUSG00000058420	24.0795	-1.03738	0.296935	-3.49362	0.00047652	0.00877378	Syt17	110058
ENSMUSG00000032496	94.7831	5.50563	1.57609	3.49321	0.000477242	0.00877699	Ltf	17002
ENSMUSG00000038372	202.983	0.577458	0.165452	3.49017	0.000482706	0.0088673	Gmds	218138
ENSMUSG00000056531	24.2911	1.26491	0.362507	3.48933	0.000484225	0.00888503	Ccdc18	73254
ENSMUSG00000025912	82.0679	1.3103	0.375562	3.4889	0.000485004	0.00888916	Mybl1	17864
ENSMUSG00000053907	3221.6	-0.616977	0.176888	-3.48796	0.000486717	0.00891037	Mat2a	232087
ENSMUSG00000074934	14.6022	5.17056	1.48271	3.48724	0.000488035	0.0089243	Grem1	23892
ENSMUSG00000027737	104.577	2.43247	0.697832	3.48575	0.000490764	0.00895412	Slc7a11	26570
ENSMUSG00000054115	118.995	0.611048	0.175299	3.48574	0.000490782	0.00895412	Skp2	27401
ENSMUSG00000048758	4318.78	0.136042	0.039047	3.48407	0.000493855	0.00899995	Rpl29	19944
ENSMUSG00000026697	125.271	-2.04973	0.588861	-3.48084	0.000499849	0.00909884	Myoc	17926
ENSMUSG00000041872	6.15531	6.75561	1.94132	3.47991	0.000501579	0.00911998	Il17f	257630
ENSMUSG00000015355	120.646	0.927453	0.266551	3.47945	0.000502441	0.0091253	Cd48	12506
ENSMUSG00000102805	37.7535	-1.60902	0.462646	-3.47786	0.000505426	0.00916913	Gm37240	99889
ENSMUSG00000019841	598.88	-0.43739	0.125812	-3.47655	0.000507918	0.00920393	Rev3l	19714
ENSMUSG00000020777	2111.81	-0.440918	0.126896	-3.47465	0.000511526	0.00922761	Acox1	11430
ENSMUSG00000030742	29.8068	1.26433	0.363828	3.47507	0.000510712	0.00922761	Lat	16797
ENSMUSG00000035914	389.848	0.629379	0.181125	3.47483	0.00051118	0.00922761	Cd276	102657
ENSMUSG00000055485	504.663	-0.467379	0.134507	-3.47476	0.000511307	0.00922761	Soga1	320706
ENSMUSG00000024558	41.7638	-0.960006	0.276351	-3.47387	0.000513009	0.00924396	Mapk4	225724
ENSMUSG00000019845	46.5821	0.908243	0.261549	3.47255	0.000515533	0.00927902	Tube1	71924
ENSMUSG00000016487	1712.52	-0.338421	0.097506	-3.47077	0.000518959	0.00932901	Ppfibp1	67533
ENSMUSG00000050350	7.92921	2.19502	0.632533	3.47021	0.000520056	0.00932901	Gpr18	110168
ENSMUSG00000051355	405.871	0.302669	0.0872162	3.47033	0.000519817	0.00932901	Commd1	17846
ENSMUSG00000031885	802.34	0.43433	0.125231	3.46822	0.000523926	0.00938793	Cbfb	12400
ENSMUSG00000051354	8.26903	2.03647	0.587259	3.46775	0.00052484	0.00939382	Samd3	268288
ENSMUSG00000102752	150.035	-0.588235	0.169691	-3.46651	0.000527256	0.00942654	Gm7694	665574
ENSMUSG00000032381	406.082	0.433679	0.125139	3.46558	0.000529081	0.00944772	Ciao2a	68250
ENSMUSG00000038047	232.609	0.711998	0.205464	3.46531	0.000529619	0.00944772	Haus6	230376
ENSMUSG00000062939	50.9335	1.99321	0.57534	3.4644	0.000531422	0.00945884	Stat4	20849
ENSMUSG00000070427	90.7845	1.18767	0.342813	3.46447	0.000531284	0.00945884	Il18bp	16068
ENSMUSG00000018189	337.699	0.47834	0.138121	3.4632	0.000533799	0.00948011	Uchl5	56207
ENSMUSG00000057706	47.9031	1.00504	0.290201	3.46325	0.000533683	0.00948011	Mex3b	108797
ENSMUSG00000015354	334.062	-1.03889	0.300127	-3.46151	0.000537144	0.00952896	Pcolce2	76477
ENSMUSG00000043432	103.684	-0.488129	0.141034	-3.46108	0.000538021	0.00953397	Leng9	243813
ENSMUSG00000026608	578.581	0.204783	0.0592136	3.45839	0.000543423	0.00961906	Kctd3	226823
ENSMUSG00000027015	61.7103	-1.23288	0.356725	-3.45612	0.000548006	0.00968949	Cybrd1	73649
ENSMUSG00000064147	138.963	2.39427	0.692875	3.45556	0.000549144	0.00969892	Rab44	442827
ENSMUSG00000000811	118.99	-0.504366	0.145978	-3.45509	0.000550104	0.00970518	Txnrd3	232223
ENSMUSG00000024990	359.411	-0.995083	0.288037	-3.4547	0.000550895	0.00970579	Rbp4	19662
ENSMUSG00000036986	695.046	0.491743	0.142349	3.45448	0.000551349	0.00970579	Pml	18854
ENSMUSG00000074419	12.1852	1.91982	0.556303	3.45104	0.000558441	0.00981986	Pira13	18729
ENSMUSG00000038375	1608.56	-0.358218	0.10384	-3.4497	0.000561202	0.00985761	Trp53inp2	68728
ENSMUSG00000052760	52.9818	0.992455	0.287736	3.44918	0.000562283	0.00986579	A630001G21Rik	319997
ENSMUSG00000018983	67.7521	1.13385	0.328864	3.44779	0.000565203	0.00990618	E2f2	242705
ENSMUSG00000032285	328.021	-0.313231	0.0908906	-3.44624	0.000568444	0.00995212	Dnaja4	58233
ENSMUSG00000091275	28.7432	-1.38861	0.403027	-3.44545	0.000570119	0.00997056	NA	NA
ENSMUSG00000042228	590.188	1.31556	0.381873	3.44503	0.000570999	0.00997507	Lyn	17096
ENSMUSG00000034751	1674.56	-0.390941	0.113518	-3.44387	0.000573441	0.0100068	Mast4	328329
ENSMUSG00000031444	63.2425	2.96358	0.861034	3.44188	0.000577678	0.0100698	F10	14058
ENSMUSG00000045349	42.85	3.19133	0.927306	3.44151	0.000578486	0.0100729	Sh2d5	230863
ENSMUSG00000026867	1109.42	-0.222922	0.0647859	-3.4409	0.000579777	0.0100845	Gapvd1	66691
ENSMUSG00000025329	68.724	1.70002	0.494479	3.438	0.000586026	0.010175	Padi1	18599
ENSMUSG00000032412	2147.49	0.231077	0.0672146	3.4379	0.000586251	0.010175	Atp1b3	11933
ENSMUSG00000009185	230.748	1.39566	0.406288	3.43514	0.000592244	0.0102508	Ccl8	20307
ENSMUSG00000030149	67.4523	1.30391	0.37962	3.43478	0.000593028	0.0102508	Klrk1	27007
ENSMUSG00000054850	11.0216	-1.95942	0.570475	-3.43472	0.000593176	0.0102508	Smim10l2a	320237
ENSMUSG00000064357	15356.8	-0.649631	0.189118	-3.43506	0.000592421	0.0102508	mt-Atp6	17705
ENSMUSG00000051154	561.898	0.319711	0.0932287	3.42932	0.000605096	0.0104456	Commd3	12238
ENSMUSG00000026417	351.544	1.13798	0.3319	3.42869	0.0006065	0.0104585	Pigr	18703
ENSMUSG00000059834	117.865	0.499794	0.145863	3.42647	0.00061149	0.0105333	Sclt1	67161
ENSMUSG00000024910	28.5895	1.8141	0.529679	3.42491	0.00061501	0.0105514	Ctsw	13041
ENSMUSG00000049744	69.5452	0.982404	0.286825	3.4251	0.000614569	0.0105514	Arhgap15	76117
ENSMUSG00000059248	2360.25	0.298422	0.0871347	3.42483	0.000615173	0.0105514	Septin9	53860
ENSMUSG00000073491	87.3899	2.12697	0.620933	3.42543	0.000613822	0.0105514	Ifi213	623121
ENSMUSG00000026895	709.575	0.160187	0.0467924	3.42336	0.000618529	0.0105785	Ndufa8	68375
ENSMUSG00000038056	1012.78	-0.3145	0.0918712	-3.42327	0.000618735	0.0105785	Kmt2c	231051
ENSMUSG00000040747	432.277	1.53061	0.447119	3.42328	0.000618709	0.0105785	Cd53	12508
ENSMUSG00000030346	84.3227	1.45998	0.426568	3.42261	0.000620231	0.0105928	Rad51ap1	19362
ENSMUSG00000001281	254.702	1.34234	0.392343	3.42135	0.000623121	0.0106215	Itgb7	16421
ENSMUSG00000021061	117.227	-0.973281	0.284525	-3.42072	0.000624558	0.0106215	Sptb	20741
ENSMUSG00000025130	7840.23	0.462813	0.135274	3.42129	0.000623241	0.0106215	P4hb	18453
ENSMUSG00000042985	2154.29	-1.01153	0.295695	-3.42087	0.000624205	0.0106215	Upk3b	100647
ENSMUSG00000048486	248.571	-0.444383	0.129932	-3.42013	0.000625922	0.0106334	Fitm2	228859
ENSMUSG00000033060	909.42	-0.425727	0.124533	-3.4186	0.000629448	0.010682	Lmo7	380928
ENSMUSG00000075232	2101.83	-0.288977	0.0845387	-3.41827	0.000630195	0.0106833	Amd1	11702
ENSMUSG00000058729	79.566	0.886413	0.259352	3.4178	0.000631302	0.0106908	Lin9	72568
ENSMUSG00000006369	10412.8	-0.516785	0.15126	-3.41653	0.000634243	0.0107119	Fbln1	14114
ENSMUSG00000024986	81.1607	0.75246	0.22025	3.4164	0.000634553	0.0107119	Hhex	15242
ENSMUSG00000039934	135.647	1.61625	0.47304	3.41672	0.000633795	0.0107119	Gsap	212167
ENSMUSG00000022228	1110.47	-0.413139	0.121034	-3.41341	0.000641562	0.0108141	Zscan26	432731
ENSMUSG00000024771	138.084	2.35744	0.690676	3.41324	0.000641956	0.0108141	Lipk	240633
ENSMUSG00000031441	2737.72	-0.560766	0.164326	-3.41253	0.000643629	0.0108309	Atp11a	50770
ENSMUSG00000041926	1027.35	0.458873	0.134517	3.41128	0.000646598	0.0108695	Rnpep	215615
ENSMUSG00000022586	21.3151	2.89109	0.847993	3.40933	0.000651238	0.010936	Ly6i	57248
ENSMUSG00000027186	85.0171	-1.65625	0.485902	-3.40862	0.000652935	0.0109531	Elf5	13711
ENSMUSG00000058297	591.795	-1.15647	0.339349	-3.4079	0.000654639	0.0109702	Spock2	94214
ENSMUSG00000003847	2243.37	-0.375554	0.11024	-3.40669	0.000657546	0.0110069	Nfat5	54446
ENSMUSG00000027399	53.545	5.75402	1.68917	3.40642	0.000658206	0.0110069	Il1a	16175
ENSMUSG00000030077	340.464	2.44162	0.717248	3.40416	0.000663685	0.011087	Chl1	12661
ENSMUSG00000036825	478	0.399839	0.117502	3.40283	0.000666919	0.0111271	Ssx2ip	99167
ENSMUSG00000046178	10.0059	-1.49522	0.439435	-3.4026	0.000667473	0.0111271	Nxph1	18231
ENSMUSG00000024810	1805.73	3.10008	0.912096	3.39885	0.000676707	0.0112586	Il33	77125
ENSMUSG00000025871	1131.58	-0.291371	0.0857283	-3.39877	0.000676893	0.0112586	4833439L19Rik	97820
ENSMUSG00000026480	374.162	1.42316	0.418769	3.39844	0.000677721	0.0112586	Ncf2	17970
ENSMUSG00000062524	16.8956	1.84147	0.541932	3.39797	0.000678871	0.0112586	Ncr1	17086
ENSMUSG00000078920	267.374	1.57183	0.462541	3.39824	0.000678199	0.0112586	Ifi47	15953
ENSMUSG00000027806	763.719	-0.509443	0.150006	-3.39616	0.000683391	0.0113136	Tsc22d2	72033
ENSMUSG00000039835	597.871	-0.605325	0.178242	-3.39607	0.000683598	0.0113136	Nhsl1	215819
ENSMUSG00000079523	2803.65	0.351474	0.103525	3.39506	0.000686124	0.0113437	Tmsb10	19240
ENSMUSG00000038147	245.795	1.11771	0.329252	3.39468	0.000687077	0.0113477	Cd84	12523
ENSMUSG00000025058	17.9619	2.05443	0.605257	3.39431	0.000688011	0.0113501	Tasl	71398
ENSMUSG00000069830	14.1019	1.74544	0.514264	3.39406	0.000688635	0.0113501	Nlrp1a	195046
ENSMUSG00000072620	674.285	1.8141	0.534797	3.39213	0.000693519	0.0114189	Slfn2	20556
ENSMUSG00000024943	534.538	0.289938	0.0854967	3.39122	0.000695833	0.0114452	Smc5	226026
ENSMUSG00000066363	27.7966	3.32648	0.981031	3.3908	0.000696891	0.0114509	Serpina3f	238393
ENSMUSG00000055148	562.31	-1.01976	0.300784	-3.39033	0.000698078	0.0114586	Klf2	16598
ENSMUSG00000022673	663.08	0.987882	0.291486	3.38913	0.000701155	0.0114866	Mcm4	17217
ENSMUSG00000075602	5263.41	1.12283	0.331307	3.3891	0.000701216	0.0114866	Ly6a	110454
ENSMUSG00000041733	345.813	-0.256922	0.0758218	-3.3885	0.000702765	0.0115003	Coq5	52064
ENSMUSG00000071645	326.649	-0.281819	0.0832711	-3.38436	0.000713446	0.0116631	Tut1	70044
ENSMUSG00000002768	583.976	0.26087	0.0771065	3.38324	0.000716351	0.0116749	Mea1	17256
ENSMUSG00000020111	1050.41	-0.291989	0.0863029	-3.38331	0.000716183	0.0116749	Micu1	216001
ENSMUSG00000044313	145.76	2.8949	0.855616	3.38342	0.000715903	0.0116749	Mab21l3	242125
ENSMUSG00000051727	18.1414	1.10265	0.32622	3.38008	0.00072464	0.011798	Kctd14	233529
ENSMUSG00000030786	1085.51	1.72005	0.509359	3.37689	0.000733111	0.0119118	Itgam	16409
ENSMUSG00000073664	761.894	-0.5556	0.164527	-3.37695	0.000732938	0.0119118	Nbeal1	269198
ENSMUSG00000045826	30.5818	1.12382	0.332883	3.37603	0.000735391	0.0119367	Ptprcap	19265
ENSMUSG00000037887	276.819	-1.36666	0.405061	-3.37396	0.00074095	0.0120026	Dusp8	18218
ENSMUSG00000043384	528.033	-0.369613	0.109542	-3.37416	0.000740411	0.0120026	Gprasp1	67298
ENSMUSG00000029379	70.5169	6.43927	1.90876	3.37354	0.000742069	0.0120086	Cxcl3	330122
ENSMUSG00000025083	347.329	-0.55182	0.163611	-3.37275	0.000744224	0.0120314	Afap1l2	226250
ENSMUSG00000022584	189.214	2.46864	0.732235	3.37138	0.000747931	0.012067	Ly6c2	100041546
ENSMUSG00000031357	813.669	-0.270796	0.0803169	-3.37159	0.000747355	0.012067	Syap1	67043
ENSMUSG00000029535	301.654	-0.357534	0.106073	-3.37063	0.000749955	0.0120875	Triap1	69076
ENSMUSG00000025647	2369.55	0.54734	0.16243	3.36969	0.000752534	0.0121169	Shisa5	66940
ENSMUSG00000022221	192.117	1.48053	0.43957	3.36813	0.000756787	0.0121563	Ripk3	56532
ENSMUSG00000031683	579.782	0.369412	0.109684	3.36796	0.000757257	0.0121563	Lsm6	78651
ENSMUSG00000054951	147.57	-0.659033	0.195661	-3.36823	0.000756516	0.0121563	9130008F23Rik	71583
ENSMUSG00000070939	591.453	-0.189719	0.0563938	-3.36417	0.000767731	0.0123121	Tgfbrap1	73122
ENSMUSG00000030142	151.671	3.71413	1.1042	3.36362	0.000769265	0.0123244	Clec4e	56619
ENSMUSG00000023051	375.426	0.312296	0.092889	3.36203	0.00077372	0.0123755	Tarbp2	21357
ENSMUSG00000030560	2113.52	1.1357	0.337829	3.36175	0.000774507	0.0123755	Ctsc	13032
ENSMUSG00000048330	210.947	-0.512163	0.152355	-3.36165	0.000774774	0.0123755	Ric3	320360
ENSMUSG00000015314	18.7446	2.11225	0.628618	3.36015	0.000778993	0.0124036	Slamf6	30925
ENSMUSG00000020467	1515.6	-0.760298	0.226263	-3.36024	0.000778755	0.0124036	Efemp1	216616
ENSMUSG00000032294	16970.3	0.407988	0.121418	3.36019	0.000778903	0.0124036	Pkm	18746
ENSMUSG00000102252	270.467	-0.624634	0.185907	-3.35993	0.000779624	0.0124036	Snrpn	20646
ENSMUSG00000028367	2349.54	0.521326	0.155192	3.35924	0.000781584	0.0124225	Txn1	22166
ENSMUSG00000036615	174.351	0.580011	0.172681	3.35885	0.000782667	0.0124274	Rfxap	170767
ENSMUSG00000027978	11.8106	-1.30795	0.389487	-3.35814	0.000784696	0.0124473	Prss12	19142
ENSMUSG00000001583	220.678	-0.528475	0.157449	-3.35648	0.000789423	0.0125099	Tnk1	83813
ENSMUSG00000013822	371.433	0.369862	0.11021	3.35598	0.000790843	0.01252	Elof1	66126
ENSMUSG00000054675	575.559	-0.450003	0.134119	-3.35525	0.000792932	0.0125407	Tmem119	231633
ENSMUSG00000041954	41.2927	1.55612	0.463835	3.3549	0.000793942	0.0125443	Tnfrsf18	21936
ENSMUSG00000060621	16.0049	-1.10589	0.329663	-3.35462	0.000794739	0.0125445	Nkpd1	69547
ENSMUSG00000032344	91.517	1.14741	0.342204	3.353	0.000799417	0.0126059	Cgas	214763
ENSMUSG00000090136	418.932	0.549865	0.164027	3.35229	0.000801473	0.012626	NA	NA
ENSMUSG00000001642	12158.8	0.676696	0.201926	3.3512	0.00080462	0.0126631	Akr1b3	11677
ENSMUSG00000032915	55.2142	1.85875	0.554817	3.35021	0.000807503	0.0126836	Adgre4	52614
ENSMUSG00000042677	540.324	1.65971	0.495387	3.35033	0.000807152	0.0126836	Zc3h12a	230738
ENSMUSG00000029478	1751.48	-0.39544	0.118064	-3.34938	0.000809925	0.0127092	Ncor2	20602
ENSMUSG00000024339	748.649	0.481362	0.143748	3.34865	0.000812056	0.0127177	Tap2	21355
ENSMUSG00000026433	207.479	0.434828	0.129845	3.34884	0.000811519	0.0127177	Rab29	226422
ENSMUSG00000042870	278.357	-0.393925	0.117729	-3.34602	0.000819802	0.0128265	Tom1	21968
ENSMUSG00000025888	92.7224	1.03154	0.30836	3.34526	0.000822062	0.0128399	Casp1	12362
ENSMUSG00000026126	147.402	0.993042	0.296857	3.34519	0.000822259	0.0128399	Ptpn18	19253
ENSMUSG00000027009	396.102	0.868422	0.259634	3.3448	0.000823429	0.0128456	Itga4	16401
ENSMUSG00000008305	387.476	-0.497416	0.148765	-3.34363	0.000826885	0.0128745	Tle1	21885
ENSMUSG00000037202	19.9816	1.47529	0.441189	3.34388	0.000826143	0.0128745	Prf1	18646
ENSMUSG00000058354	513.028	4.87935	1.45981	3.34247	0.000830377	0.0129163	Krt6a	16687
ENSMUSG00000013593	2101.41	0.141281	0.0422791	3.34163	0.000832868	0.0129175	Ndufs2	226646
ENSMUSG00000028273	1824.14	-0.337255	0.100925	-3.34164	0.000832853	0.0129175	Pdlim5	56376
ENSMUSG00000108596	16.5488	4.77074	1.42756	3.34187	0.000832148	0.0129175	NA	NA
ENSMUSG00000028557	1184.52	-0.237387	0.0710611	-3.3406	0.000835967	0.0129405	Rnf11	29864
ENSMUSG00000060791	146.119	0.983897	0.294515	3.34074	0.000835552	0.0129405	Gmfg	63986
ENSMUSG00000024847	884.795	0.362197	0.108444	3.33996	0.0008379	0.0129455	Aip	11632
ENSMUSG00000078853	393.536	1.56312	0.467974	3.34019	0.000837222	0.0129455	Igtp	16145
ENSMUSG00000027342	1519.82	0.763731	0.228746	3.33878	0.00084148	0.0129883	Pcna	18538
ENSMUSG00000050592	46.3671	1.00185	0.300103	3.33835	0.000842777	0.0129958	Fam78a	241303
ENSMUSG00000108381	4.94888	-2.85539	0.855457	-3.33785	0.000844279	0.0130064	NA	NA
ENSMUSG00000000563	2265.06	0.174532	0.0522957	3.33741	0.000845633	0.0130148	Atp5pb	11950
ENSMUSG00000034903	476.359	-0.402331	0.120582	-3.33657	0.000848205	0.0130419	Cobll1	319876
ENSMUSG00000028773	48.0623	-0.81391	0.243961	-3.33623	0.000849236	0.0130452	Fabp3	14077
ENSMUSG00000026427	393.213	0.197776	0.0593182	3.33416	0.000855583	0.0131301	Eif2d	16865
ENSMUSG00000031994	56.261	-0.682565	0.20486	-3.33185	0.000862694	0.0132266	Adamts8	30806
ENSMUSG00000067787	695.456	-0.239085	0.0717925	-3.33022	0.000867766	0.0132917	Blcap	53619
ENSMUSG00000031112	377.832	-0.454033	0.136363	-3.32959	0.000869725	0.0132963	Stk26	70415
ENSMUSG00000043008	88.7397	1.11422	0.334628	3.32971	0.000869361	0.0132963	Klhl6	239743
ENSMUSG00000031594	20.6676	2.79498	0.83993	3.32763	0.000875875	0.0133775	Fgl1	234199
ENSMUSG00000032305	427.051	-0.577548	0.173669	-3.32558	0.000882357	0.0134637	Fam219b	78323
ENSMUSG00000032536	1282.95	-0.241514	0.0726356	-3.32501	0.000884167	0.0134785	Trak1	67095
ENSMUSG00000022201	1323.2	-0.2676	0.0805125	-3.3237	0.000888305	0.0135287	Zfr	22763
ENSMUSG00000060550	805.729	1.19824	0.360562	3.32326	0.000889709	0.0135373	H2-Q7	15018
ENSMUSG00000031934	197.057	0.585154	0.176105	3.32275	0.000891343	0.0135381	Panx1	55991
ENSMUSG00000060063	365.753	1.49425	0.449708	3.32272	0.000891452	0.0135381	Alox5ap	11690
ENSMUSG00000023959	263.146	-0.558236	0.168082	-3.32121	0.000896296	0.0135988	Clic5	224796
ENSMUSG00000024737	234.042	2.4136	0.726905	3.32037	0.000898969	0.0136161	Slc15a3	65221
ENSMUSG00000042268	3.08479	4.56779	1.37571	3.32032	0.000899134	0.0136161	Slc26a9	320718
ENSMUSG00000002870	554.544	1.0233	0.308244	3.31976	0.000900957	0.0136308	Mcm2	17216
ENSMUSG00000032691	100.737	2.49553	0.751902	3.31895	0.000903562	0.0136573	Nlrp3	216799
ENSMUSG00000027360	138.225	3.74165	1.12787	3.31746	0.000908398	0.0136812	Hdc	15186
ENSMUSG00000027386	15.804	-1.08647	0.327463	-3.31785	0.00090713	0.0136812	Fbln7	70370
ENSMUSG00000031635	13.9824	3.87585	1.16833	3.31741	0.000908554	0.0136812	Anxa10	26359
ENSMUSG00000054435	218.167	0.612444	0.184586	3.31794	0.000906843	0.0136812	Gimap4	107526
ENSMUSG00000069516	6291.49	1.05046	0.316859	3.31524	0.000915648	0.0137751	Lyz2	17105
ENSMUSG00000040247	56.1788	1.27796	0.385523	3.31487	0.000916871	0.0137806	Tbc1d10c	108995
ENSMUSG00000027931	368.134	-0.521702	0.157397	-3.31457	0.000917846	0.0137823	Npr1	18160
ENSMUSG00000028691	3788.86	0.308198	0.0930219	3.31317	0.000922439	0.0138383	Prdx1	18477
ENSMUSG00000048429	585.969	-0.209085	0.0631154	-3.31275	0.000923836	0.0138463	Timm29	69773
ENSMUSG00000075284	620.046	0.449083	0.135608	3.31162	0.000927578	0.0138894	Wipf1	215280
ENSMUSG00000026579	70.1846	1.99007	0.601443	3.30882	0.000936887	0.0140066	F5	14067
ENSMUSG00000037808	409.475	0.290611	0.0878312	3.30875	0.00093715	0.0140066	Fam76b	72826
ENSMUSG00000014633	100.47	0.898931	0.27174	3.30805	0.000939483	0.0140276	Cmc2	66531
ENSMUSG00000043323	700.693	-0.271165	0.081982	-3.30761	0.000940955	0.0140276	Fbrsl1	381668
ENSMUSG00000059657	6.41383	4.93828	1.49304	3.30754	0.00094118	0.0140276	Stfa2l1	268885
ENSMUSG00000060216	412.502	0.881251	0.266543	3.30622	0.000945633	0.0140809	Arrb2	216869
ENSMUSG00000001225	7.27501	-2.76397	0.836444	-3.30443	0.000951689	0.0141547	Slc26a3	13487
ENSMUSG00000024670	14.1524	1.76495	0.534148	3.30424	0.000952353	0.0141547	Cd6	12511
ENSMUSG00000049882	110.171	0.42682	0.129217	3.30312	0.000956155	0.014198	Vcpkmt	207965
ENSMUSG00000026535	12.9551	5.55478	1.68201	3.30247	0.000958362	0.0142045	Ifi202b	26388
ENSMUSG00000030512	451.83	0.586267	0.17752	3.30254	0.000958129	0.0142045	Snrpa1	68981
ENSMUSG00000040133	31.2204	1.84647	0.560327	3.29534	0.000983035	0.0145567	Gpr176	381413
ENSMUSG00000097295	7.40786	2.45554	0.745285	3.29477	0.000985028	0.0145728	NA	NA
ENSMUSG00000025823	2165.76	0.597554	0.181389	3.29432	0.000986601	0.0145826	Pdia4	12304
ENSMUSG00000021390	978.299	-1.01461	0.308429	-3.28962	0.00100323	0.0147927	Ogn	18295
ENSMUSG00000034330	414.923	0.640408	0.194681	3.28952	0.00100358	0.0147927	Plcg2	234779
ENSMUSG00000037991	30.4411	1.05935	0.322002	3.28989	0.00100227	0.0147927	Rmi2	223970
ENSMUSG00000025467	21.956	1.24094	0.377459	3.28761	0.0010104	0.0148796	Prap1	22264
ENSMUSG00000045551	25.5029	3.31532	1.00882	3.28635	0.00101496	0.0149329	Fpr1	14293
ENSMUSG00000022096	868.159	-0.565051	0.171974	-3.28568	0.00101736	0.0149545	Hr	15460
ENSMUSG00000046718	560.312	1.03343	0.314589	3.28501	0.0010198	0.0149767	Bst2	69550
ENSMUSG00000020159	6.16167	4.25861	1.29759	3.28194	0.00103095	0.0151266	Gabrp	216643
ENSMUSG00000024697	28.6103	-1.07612	0.327963	-3.28122	0.00103359	0.0151412	Gna14	14675
ENSMUSG00000029836	1402.85	0.233533	0.0711788	3.28094	0.00103461	0.0151412	Cbx3	12417
ENSMUSG00000041958	499.417	0.254886	0.0776993	3.28042	0.00103653	0.0151412	Pigs	276846
ENSMUSG00000063077	1836.61	-0.325766	0.0993073	-3.28038	0.00103667	0.0151412	Kif1b	16561
ENSMUSG00000075502	8.85036	1.95998	0.597449	3.28059	0.00103591	0.0151412	Kbtbd6	432879
ENSMUSG00000104876	24.7579	1.82912	0.557823	3.27903	0.00104166	0.0152003	NA	NA
ENSMUSG00000031146	1173.13	0.363915	0.111006	3.27835	0.00104417	0.0152092	Plp2	18824
ENSMUSG00000064262	141.274	0.478685	0.146012	3.27841	0.00104395	0.0152092	Gimap8	243374
ENSMUSG00000022885	349.424	0.722441	0.220437	3.27731	0.001048	0.0152117	St6gal1	20440
ENSMUSG00000029322	912.404	1.56845	0.478583	3.27728	0.00104813	0.0152117	Plac8	231507
ENSMUSG00000039842	103.32	0.64464	0.196657	3.27798	0.00104552	0.0152117	Mcph1	244329
ENSMUSG00000074643	1020.24	0.301173	0.0918889	3.27757	0.00104704	0.0152117	Cpne1	266692
ENSMUSG00000037852	2620.92	-0.603667	0.184299	-3.27547	0.00105485	0.0152765	Cpe	12876
ENSMUSG00000044433	219.215	-0.743154	0.226879	-3.27555	0.00105456	0.0152765	Camsap3	69697
ENSMUSG00000048826	27.1179	-0.971941	0.296748	-3.27531	0.00105546	0.0152765	Dact2	240025
ENSMUSG00000054555	540.552	0.857685	0.261904	3.2748	0.00105736	0.0152902	Adam12	11489
ENSMUSG00000024856	463.428	0.52175	0.15935	3.27423	0.0010595	0.0153074	Cdk2ap2	52004
ENSMUSG00000090019	103.199	0.56705	0.173286	3.27234	0.00106662	0.0153964	Gimap1	16205
ENSMUSG00000020901	215.721	1.40547	0.4296	3.27158	0.00106949	0.0154167	Pik3r5	320207
ENSMUSG00000027018	451.239	0.754377	0.230593	3.27146	0.00106995	0.0154167	Hat1	107435
ENSMUSG00000006476	553.268	-0.435855	0.13328	-3.27022	0.00107463	0.0154702	Nsmf	56876
ENSMUSG00000021589	516.974	0.450755	0.137884	3.2691	0.00107891	0.0155179	Rhobtb3	73296
ENSMUSG00000027353	77.3003	0.773576	0.236707	3.26807	0.00108283	0.0155603	Mcm8	66634
ENSMUSG00000020974	83.4679	1.01941	0.312145	3.26583	0.00109142	0.0156615	Pole2	18974
ENSMUSG00000053291	471.954	0.32105	0.0983088	3.26573	0.00109183	0.0156615	Rab4b	19342
ENSMUSG00000078762	173.8	0.630904	0.193215	3.26529	0.00109353	0.015672	Haus5	71909
ENSMUSG00000037894	3409	0.558787	0.171144	3.26502	0.00109456	0.0156727	H2az1	51788
ENSMUSG00000037033	12.159	6.20395	1.90058	3.26424	0.00109757	0.0156838	Clca3b	229927
ENSMUSG00000042359	129.28	-0.719864	0.220542	-3.26406	0.00109826	0.0156838	Osbpl6	99031
ENSMUSG00000074170	352.784	-0.479721	0.146956	-3.26439	0.00109701	0.0156838	Plekhf1	72287
ENSMUSG00000032661	137.893	2.59578	0.795444	3.26331	0.0011012	0.0157117	Oas3	246727
ENSMUSG00000022385	175.2	1.00914	0.309577	3.25973	0.0011152	0.0158832	Gtse1	29870
ENSMUSG00000031536	405.374	-0.322914	0.0990598	-3.25979	0.00111495	0.0158832	Polb	18970
ENSMUSG00000029553	36.5013	1.40715	0.431777	3.25898	0.00111813	0.0159108	Tfec	21426
ENSMUSG00000020564	246.616	0.428212	0.131417	3.25843	0.00112029	0.0159273	Atxn7l1	380753
ENSMUSG00000003423	328.676	0.328619	0.100864	3.25803	0.00112189	0.015936	Pih1d1	68845
ENSMUSG00000002052	1870.03	-0.163433	0.0501875	-3.25645	0.00112816	0.0160109	Supt6	20926
ENSMUSG00000029821	48.0617	0.601382	0.184789	3.25442	0.00113625	0.0161114	Gsdme	54722
ENSMUSG00000022769	391.78	0.920626	0.283058	3.25243	0.00114422	0.0161987	Sdf2l1	64136
ENSMUSG00000025358	438.861	0.549811	0.169049	3.25238	0.00114442	0.0161987	Cdk2	12566
ENSMUSG00000017167	153.972	-0.458268	0.140931	-3.2517	0.00114715	0.0162222	Cntnap1	53321
ENSMUSG00000019122	986.145	1.6516	0.507956	3.25147	0.00114811	0.0162222	Ccl9	20308
ENSMUSG00000001156	453.602	1.73229	0.532977	3.25021	0.00115318	0.0162796	Mxd1	17119
ENSMUSG00000030144	163.105	2.74764	0.846061	3.24757	0.00116396	0.0164172	Clec4d	17474
ENSMUSG00000025195	631.224	-0.446712	0.137622	-3.24593	0.00117066	0.0164973	Dnmbp	71972
ENSMUSG00000002668	140.593	1.33731	0.412063	3.2454	0.00117287	0.0164994	Dennd1c	70785
ENSMUSG00000032122	233.898	0.663317	0.204381	3.2455	0.00117247	0.0164994	Slc37a2	56857
ENSMUSG00000041202	26.4229	-1.71636	0.528939	-3.24491	0.00117488	0.0165131	Pla2g2d	18782
ENSMUSG00000035640	152.95	-1.02648	0.316401	-3.24424	0.00117764	0.0165375	Cbarp	100503659
ENSMUSG00000043157	41.8001	1.2023	0.370773	3.24268	0.0011841	0.0166076	Arl11	219144
ENSMUSG00000043940	1269.28	-0.243007	0.0749435	-3.24254	0.00118471	0.0166076	Wdfy3	72145
ENSMUSG00000059237	4.14841	2.81394	0.868082	3.24156	0.00118876	0.0166499	NA	NA
ENSMUSG00000034463	207.091	-0.531707	0.164109	-3.23997	0.00119543	0.0167243	Scara3	219151
ENSMUSG00000042700	819.764	-0.245496	0.075775	-3.23979	0.00119616	0.0167243	Sipa1l1	217692
ENSMUSG00000040824	1024.24	0.225317	0.0695599	3.23917	0.00119877	0.0167462	Snrpd2	107686
ENSMUSG00000021123	98.8222	0.620424	0.191557	3.23884	0.00120016	0.016751	Rdh12	77974
ENSMUSG00000024696	80.9616	0.918692	0.283749	3.2377	0.00120499	0.0168039	Lpxn	107321
ENSMUSG00000028478	2078.2	0.224592	0.0693919	3.23657	0.00120976	0.0168557	Clta	12757
ENSMUSG00000042129	626.05	0.769331	0.237788	3.23536	0.00121488	0.016883	Rassf4	213391
ENSMUSG00000049775	16560.6	0.3149	0.0973284	3.23544	0.00121454	0.016883	Tmsb4x	19241
ENSMUSG00000076490	26.5972	1.44897	0.44781	3.23568	0.00121354	0.016883	NA	NA
ENSMUSG00000020701	26.5109	-0.871224	0.26934	-3.23466	0.00121787	0.0169099	Tmem132e	270893
ENSMUSG00000031487	113.179	0.524658	0.162228	3.23408	0.00122037	0.01693	Brf2	66653
ENSMUSG00000031805	629.099	0.627205	0.194096	3.23141	0.00123181	0.0170739	Jak3	16453
ENSMUSG00000002014	973.939	0.315178	0.0975658	3.23042	0.0012361	0.0171185	Ssr4	20832
ENSMUSG00000050747	10.0147	7.36697	2.28139	3.22916	0.00124152	0.0171789	Trim15	69097
ENSMUSG00000032596	608.106	0.741584	0.229673	3.22887	0.00124281	0.0171819	Uba7	74153
ENSMUSG00000030336	11.0836	1.62224	0.502883	3.22588	0.00125587	0.0173475	Cd27	21940
ENSMUSG00000033389	219.617	-0.456364	0.14153	-3.22451	0.00126189	0.0174156	Arhgap44	216831
ENSMUSG00000026109	63.4668	-0.764543	0.237136	-3.22407	0.00126384	0.0174276	Tmeff2	56363
ENSMUSG00000012405	3922.78	0.206182	0.0639999	3.2216	0.00127476	0.0174729	Rpl15	66480
ENSMUSG00000021702	58.1194	2.53202	0.786052	3.22119	0.0012766	0.0174729	Thbs4	21828
ENSMUSG00000021938	327.957	-0.404083	0.125443	-3.22124	0.00127638	0.0174729	Pspc1	66645
ENSMUSG00000022938	70.7091	3.80255	1.18001	3.22248	0.00127086	0.0174729	Fam3b	52793
ENSMUSG00000027639	2185.91	0.922771	0.286357	3.22245	0.00127101	0.0174729	Samhd1	56045
ENSMUSG00000029163	2197.31	0.408091	0.126667	3.22176	0.00127406	0.0174729	Emilin1	100952
ENSMUSG00000030753	1304.83	-0.259663	0.0806127	-3.22111	0.00127693	0.0174729	Thap12	72981
ENSMUSG00000031343	360.779	-0.659848	0.204778	-3.22226	0.00127182	0.0174729	Gabra3	14396
ENSMUSG00000039231	229.86	0.6513	0.202184	3.22132	0.00127603	0.0174729	Suv39h1	20937
ENSMUSG00000053317	573.949	0.56627	0.175832	3.22051	0.00127961	0.0174945	Sec61b	66212
ENSMUSG00000019979	378.494	0.882496	0.274089	3.21974	0.00128306	0.0175268	Apaf1	11783
ENSMUSG00000026095	587.24	0.294203	0.091401	3.21881	0.00128723	0.0175687	Asnsd1	70396
ENSMUSG00000005667	170.521	1.12868	0.350763	3.21779	0.00129181	0.0176163	Mthfd2	17768
ENSMUSG00000028931	154.691	0.91673	0.285225	3.21406	0.00130871	0.0178302	Kcnab2	16498
ENSMUSG00000031590	347.84	0.230048	0.0715803	3.21384	0.00130972	0.0178302	Frg1	14300
ENSMUSG00000030287	262.044	0.819346	0.254977	3.21342	0.00131165	0.0178372	Itpr2	16439
ENSMUSG00000074342	44.5219	2.04701	0.637056	3.21324	0.00131246	0.0178372	I830077J02Rik	433638
ENSMUSG00000074886	727.788	0.386585	0.120331	3.21267	0.00131506	0.0178575	Grk6	26385
ENSMUSG00000038344	280.479	-0.360763	0.112331	-3.2116	0.00131998	0.0179091	Txlng	353170
ENSMUSG00000027248	6510.96	0.504008	0.157015	3.20993	0.00132769	0.0179832	Pdia3	14827
ENSMUSG00000029617	529.902	0.225605	0.0702789	3.21015	0.00132668	0.0179832	Ccz1	231874
ENSMUSG00000078495	190.191	0.37524	0.116925	3.20923	0.00133091	0.0180116	Zfp984	100041677
ENSMUSG00000044468	82.2253	-0.489951	0.152801	-3.20647	0.00134373	0.0181698	Tent5c	74645
ENSMUSG00000047344	116.806	-1.07656	0.33592	-3.20481	0.0013515	0.0182595	Lancl3	236285
ENSMUSG00000001946	481.191	-0.275849	0.0861649	-3.2014	0.00136759	0.0184614	Esam	69524
ENSMUSG00000003062	405.559	0.298206	0.093171	3.20063	0.00137126	0.0184952	Stard3nl	76205
ENSMUSG00000018001	1078.48	-0.22751	0.0710899	-3.20031	0.0013728	0.0185005	Cyth3	19159
ENSMUSG00000018930	10.1101	2.66804	0.833977	3.19918	0.00137818	0.0185418	Ccl4	20303
ENSMUSG00000052135	29.7313	-0.844132	0.263844	-3.19936	0.00137731	0.0185418	Foxo6	329934
ENSMUSG00000032113	88.1542	1.09842	0.343441	3.19828	0.00138249	0.0185842	Chek1	12649
ENSMUSG00000026750	1397.2	0.248093	0.0775959	3.19725	0.00138746	0.0186256	Psmb7	19177
ENSMUSG00000038013	812.53	-0.453888	0.141966	-3.19716	0.00138789	0.0186256	Wipf2	68524
ENSMUSG00000034687	213.672	-1.09349	0.342099	-3.1964	0.00139154	0.018659	Fras1	231470
ENSMUSG00000028800	1171.2	0.20022	0.0626489	3.1959	0.00139393	0.0186598	Hdac1	433759
ENSMUSG00000054659	18.9044	-1.02904	0.321982	-3.19597	0.00139363	0.0186598	Pm20d2	242377
ENSMUSG00000031754	543.303	0.30889	0.0966903	3.19464	0.00140007	0.0187264	Nudt21	68219
ENSMUSG00000030203	894.95	-0.5143	0.161082	-3.19279	0.00140903	0.0188306	Dusp16	70686
ENSMUSG00000025189	46.5202	-1.89342	0.593235	-3.19168	0.00141446	0.0188789	Cnnm1	83674
ENSMUSG00000032562	4901.41	0.26114	0.0818216	3.19157	0.00141501	0.0188789	Gnai2	14678
ENSMUSG00000036098	149.081	-0.999465	0.313251	-3.19062	0.00141968	0.0188905	Myrf	225908
ENSMUSG00000041079	72.4139	0.470889	0.147594	3.19043	0.00142059	0.0188905	Rwdd2b	53858
ENSMUSG00000057110	580.692	0.353943	0.110938	3.19047	0.00142042	0.0188905	Cntrl	26920
ENSMUSG00000069135	278.02	0.425234	0.133269	3.19079	0.00141884	0.0188905	Cep43	75296
ENSMUSG00000028108	2616.18	-0.444615	0.139453	-3.18829	0.00143117	0.0190155	Ecm1	13601
ENSMUSG00000025475	87.9438	1.11695	0.3505	3.18674	0.00143888	0.0190729	Adgra1	52389
ENSMUSG00000031796	398.261	0.21892	0.0686896	3.18709	0.0014371	0.0190729	Cfap20	14894
ENSMUSG00000073434	304.305	0.702444	0.22043	3.1867	0.00143906	0.0190729	Wdr90	106618
ENSMUSG00000026879	33997.4	-0.763371	0.23959	-3.18615	0.00144178	0.0190774	Gsn	227753
ENSMUSG00000044719	14.0812	1.24003	0.389178	3.18628	0.00144113	0.0190774	E230025N22Rik	240216
ENSMUSG00000030921	401.953	1.55672	0.488633	3.18586	0.00144326	0.0190812	Trim30a	20128
ENSMUSG00000024957	9.37816	-1.41901	0.445726	-3.18359	0.00145459	0.0192151	Kcnk4	16528
ENSMUSG00000024909	805.174	0.690261	0.216901	3.18237	0.00146074	0.0192806	Efemp2	58859
ENSMUSG00000032725	207.206	-0.844104	0.265278	-3.18197	0.00146279	0.0192918	Folr2	14276
ENSMUSG00000050989	763.512	0.252697	0.0794278	3.18147	0.00146527	0.0193086	Selenon	74777
ENSMUSG00000010277	4276.34	-0.202661	0.0637377	-3.17961	0.00147472	0.0194023	Bltp2	72503
ENSMUSG00000025929	7.78878	6.80934	2.14157	3.1796	0.0014748	0.0194023	Il17a	16171
ENSMUSG00000017861	97.5367	1.11863	0.352108	3.17695	0.00148832	0.0195505	Mybl2	17865
ENSMUSG00000042302	401.135	-0.417773	0.131506	-3.17684	0.00148888	0.0195505	Ehbp1	216565
ENSMUSG00000050241	13.7534	1.75591	0.552833	3.1762	0.00149216	0.0195505	Klre1	243655
ENSMUSG00000053338	24.5562	3.75421	1.18185	3.17657	0.0014903	0.0195505	Tarm1	245126
ENSMUSG00000093985	4.53081	-2.07688	0.653849	-3.17639	0.00149122	0.0195505	Gm10406	100038847
ENSMUSG00000044092	27.3246	1.98289	0.624466	3.17535	0.00149658	0.0195776	C130050O18Rik	319772
ENSMUSG00000052435	11.6888	2.14185	0.674529	3.17533	0.00149667	0.0195776	Cebpe	110794
ENSMUSG00000032307	658.635	-0.20277	0.0639103	-3.17273	0.00151011	0.0197373	Ube2q2	109161
ENSMUSG00000025001	265.989	1.54754	0.48803	3.17101	0.00151912	0.0198389	Hells	15201
ENSMUSG00000021468	734.807	-0.198277	0.0625716	-3.1688	0.0015307	0.0199576	Sptlc1	268656
ENSMUSG00000057440	458.009	-0.370127	0.116797	-3.16897	0.00152981	0.0199576	Mpp7	75739
ENSMUSG00000039568	623.202	-0.403571	0.127413	-3.16744	0.0015379	0.0200352	Ubald1	207740
ENSMUSG00000000605	1135.81	-0.147115	0.0464804	-3.16509	0.00155034	0.0201514	Clcn4	12727
ENSMUSG00000028037	101.99	1.55028	0.489803	3.16512	0.00155022	0.0201514	Ifi44	99899
ENSMUSG00000035842	192.067	0.643581	0.20334	3.16505	0.00155059	0.0201514	Ddx11	320209
ENSMUSG00000032202	661.499	0.662369	0.20934	3.16409	0.00155569	0.0202013	Rab27a	11891
ENSMUSG00000028933	94.6662	0.66461	0.210113	3.16311	0.00156092	0.0202365	Xrcc2	57434
ENSMUSG00000033596	585.021	0.395033	0.124881	3.16328	0.00156	0.0202365	Rfwd3	234736
ENSMUSG00000033909	683.037	-0.318046	0.100636	-3.16035	0.00157582	0.02041	Usp36	72344
ENSMUSG00000044626	424.329	-0.553924	0.175284	-3.16016	0.00157685	0.02041	Liph	239759
ENSMUSG00000023349	198.667	1.7488	0.55358	3.15908	0.00158269	0.0204691	Clec4n	56620
ENSMUSG00000057113	3752.53	0.373507	0.118267	3.15816	0.00158767	0.0205064	Npm1	18148
ENSMUSG00000096719	7.32963	6.69423	2.11972	3.15808	0.00158814	0.0205064	Mrgpra2b	235712
ENSMUSG00000017466	7736.43	-0.589722	0.18681	-3.1568	0.00159513	0.0205547	Timp2	21858
ENSMUSG00000032840	270.092	-0.383338	0.121437	-3.15669	0.00159572	0.0205547	Spring1	76792
ENSMUSG00000041347	70.7704	3.49314	1.10653	3.15683	0.00159497	0.0205547	Bdkrb1	12061
ENSMUSG00000000791	18.8393	1.58784	0.50333	3.15466	0.00160686	0.0206484	Il12rb1	16161
ENSMUSG00000050271	531.11	-0.478508	0.151672	-3.15488	0.00160566	0.0206484	Prag1	244418
ENSMUSG00000071713	727.642	1.5755	0.499365	3.15501	0.00160494	0.0206484	Csf2rb	12983
ENSMUSG00000026975	135.32	-0.419734	0.133117	-3.15313	0.0016153	0.0207402	Dph7	67228
ENSMUSG00000022488	511.831	1.03753	0.329109	3.15254	0.00161856	0.0207498	Nckap1l	105855
ENSMUSG00000058427	163.203	4.72183	1.49779	3.15253	0.00161863	0.0207498	Cxcl2	20310
ENSMUSG00000025925	168.278	0.583313	0.185118	3.15104	0.00162691	0.0208393	Terf1	21749
ENSMUSG00000037849	40.9602	2.22788	0.707157	3.15048	0.00163004	0.0208627	Ifi206	102639543
ENSMUSG00000002111	340.73	1.29954	0.412533	3.15014	0.00163191	0.02087	Spi1	20375
ENSMUSG00000054641	297.693	-0.482161	0.15316	-3.14808	0.00164347	0.0209984	Mmrn1	70945
ENSMUSG00000112023	620.713	2.06862	0.657147	3.14788	0.00164457	0.0209984	Lilrb4b	14727
ENSMUSG00000035352	26.0915	1.60885	0.511233	3.14699	0.00164961	0.021046	Ccl12	20293
ENSMUSG00000052776	204.361	1.67502	0.532334	3.14656	0.00165202	0.02106	Oas1a	246730
ENSMUSG00000026049	74.4449	0.798651	0.253849	3.14616	0.00165427	0.021072	Tex30	75623
ENSMUSG00000004709	57.0407	1.93799	0.6161	3.14558	0.00165759	0.0210974	Cd244a	18106
ENSMUSG00000026628	678.687	-2.25822	0.718191	-3.14432	0.00166474	0.0211717	Atf3	11910
ENSMUSG00000031167	3637.4	0.519094	0.165106	3.144	0.00166654	0.0211778	Rbm3	19652
ENSMUSG00000017830	166.972	1.37414	0.437465	3.14115	0.00168285	0.0213663	Dhx58	80861
ENSMUSG00000024675	188.163	2.33581	0.743712	3.14075	0.00168516	0.0213663	Ms4a4c	64380
ENSMUSG00000048852	16.9125	1.80338	0.574195	3.14071	0.00168538	0.0213663	Gm12185	620913
ENSMUSG00000057465	7.10424	5.55383	1.76881	3.13986	0.00169028	0.0214115	Saa2	20209
ENSMUSG00000026283	383.31	-0.224914	0.0716498	-3.13907	0.00169486	0.0214527	Ing5	66262
ENSMUSG00000015335	130.104	0.533204	0.169884	3.13863	0.00169741	0.0214628	Zdhhc12	66220
ENSMUSG00000028581	1160.31	0.949774	0.302624	3.13847	0.00169834	0.0214628	Laptm5	16792
ENSMUSG00000069792	145.769	1.23132	0.392377	3.13812	0.00170038	0.0214716	Wfdc17	100034251
ENSMUSG00000027454	74.3974	1.12022	0.357085	3.13712	0.00170614	0.021513	Gins1	69270
ENSMUSG00000030970	817.857	-0.24496	0.078085	-3.13709	0.00170634	0.021513	Ctbp2	13017
ENSMUSG00000036469	102.256	1.31935	0.420613	3.13674	0.0017084	0.0215221	Marchf1	72925
ENSMUSG00000029847	20.8907	-1.76713	0.563548	-3.13571	0.00171437	0.0215804	Slc23a4	243753
ENSMUSG00000019302	1337.38	-0.293043	0.0934716	-3.1351	0.00171797	0.0216027	Atp6v0a1	11975
ENSMUSG00000022489	255.152	0.589112	0.187924	3.13485	0.00171944	0.0216027	Pde1b	18574
ENSMUSG00000025044	293.613	1.76316	0.562462	3.13472	0.00172019	0.0216027	Msr1	20288
ENSMUSG00000018882	392.27	0.296073	0.0944702	3.13404	0.00172417	0.0216358	Mrpl45	67036
ENSMUSG00000020738	1859.54	0.226602	0.0723476	3.13213	0.00173544	0.0217602	Sumo2	170930
ENSMUSG00000113262	23.048	-1.32913	0.42442	-3.13164	0.00173832	0.0217793	NA	NA
ENSMUSG00000049502	568.729	0.753832	0.240783	3.13076	0.00174356	0.0218279	Dtx3l	209200
ENSMUSG00000017760	1778.05	0.404944	0.129359	3.13038	0.00174581	0.0218389	Ctsa	19025
ENSMUSG00000026832	268.332	1.74575	0.557891	3.1292	0.00175286	0.0219101	Cytip	227929
ENSMUSG00000041189	73.0508	-0.743065	0.237498	-3.12871	0.00175573	0.0219288	Chrnb1	11443
ENSMUSG00000033917	724.104	-0.22868	0.0731118	-3.12781	0.00176116	0.0219795	Gde1	56209
ENSMUSG00000052056	465.33	0.444382	0.142175	3.12561	0.00177436	0.0221271	Zfp217	228913
ENSMUSG00000022887	110.416	0.946822	0.303055	3.12425	0.00178256	0.0222096	Masp1	17174
ENSMUSG00000034981	1848.74	-0.412515	0.132044	-3.12406	0.00178375	0.0222096	Parm1	231440
ENSMUSG00000115987	799.4	0.252163	0.0807227	3.12382	0.00178519	0.0222103	Vps28	66914
ENSMUSG00000109336	940.485	-0.455374	0.145797	-3.12335	0.00178805	0.0222286	Samd4b	233033
ENSMUSG00000028124	923.427	0.33621	0.107666	3.12272	0.00179191	0.0222594	Gclm	14630
ENSMUSG00000022422	41.5159	1.31106	0.419944	3.122	0.00179629	0.0222916	Dscc1	72107
ENSMUSG00000024833	427.342	0.428605	0.137293	3.12183	0.00179728	0.0222916	Pola2	18969
ENSMUSG00000027775	1079.01	0.434334	0.139193	3.12038	0.00180617	0.0223845	Mfsd1	66868
ENSMUSG00000029810	2626.06	0.346931	0.111286	3.11748	0.00182404	0.0225886	Tmem176b	65963
ENSMUSG00000022505	1681.56	-0.325304	0.104389	-3.11626	0.00183158	0.0226469	Emp2	13731
ENSMUSG00000029530	6.38297	2.74849	0.881941	3.11641	0.00183067	0.0226469	Ccr9	12769
ENSMUSG00000027367	827.395	0.217099	0.0696894	3.11524	0.00183798	0.0227085	Stard7	99138
ENSMUSG00000033420	1202.91	-0.425799	0.136742	-3.11389	0.00184636	0.0227945	Antxr1	69538
ENSMUSG00000027956	22.6116	1.02247	0.328403	3.11345	0.00184912	0.0228111	Tmem144	70652
ENSMUSG00000031299	3465.45	-0.287378	0.0923192	-3.11288	0.00185274	0.0228381	Pdha1	18597
ENSMUSG00000032312	936.547	0.289735	0.0930918	3.11236	0.001856	0.0228608	Csk	12988
ENSMUSG00000006763	201.53	0.342588	0.110095	3.11175	0.00185981	0.0228739	Saal1	78935
ENSMUSG00000045411	834.054	-0.345019	0.110877	-3.11173	0.00185992	0.0228739	2410002F23Rik	668661
ENSMUSG00000034883	16.1697	2.16246	0.695003	3.11144	0.00186177	0.0228791	Lrr1	69706
ENSMUSG00000057666	12102.9	0.469162	0.150841	3.11031	0.0018689	0.0229316	Gapdh	14433
ENSMUSG00000061533	149.329	1.0078	0.324001	3.11048	0.00186782	0.0229316	Cep128	75216
ENSMUSG00000003882	62.8256	1.28501	0.413254	3.10949	0.00187413	0.0229693	Il7r	16197
ENSMUSG00000039298	405.582	0.516987	0.166267	3.10937	0.00187484	0.0229693	Cdk5rap2	214444
ENSMUSG00000016498	5.53207	3.16645	1.0198	3.10496	0.00190305	0.0232805	Pdcd1lg2	58205
ENSMUSG00000048279	596.096	-0.59007	0.190042	-3.10495	0.00190314	0.0232805	Sacs	50720
ENSMUSG00000015837	4308.91	-0.239608	0.0772055	-3.10352	0.00191236	0.0233576	Sqstm1	18412
ENSMUSG00000026737	518.174	0.395623	0.12747	3.10365	0.00191148	0.0233576	Pip4k2a	18718
ENSMUSG00000026664	973.963	-0.164482	0.0530068	-3.10304	0.00191547	0.0233778	Phyh	16922
ENSMUSG00000040528	49.4716	1.25258	0.403752	3.10235	0.00191988	0.0234138	Milr1	380732
ENSMUSG00000118668	869.931	0.445689	0.143714	3.10123	0.0019272	0.0234852	Rps6ka4	56613
ENSMUSG00000011589	6.71735	2.64334	0.852531	3.10058	0.00193144	0.023519	Fsd1	240121
ENSMUSG00000074899	40.3625	-0.756256	0.244	-3.09942	0.00193902	0.0235934	Sptbn5	640524
ENSMUSG00000040950	203.955	-0.979616	0.316118	-3.09889	0.00194244	0.0236171	Mgl2	216864
ENSMUSG00000028343	1021.94	0.267832	0.0864989	3.09637	0.00195907	0.0237832	Erp44	76299
ENSMUSG00000030107	256.773	1.0483	0.338534	3.09659	0.00195763	0.0237832	Usp18	24110
ENSMUSG00000023367	1644.55	0.45819	0.14806	3.09462	0.00197066	0.0238877	Tmem176a	66058
ENSMUSG00000055978	135.892	1.14664	0.370517	3.09469	0.00197017	0.0238877	Fut2	14344
ENSMUSG00000031955	586.433	-0.292826	0.0946378	-3.09418	0.00197358	0.023905	Bcar1	12927
ENSMUSG00000006301	1797.58	-0.281773	0.0911068	-3.09277	0.00198297	0.0239464	Tmbim1	69660
ENSMUSG00000027752	281.56	0.467566	0.151173	3.09293	0.00198194	0.0239464	Exosc8	69639
ENSMUSG00000032289	867.51	-0.554891	0.179407	-3.09292	0.00198197	0.0239464	Thsd4	207596
ENSMUSG00000055541	91.5864	1.45866	0.471575	3.09318	0.00198027	0.0239464	Lair1	52855
ENSMUSG00000031353	3111.4	0.182481	0.0590074	3.09252	0.00198468	0.0239491	Rbbp7	245688
ENSMUSG00000022184	195.788	0.283976	0.0918406	3.09205	0.00198778	0.0239685	Fbxo4	106052
ENSMUSG00000031565	1911.56	-0.371571	0.12018	-3.09178	0.00198961	0.0239724	Fgfr1	14182
ENSMUSG00000041084	780.731	0.522413	0.169013	3.09097	0.00199503	0.0240197	Ostc	66357
ENSMUSG00000118603	11.8266	1.96397	0.635468	3.09059	0.00199757	0.0240323	NA	NA
ENSMUSG00000078945	165.592	0.988609	0.320168	3.08778	0.00201659	0.0242429	Naip2	17948
ENSMUSG00000041974	188.636	0.750725	0.243237	3.08639	0.00202602	0.0243199	Spidr	224008
ENSMUSG00000061518	1404.64	0.193658	0.0627449	3.08643	0.00202576	0.0243199	Cox5b	12859
ENSMUSG00000027778	272.84	0.346229	0.112265	3.08404	0.00204212	0.0244947	Ift80	68259
ENSMUSG00000000290	780.927	1.26284	0.409654	3.08271	0.00205128	0.0245862	Itgb2	16414
ENSMUSG00000039100	1449.43	-0.138039	0.0448291	-3.07922	0.00207544	0.0248572	Marchf6	223455
ENSMUSG00000031755	187.088	-0.932224	0.302817	-3.07851	0.00208041	0.0248805	Bbs2	67378
ENSMUSG00000031971	35.86	0.867909	0.281926	3.0785	0.00208048	0.0248805	Ccsap	73420
ENSMUSG00000018849	794.755	-0.614094	0.199575	-3.07701	0.00209085	0.0249859	Wwc1	211652
ENSMUSG00000020077	745.159	1.96313	0.63839	3.07513	0.00210411	0.0251221	Srgn	19073
ENSMUSG00000032281	259.18	1.20241	0.391062	3.07473	0.00210695	0.0251221	Acsbg1	94180
ENSMUSG00000038473	54.6519	-0.715989	0.232862	-3.07474	0.00210687	0.0251221	Nos1ap	70729
ENSMUSG00000028438	42.9407	1.17086	0.380934	3.07366	0.00211452	0.0251936	Kif24	109242
ENSMUSG00000041891	1449.52	0.441089	0.143611	3.07142	0.0021304	0.0253639	Lman1	70361
ENSMUSG00000027188	812.643	-0.605707	0.197234	-3.07101	0.00213338	0.0253806	Pamr1	210622
ENSMUSG00000019889	735.966	-0.276705	0.0901401	-3.06972	0.00214258	0.0254522	Ptprk	19272
ENSMUSG00000040584	309.705	-0.51772	0.168653	-3.06974	0.00214244	0.0254522	Abcb1a	18671
ENSMUSG00000020309	78.8837	0.528516	0.172292	3.06756	0.00215811	0.0255989	Chac2	68044
ENSMUSG00000034252	1177.87	-0.2488	0.0811059	-3.06759	0.00215789	0.0255989	Senp6	215351
ENSMUSG00000040123	688.917	-0.323943	0.105697	-3.06481	0.00217805	0.0257989	Zmym5	219105
ENSMUSG00000061306	1829.66	0.184246	0.0601169	3.06479	0.0021782	0.0257989	Slc38a10	72055
ENSMUSG00000004880	692.513	0.395119	0.129	3.06293	0.00219179	0.025892	Lbr	98386
ENSMUSG00000021072	784.939	0.305294	0.0996596	3.06337	0.0021886	0.025892	Tmx1	72736
ENSMUSG00000041548	2035.31	-0.440112	0.143691	-3.06289	0.00219207	0.025892	Hspb8	80888
ENSMUSG00000059208	3105.32	0.279803	0.0913543	3.06283	0.00219251	0.025892	Hnrnpm	76936
ENSMUSG00000024165	629.627	0.704089	0.229902	3.06255	0.00219458	0.0258973	Jpt2	52009
ENSMUSG00000071253	310.696	-0.368673	0.120397	-3.06216	0.00219748	0.0259125	Slc25a16	73132
ENSMUSG00000027078	321.837	0.640673	0.209279	3.06134	0.0022035	0.0259644	Ube2l6	56791
ENSMUSG00000033752	36.6133	0.891745	0.291384	3.06038	0.0022106	0.0260098	Mnd1	76915
ENSMUSG00000035293	320.309	0.473477	0.154707	3.06048	0.00220986	0.0260098	G2e3	217558
ENSMUSG00000033128	867.661	-0.155112	0.050701	-3.05935	0.00221816	0.0260796	Gga1	106039
ENSMUSG00000024007	352.873	0.454887	0.148723	3.05862	0.00222357	0.0261241	Ppil1	68816
ENSMUSG00000036526	50.601	1.25657	0.411036	3.05708	0.00223507	0.02624	Card11	108723
ENSMUSG00000052684	1760.61	-0.906893	0.296726	-3.05633	0.00224062	0.0262858	Jun	16476
ENSMUSG00000024425	1599.66	-0.185093	0.0605802	-3.05533	0.00224811	0.0263193	Ndfip1	65113
ENSMUSG00000033542	1015.48	-0.29684	0.097156	-3.0553	0.00224839	0.0263193	Arhgef5	54324
ENSMUSG00000040813	560.965	-0.223881	0.0732669	-3.05569	0.00224541	0.0263193	Tex264	21767
ENSMUSG00000061411	291.964	-0.528616	0.173166	-3.05265	0.00226828	0.0265327	Nol4l	329540
ENSMUSG00000079243	21.2739	-1.40294	0.459871	-3.05073	0.00228283	0.0266835	Xirp1	22437
ENSMUSG00000049577	246.048	-0.510592	0.167384	-3.05042	0.00228523	0.0266921	Zfpm1	22761
ENSMUSG00000022841	3577.43	0.299524	0.0982569	3.04837	0.00230085	0.0268119	Ap2m1	11773
ENSMUSG00000026656	697.492	1.13877	0.373532	3.04866	0.00229867	0.0268119	Fcgr2b	14130
ENSMUSG00000034158	1076.56	-0.182914	0.0600073	-3.0482	0.00230217	0.0268119	Lrrc58	320184
ENSMUSG00000053063	123.709	1.00644	0.330151	3.04843	0.00230041	0.0268119	Clec12a	232413
ENSMUSG00000079563	9.61446	1.73196	0.568355	3.04731	0.00230897	0.0268715	Pglyrp2	57757
ENSMUSG00000079215	1086.19	-0.204396	0.0670928	-3.04647	0.00231545	0.0269274	Zfp664	269704
ENSMUSG00000020656	438.167	-0.505594	0.16599	-3.04592	0.00231968	0.026957	Grhl1	195733
ENSMUSG00000057230	1376.12	-0.448873	0.147422	-3.04481	0.00232824	0.0270174	Aak1	269774
ENSMUSG00000070003	653.629	0.532076	0.174737	3.04501	0.00232676	0.0270174	Ssbp4	76900
ENSMUSG00000000562	14.2574	1.75107	0.575285	3.04383	0.00233588	0.0270625	Adora3	11542
ENSMUSG00000021115	281.534	0.567601	0.186508	3.04331	0.00233993	0.0270625	Vrk1	22367
ENSMUSG00000028268	591.635	0.886599	0.291331	3.04327	0.00234025	0.0270625	Gbp3	55932
ENSMUSG00000046447	549.002	-0.67931	0.22322	-3.04323	0.00234056	0.0270625	Camk2n1	66259
ENSMUSG00000058799	2421.77	0.334344	0.109853	3.04357	0.00233788	0.0270625	Nap1l1	53605
ENSMUSG00000025103	922.003	-0.286625	0.0942317	-3.04171	0.0023524	0.0271601	Btbd1	83962
ENSMUSG00000032263	225.332	-0.624694	0.205372	-3.04177	0.0023519	0.0271601	Bckdhb	12040
ENSMUSG00000018398	1801.85	-0.28774	0.0946409	-3.04034	0.00236313	0.0272644	Septin8	20362
ENSMUSG00000028833	460.071	-0.232699	0.0765897	-3.03825	0.00237957	0.0274344	Ncdn	26562
ENSMUSG00000045752	314.937	0.402145	0.132386	3.03766	0.0023842	0.027468	Tssc4	56844
ENSMUSG00000055612	331.378	0.46205	0.152145	3.0369	0.00239022	0.0275176	Cdca7	66953
ENSMUSG00000033355	302.508	1.44378	0.475524	3.03618	0.00239599	0.0275444	Rtp4	67775
ENSMUSG00000046841	1757.93	0.611485	0.201397	3.03622	0.00239567	0.0275444	Ckap4	216197
ENSMUSG00000047415	83.9943	1.41117	0.46486	3.03569	0.00239983	0.0275688	Gpr68	238377
ENSMUSG00000026573	5.29524	2.06538	0.680672	3.03432	0.00241078	0.0276748	Xcl1	16963
ENSMUSG00000015575	859.153	-0.216473	0.0713539	-3.03379	0.00241503	0.0277037	Atp6v0e	11974
ENSMUSG00000034723	469.677	-0.226535	0.0746926	-3.0329	0.00242219	0.0277661	Tmx4	52837
ENSMUSG00000016833	314.475	0.324159	0.106893	3.03256	0.00242491	0.0277774	Mrps18c	68735
ENSMUSG00000019984	426.152	0.185034	0.061094	3.02867	0.00245633	0.0281171	Med23	70208
ENSMUSG00000037605	82.7405	-0.948227	0.313153	-3.028	0.00246179	0.0281596	Adgrl3	319387
ENSMUSG00000036820	258.713	0.447219	0.147716	3.02755	0.00246541	0.0281809	Amdhd2	245847
ENSMUSG00000000441	1347.48	0.152699	0.0504575	3.0263	0.0024757	0.0282181	Raf1	110157
ENSMUSG00000030562	26.1336	-0.716968	0.23691	-3.02633	0.00247539	0.0282181	Nox4	50490
ENSMUSG00000052105	313.654	-0.809496	0.267439	-3.02684	0.00247125	0.0282181	Mtcl1	68617
ENSMUSG00000070868	23.1757	1.34778	0.445314	3.02659	0.00247331	0.0282181	Skint3	195564
ENSMUSG00000040714	71.8034	-0.509628	0.168459	-3.02523	0.00248444	0.0282975	Klc3	232943
ENSMUSG00000026600	505.944	0.648546	0.214427	3.02456	0.00248996	0.0283301	Soat1	20652
ENSMUSG00000035778	434.547	0.585913	0.193731	3.02436	0.00249158	0.0283301	Ggta1	14594
ENSMUSG00000040466	368.262	0.353763	0.116976	3.02424	0.0024926	0.0283301	Blvrb	233016
ENSMUSG00000052798	355.51	0.58877	0.194732	3.0235	0.00249871	0.0283795	Nup107	103468
ENSMUSG00000004849	840.761	0.460721	0.15243	3.02251	0.00250687	0.028452	Ap1s1	11769
ENSMUSG00000005763	20.7765	1.11078	0.367547	3.02214	0.00250998	0.0284672	Cd247	12503
ENSMUSG00000019370	3296.74	0.198368	0.0656557	3.02133	0.00251665	0.0285025	Calm3	12315
ENSMUSG00000032839	82.5074	-0.515518	0.17062	-3.02144	0.00251574	0.0285025	Trpc1	22063
ENSMUSG00000069874	590.618	1.05716	0.349991	3.02053	0.00252336	0.0285583	Irgm2	54396
ENSMUSG00000032518	13036.1	0.167622	0.0555313	3.01851	0.00254017	0.0287081	Rpsa	16785
ENSMUSG00000091387	18.8775	1.25201	0.414776	3.01852	0.00254014	0.0287081	Gcnt4	218476
ENSMUSG00000054808	6986.52	-0.234408	0.0776648	-3.01821	0.00254274	0.0287168	Actn4	60595
ENSMUSG00000021486	2005.15	0.403958	0.133892	3.01704	0.00255256	0.0287891	Prelid1	66494
ENSMUSG00000054161	46.5357	0.895414	0.296787	3.01702	0.00255273	0.0287891	Fam83e	73813
ENSMUSG00000024725	1008.6	0.38837	0.128748	3.0165	0.00255709	0.0288143	Ostf1	20409
ENSMUSG00000035165	30.3512	1.69474	0.561896	3.01612	0.00256035	0.0288143	Kcne3	57442
ENSMUSG00000043687	43.348	-1.08719	0.360448	-3.01622	0.00255951	0.0288143	1190005I06Rik	68918
ENSMUSG00000056629	626.615	0.287841	0.0954474	3.0157	0.00256388	0.0288337	Fkbp2	14227
ENSMUSG00000036198	6.74824	-1.43805	0.476947	-3.01512	0.00256877	0.0288685	Arhgap36	75404
ENSMUSG00000046908	53.8597	1.86845	0.619849	3.01435	0.00257527	0.0289213	Ltb4r1	16995
ENSMUSG00000083161	12.8262	1.34013	0.444625	3.01406	0.00257776	0.028929	NA	NA
ENSMUSG00000021763	73.3644	-0.72401	0.240231	-3.01382	0.00257985	0.0289322	Cspg4b	408066
ENSMUSG00000024885	156.213	0.705923	0.234297	3.01294	0.00258727	0.0289951	Aldh3b1	67689
ENSMUSG00000049907	632.27	-0.901619	0.299288	-3.01255	0.00259064	0.0290126	Rasl11b	68939
ENSMUSG00000015937	1685.97	0.353409	0.117407	3.01011	0.00261153	0.0292262	Macroh2a1	26914
ENSMUSG00000057596	212.621	1.11813	0.371494	3.00982	0.00261404	0.0292339	Trim30d	209387
ENSMUSG00000038174	233.747	-0.499205	0.165911	-3.00886	0.00262226	0.0293054	Hycc2	213056
ENSMUSG00000005413	2201.06	1.49613	0.497328	3.00833	0.00262689	0.0293366	Hmox1	15368
ENSMUSG00000049721	61.6924	0.819662	0.272581	3.00704	0.00263807	0.029441	Gal3st1	53897
ENSMUSG00000017737	428.737	1.09184	0.363175	3.00637	0.00264384	0.0294849	Mmp9	17395
ENSMUSG00000036412	339.9	0.605847	0.201573	3.0056	0.0026506	0.0295397	Arsi	545260
ENSMUSG00000038259	37.5815	-1.2446	0.414138	-3.00528	0.00265341	0.0295505	Gdf5	14563
ENSMUSG00000030774	444.563	0.683145	0.227389	3.00431	0.00266187	0.0296242	Pak1	18479
ENSMUSG00000048899	3.83114	-1.89345	0.630459	-3.0033	0.00267073	0.0296923	Rimkla	194237
ENSMUSG00000057789	552.814	0.619443	0.206262	3.00318	0.0026717	0.0296923	Bak1	12018
ENSMUSG00000045467	10.5225	-1.67179	0.55691	-3.0019	0.00268302	0.0297975	Ttll13	269954
ENSMUSG00000038527	144.859	0.330153	0.11001	3.00113	0.00268983	0.0298524	C1rl	232371
ENSMUSG00000024309	529.117	0.250257	0.0833992	3.00072	0.00269346	0.0298721	Pfdn6	14976
ENSMUSG00000040552	318.451	1.065	0.354967	3.00028	0.00269732	0.0298736	C3ar1	12267
ENSMUSG00000079037	1948.27	-0.465694	0.155214	-3.00033	0.00269688	0.0298736	Prnp	19122
ENSMUSG00000060126	12400.3	-0.199968	0.0666769	-2.99905	0.00270819	0.0299733	Tpt1	22070
ENSMUSG00000039457	1824.98	-0.481919	0.16071	-2.99868	0.00271149	0.0299891	Ppl	19041
ENSMUSG00000018858	331.357	0.256101	0.085411	2.99845	0.00271354	0.029991	Mrpl58	68572
ENSMUSG00000032399	14006.6	-0.107259	0.0357814	-2.99761	0.00272107	0.0300536	Rpl4	67891
ENSMUSG00000037103	226.073	0.344714	0.115043	2.9964	0.00273184	0.0301518	Dcaf15	212123
ENSMUSG00000071656	191.358	-0.992242	0.331186	-2.99603	0.00273518	0.0301679	Lrrn4cl	68852
ENSMUSG00000057322	1708.1	0.13787	0.0460221	2.99573	0.00273792	0.0301774	Rpl38	67671
ENSMUSG00000026966	373.911	0.313206	0.104618	2.9938	0.00275525	0.0303475	Ssna1	68475
ENSMUSG00000055652	302.172	-0.300054	0.100243	-2.99328	0.00276	0.030379	Klhl25	207952
ENSMUSG00000014778	453.064	0.395506	0.132144	2.99299	0.00276259	0.0303866	Fhod1	234686
ENSMUSG00000000182	8.83191	5.90152	1.97197	2.99271	0.00276515	0.0303939	Fgf23	64654
ENSMUSG00000044792	859.536	-0.155203	0.0518664	-2.99236	0.00276831	0.0304078	Isca1	69046
ENSMUSG00000026042	6054.15	0.250653	0.0838369	2.98977	0.00279186	0.0306455	Col5a2	12832
ENSMUSG00000017843	1522.88	0.157235	0.0526144	2.98845	0.00280399	0.0307576	Ppp2r5c	26931
ENSMUSG00000036678	283.584	0.790028	0.264383	2.9882	0.00280628	0.0307616	Aaas	223921
ENSMUSG00000046667	148.373	-0.440842	0.14764	-2.98593	0.0028272	0.0309655	Rbm12b1	72397
ENSMUSG00000049960	251.101	0.276633	0.0926509	2.98576	0.00282874	0.0309655	Mrps16	66242
ENSMUSG00000036249	203.152	0.311383	0.104309	2.98521	0.00283381	0.0309999	Rbm43	71684
ENSMUSG00000022587	3551.39	0.694082	0.23261	2.98389	0.00284609	0.0310706	Ly6e	17069
ENSMUSG00000026029	564.417	0.631268	0.211542	2.98413	0.00284383	0.0310706	Casp8	12370
ENSMUSG00000034853	317.267	0.445422	0.149267	2.98406	0.00284451	0.0310706	Acot11	329910
ENSMUSG00000020399	41.6891	1.35264	0.453423	2.98317	0.00285281	0.0311228	Havcr2	171285
ENSMUSG00000028399	213.647	-0.527328	0.176867	-2.98149	0.00286852	0.0312729	Ptprd	19266
ENSMUSG00000026342	1385.68	-0.47588	0.15977	-2.97853	0.00289634	0.0315548	Slc35f5	74150
ENSMUSG00000057278	362.449	0.380813	0.127942	2.97645	0.00291609	0.0317484	Snrpg	68011
ENSMUSG00000004070	542.654	0.229142	0.0770156	2.97527	0.00292728	0.0318486	Hmox2	15369
ENSMUSG00000020407	68.5259	1.84837	0.621439	2.97434	0.00293624	0.0318813	Upp1	22271
ENSMUSG00000024780	842.306	-0.305631	0.102753	-2.97443	0.00293535	0.0318813	Cdc37l1	67072
ENSMUSG00000041757	1909.32	-0.539698	0.181452	-2.97433	0.00293626	0.0318813	Plekha6	240753
ENSMUSG00000027475	653.637	0.226837	0.0762734	2.974	0.00293946	0.0318945	Kif3b	16569
ENSMUSG00000031495	24.0495	-1.18063	0.397042	-2.97357	0.00294354	0.0319172	Cd209d	170779
ENSMUSG00000022912	1265.19	0.487394	0.163978	2.97232	0.00295559	0.0320262	Pros1	19128
ENSMUSG00000025396	6.04302	3.49754	1.17682	2.97202	0.00295843	0.0320284	Hsd17b6	27400
ENSMUSG00000062866	882.987	-0.321953	0.108333	-2.97188	0.00295978	0.0320284	Phactr2	215789
ENSMUSG00000036639	143.15	0.540523	0.181932	2.97101	0.00296821	0.0320979	Nudt1	17766
ENSMUSG00000026023	15.2344	-1.23054	0.414251	-2.97051	0.00297304	0.0321169	Cdk15	271697
ENSMUSG00000074272	546.147	2.06655	0.695711	2.97042	0.00297397	0.0321169	Ceacam1	26365
ENSMUSG00000027520	33.4538	-0.963873	0.324578	-2.96962	0.00298168	0.0321728	Zdbf2	73884
ENSMUSG00000086583	9462.9	-0.158434	0.0533543	-2.96947	0.00298316	0.0321728	NA	NA
ENSMUSG00000022620	415.758	-0.325209	0.109588	-2.96757	0.00300167	0.0323289	Arsa	11883
ENSMUSG00000023885	2745.1	-0.554046	0.186694	-2.96767	0.00300063	0.0323289	Thbs2	21826
ENSMUSG00000023072	235.39	0.360506	0.121507	2.96696	0.00300756	0.0323489	Cep89	72140
ENSMUSG00000026166	10.8234	6.93329	2.33674	2.96708	0.00300648	0.0323489	Ccl20	20297
ENSMUSG00000042541	1035.38	0.258242	0.0870604	2.96624	0.00301466	0.0324035	Sem1	20422
ENSMUSG00000008193	16.3863	1.48363	0.500439	2.96466	0.00303015	0.0325424	Spib	272382
ENSMUSG00000044258	229.42	0.739335	0.249395	2.96451	0.00303164	0.0325424	Ctla2a	13024
ENSMUSG00000020781	181.122	0.321467	0.108464	2.96382	0.00303843	0.0325935	Tsen54	76265
ENSMUSG00000054672	14.8633	1.57668	0.532272	2.96218	0.00305468	0.0327459	Scart2	244234
ENSMUSG00000026009	41.1529	1.68892	0.570275	2.96158	0.00306061	0.0327876	Icos	54167
ENSMUSG00000026062	156.982	-0.784905	0.265096	-2.96083	0.0030681	0.032828	Slc9a2	226999
ENSMUSG00000091756	4.85154	-1.42532	0.481396	-2.96079	0.00306848	0.032828	Gm3095	100041012
ENSMUSG00000004612	27.7245	1.32901	0.448944	2.96031	0.00307335	0.0328582	Nkg7	72310
ENSMUSG00000069744	927.005	0.253409	0.0856195	2.95971	0.00307925	0.0328994	Psmb3	26446
ENSMUSG00000022996	49.9028	-2.36083	0.797719	-2.95948	0.00308163	0.0329028	Wnt10b	22410
ENSMUSG00000036931	48.3715	1.49185	0.504259	2.9585	0.00309137	0.0329849	Nfkbid	243910
ENSMUSG00000033998	634.673	-0.396316	0.133969	-2.95826	0.00309384	0.0329893	Kcnk1	16525
ENSMUSG00000068606	12.483	1.80085	0.609059	2.95677	0.00310878	0.0331266	Gm4841	225594
ENSMUSG00000022561	443.534	0.381516	0.129101	2.95519	0.00312482	0.0332312	Gpaa1	14731
ENSMUSG00000035845	171.013	0.374037	0.126552	2.95559	0.00312072	0.0332312	Alg12	223774
ENSMUSG00000078616	16.9955	1.92963	0.652928	2.95535	0.00312317	0.0332312	Trim30c	434219
ENSMUSG00000032175	606.569	0.198016	0.0670169	2.95471	0.00312961	0.0332533	Tyk2	54721
ENSMUSG00000032204	45.1742	1.58154	0.535285	2.95457	0.00313104	0.0332533	Aqp9	64008
ENSMUSG00000042821	261.592	0.850437	0.287864	2.9543	0.00313379	0.0332605	Snai1	20613
ENSMUSG00000045625	66.2755	-1.18821	0.402414	-2.95269	0.00315014	0.0334119	Pigz	239827
ENSMUSG00000024349	394.827	1.33424	0.451978	2.952	0.00315725	0.0334239	Sting1	72512
ENSMUSG00000025268	857.926	0.345329	0.116982	2.95199	0.00315732	0.0334239	Maged2	80884
ENSMUSG00000031983	967.211	-0.3622	0.122698	-2.95197	0.00315753	0.0334239	2310022B05Rik	69551
ENSMUSG00000035198	331.571	0.459726	0.155755	2.95159	0.00316139	0.0334427	Tubg1	103733
ENSMUSG00000024136	250.019	-0.871795	0.295432	-2.95091	0.00316837	0.0334809	Dnase1l2	66705
ENSMUSG00000027959	101.585	0.688896	0.233458	2.95083	0.00316917	0.0334809	Sass6	72776
ENSMUSG00000042462	137.781	0.659988	0.223681	2.95058	0.00317181	0.0334868	Dctpp1	66422
ENSMUSG00000005686	405.093	0.521721	0.176854	2.95	0.00317774	0.0335272	Ampd3	11717
ENSMUSG00000078606	306.687	1.60279	0.543491	2.94906	0.00318744	0.0336075	Gvin2	100042856
ENSMUSG00000029363	310.767	0.962121	0.326314	2.94845	0.00319374	0.0336517	Rfc5	72151
ENSMUSG00000035769	44.879	1.23914	0.420422	2.94736	0.00320498	0.0337481	Xylb	102448
ENSMUSG00000000753	863.946	-0.563441	0.191256	-2.94601	0.00321902	0.0338737	Serpinf1	20317
ENSMUSG00000041765	394.859	0.228261	0.0775241	2.94439	0.00323588	0.0340287	Ubac2	68889
ENSMUSG00000038014	3446.04	0.20108	0.0683088	2.94369	0.00324321	0.0340835	Fam120a	218236
ENSMUSG00000048285	1221.35	-0.32081	0.108991	-2.94344	0.00324582	0.0340885	Frmd6	319710
ENSMUSG00000019988	309.463	0.375986	0.127748	2.94318	0.00324861	0.0340955	Nedd1	17997
ENSMUSG00000016256	1616.64	0.479511	0.162972	2.94228	0.00325801	0.0341718	Ctsz	64138
ENSMUSG00000019278	397.514	-0.702439	0.238773	-2.94187	0.00326236	0.034189	Dpep1	13479
ENSMUSG00000027108	600.849	0.28782	0.0978405	2.94172	0.00326391	0.034189	Ola1	67059
ENSMUSG00000002102	2145.19	0.201794	0.0686035	2.94146	0.00326672	0.0341961	Psmc3	19182
ENSMUSG00000026819	334.711	-0.775124	0.263546	-2.94114	0.00327011	0.0342092	Slc25a25	227731
ENSMUSG00000026492	331.445	-0.266959	0.0907903	-2.94039	0.00327798	0.0342468	Tfb2m	15278
ENSMUSG00000031825	2392.08	-0.457829	0.155701	-2.94043	0.0032776	0.0342468	Crispld2	78892
ENSMUSG00000045817	2366.11	0.276626	0.0940939	2.9399	0.00328321	0.0342792	Zfp36l2	12193
ENSMUSG00000061451	53.0565	-1.32596	0.451228	-2.93855	0.00329753	0.0344063	Tmem151a	381199
ENSMUSG00000034641	149.17	1.47164	0.501205	2.93621	0.00332249	0.0346281	Cd300ld	217305
ENSMUSG00000050628	632.633	0.298633	0.101709	2.93615	0.0033231	0.0346281	Ubald2	319370
ENSMUSG00000004642	533.144	0.571167	0.194572	2.93551	0.00333	0.0346774	Slbp	20492
ENSMUSG00000020009	1172.68	0.478921	0.163453	2.93002	0.00338938	0.0352272	Ifngr1	15979
ENSMUSG00000028337	313.559	0.83432	0.284734	2.93017	0.00338775	0.0352272	Coro2a	107684
ENSMUSG00000037617	81.7708	-0.531422	0.181353	-2.93033	0.00338606	0.0352272	Spag1	26942
ENSMUSG00000024413	678.077	0.332253	0.113404	2.92982	0.00339163	0.0352277	Npc1	18145
ENSMUSG00000062115	1008.85	-0.362621	0.123868	-2.92747	0.0034173	0.0354713	Rai1	19377
ENSMUSG00000031974	406.493	-0.24026	0.0820828	-2.92704	0.00342199	0.0354846	Abcb10	56199
ENSMUSG00000078452	23.606	1.15057	0.393093	2.92695	0.003423	0.0354846	Raet1d	19368
ENSMUSG00000028614	254.251	0.638802	0.218401	2.9249	0.00344562	0.035696	Ndc1	72787
ENSMUSG00000020652	124.03	0.482744	0.165094	2.92405	0.00345509	0.0357124	Cenpo	52504
ENSMUSG00000040856	76.1075	-1.24378	0.425324	-2.92431	0.00345223	0.0357124	Dlk1	13386
ENSMUSG00000054892	17.4241	1.29036	0.441304	2.92396	0.00345611	0.0357124	Txk	22165
ENSMUSG00000074918	656.392	-0.316754	0.108321	-2.92423	0.00345312	0.0357124	Inafm2	100043272
ENSMUSG00000031557	829.77	0.277383	0.0948893	2.92323	0.00346424	0.0357733	Plekha2	83436
ENSMUSG00000022967	928.845	0.368136	0.125948	2.92292	0.00346765	0.0357855	Ifnar1	15975
ENSMUSG00000009687	1007.12	0.810753	0.277425	2.92242	0.00347325	0.0357973	Fxyd5	18301
ENSMUSG00000047898	17.1544	1.86361	0.637671	2.92252	0.00347206	0.0357973	Ccr4	12773
ENSMUSG00000026840	51.4226	-0.933215	0.319532	-2.92057	0.00349389	0.0359868	Lamc3	23928
ENSMUSG00000068129	8.96548	1.71355	0.586927	2.91952	0.0035057	0.0360854	Cst7	13011
ENSMUSG00000029082	125.644	1.48512	0.509041	2.91749	0.0035286	0.0362806	Bst1	12182
ENSMUSG00000045545	225.144	2.28907	0.784618	2.91744	0.00352919	0.0362806	Krt14	16664
ENSMUSG00000024067	306.405	0.246825	0.08462	2.91687	0.00353568	0.0363239	Dpy30	66310
ENSMUSG00000039239	379.766	-0.555291	0.190396	-2.91651	0.00353967	0.0363417	Tgfb2	21808
ENSMUSG00000046324	4987.16	-0.727205	0.249406	-2.91575	0.00354836	0.0364076	Ermp1	226090
ENSMUSG00000019813	69.7751	0.589746	0.202333	2.91473	0.00356001	0.0364804	Cep57l1	103268
ENSMUSG00000038811	155.495	0.487906	0.167387	2.91484	0.00355876	0.0364804	Gngt2	14710
ENSMUSG00000020048	8332.63	0.512456	0.175871	2.91382	0.00357038	0.0365634	Hsp90b1	22027
ENSMUSG00000112148	752.342	1.78709	0.613374	2.91355	0.0035735	0.0365719	Lilrb4a	14728
ENSMUSG00000032532	20.2748	-1.40281	0.481552	-2.91309	0.00357866	0.0366014	Cck	12424
ENSMUSG00000027939	24.8114	0.862427	0.29617	2.91193	0.003592	0.0367144	Nup210l	77595
ENSMUSG00000032739	39.9614	1.47461	0.506531	2.91118	0.00360063	0.0367791	Pram1	378460
ENSMUSG00000020838	15.8851	-1.36947	0.470582	-2.91015	0.00361254	0.0368305	Slc6a4	15567
ENSMUSG00000022914	974.21	-0.308042	0.10585	-2.91017	0.00361226	0.0368305	Brwd1	93871
ENSMUSG00000045136	118.336	-0.642117	0.220646	-2.91017	0.00361231	0.0368305	Tubb2b	73710
ENSMUSG00000027668	758.512	-0.304274	0.104615	-2.90852	0.0036314	0.0369992	Mfn1	67414
ENSMUSG00000026271	182.647	2.02384	0.695981	2.9079	0.00363867	0.0370092	Gpr35	64095
ENSMUSG00000027358	578.985	-0.837284	0.287932	-2.90792	0.00363844	0.0370092	Bmp2	12156
ENSMUSG00000033688	11.2066	1.38802	0.477336	2.90784	0.0036393	0.0370092	Inhca	71775
ENSMUSG00000026285	17.7458	1.91414	0.658371	2.90738	0.00364467	0.0370403	Pdcd1	18566
ENSMUSG00000020571	3202.53	0.578394	0.198959	2.9071	0.00364797	0.0370408	Pdia6	71853
ENSMUSG00000034312	1238.52	-0.467646	0.16087	-2.90698	0.00364934	0.0370408	Iqsec1	232227
ENSMUSG00000051439	963.775	2.45966	0.84625	2.90653	0.00365457	0.0370704	Cd14	12475
ENSMUSG00000033538	208.406	1.35841	0.467408	2.90626	0.00365772	0.0370789	Casp4	12363
ENSMUSG00000049916	5.03847	1.91927	0.660447	2.90601	0.00366066	0.0370853	2610318N02Rik	70458
ENSMUSG00000032018	846.973	-0.391957	0.134896	-2.90563	0.0036652	0.0371078	Sc5d	235293
ENSMUSG00000078921	214.046	1.55217	0.534241	2.90537	0.00366819	0.0371147	Tgtp2	100039796
ENSMUSG00000033790	233.303	-0.406789	0.140038	-2.90485	0.00367432	0.0371532	Tubgcp5	233276
ENSMUSG00000054072	603.64	1.35167	0.465415	2.90423	0.00368152	0.0372026	Iigp1	60440
ENSMUSG00000009739	287.804	-0.589974	0.203206	-2.90334	0.00369211	0.0372393	Pou6f1	19009
ENSMUSG00000037148	741.434	-0.337203	0.116138	-2.90346	0.00369066	0.0372393	Arhgap10	78514
ENSMUSG00000039096	180.231	-0.416849	0.14357	-2.90346	0.00369061	0.0372393	Rsad1	237926
ENSMUSG00000026790	824.231	0.264327	0.0910506	2.90308	0.00369516	0.0372465	Odf2	18286
ENSMUSG00000022941	29.2794	0.992464	0.341916	2.90265	0.00370015	0.0372735	Ripply3	170765
ENSMUSG00000010453	999.464	-0.228655	0.0787883	-2.90214	0.00370627	0.0372882	Kansl3	226976
ENSMUSG00000017561	277.774	0.493887	0.17018	2.90215	0.00370611	0.0372882	Crlf3	54394
ENSMUSG00000026288	385.933	1.12475	0.387855	2.89991	0.00373267	0.0375303	Inpp5d	16331
ENSMUSG00000054648	475.049	-0.32911	0.1135	-2.89964	0.00373589	0.0375392	Zfp869	66869
ENSMUSG00000026274	125.498	0.77602	0.267648	2.89941	0.00373865	0.0375434	Pask	269224
ENSMUSG00000026321	462.143	0.332829	0.114845	2.89808	0.00375451	0.037679	Tnfrsf11a	21934
ENSMUSG00000021313	75.7758	-1.2718	0.439009	-2.89698	0.00376772	0.0377629	Ryr2	20191
ENSMUSG00000028099	387.243	0.260828	0.0900401	2.8968	0.00376994	0.0377629	Polr3c	74414
ENSMUSG00000039521	11.4094	1.84743	0.63772	2.89694	0.00376828	0.0377629	Foxp3	20371
ENSMUSG00000031595	63.2455	-1.258	0.434431	-2.89574	0.00378264	0.0378193	Pdgfrl	68797
ENSMUSG00000069763	95.1623	-0.997676	0.344516	-2.89588	0.00378098	0.0378193	Tmem100	67888
ENSMUSG00000089936	22.3754	-0.863608	0.298213	-2.89594	0.00378023	0.0378193	NA	NA
ENSMUSG00000021178	1861.71	0.252155	0.0871165	2.89446	0.00379811	0.0378833	Psmc1	19179
ENSMUSG00000025498	697.95	1.46121	0.504837	2.89443	0.00379849	0.0378833	Irf7	54123
ENSMUSG00000028597	207.274	0.406867	0.140545	2.89492	0.00379252	0.0378833	Gpx7	67305
ENSMUSG00000047293	2.97624	3.87303	1.33796	2.89473	0.00379482	0.0378833	Gpr15	71223
ENSMUSG00000018293	6329.12	0.295286	0.102041	2.89381	0.00380599	0.0379345	Pfn1	18643
ENSMUSG00000023092	10696.5	-0.547173	0.189154	-2.89274	0.00381898	0.0380168	Fhl1	14199
ENSMUSG00000030871	148.792	-0.381739	0.131959	-2.89287	0.00381734	0.0380168	Ears2	67417
ENSMUSG00000047728	11.5324	2.9602	1.0235	2.89223	0.00382513	0.0380543	Ly6g2	223631
ENSMUSG00000075528	337.474	0.288195	0.0996534	2.89197	0.00382829	0.0380622	Aarsd1	69684
ENSMUSG00000003518	1171.97	-0.35757	0.123655	-2.89168	0.00383183	0.0380738	Dusp3	72349
ENSMUSG00000056486	176.143	-0.499759	0.172843	-2.89141	0.00383519	0.0380836	Chn1	108699
ENSMUSG00000030649	258.54	0.413246	0.142946	2.89092	0.00384111	0.0381188	Anapc15	75430
ENSMUSG00000030516	2604.33	-0.266999	0.0923738	-2.89042	0.00384728	0.0381427	Tjp1	21872
ENSMUSG00000041420	247.211	-0.346115	0.119749	-2.89034	0.00384829	0.0381427	Meis3	17537
ENSMUSG00000059409	589.167	0.22776	0.0788059	2.89014	0.00385074	0.0381435	Ppp2r5d	21770
ENSMUSG00000042351	50.0794	0.955276	0.330612	2.88941	0.0038596	0.0382076	Grap2	17444
ENSMUSG00000037020	113.763	0.76948	0.266377	2.88869	0.0038685	0.0382721	Wdr62	233064
ENSMUSG00000025064	941.71	1.68979	0.58512	2.88794	0.00387771	0.0383396	Col17a1	12821
ENSMUSG00000032254	543.935	0.844604	0.292516	2.88738	0.00388467	0.0383848	Kif23	71819
ENSMUSG00000005982	545.556	0.224677	0.0778491	2.88606	0.00390098	0.0384748	Naa60	74763
ENSMUSG00000052298	498.805	0.324761	0.112522	2.88621	0.0038991	0.0384748	Cdc42se2	72729
ENSMUSG00000073399	6.14157	4.46447	1.54673	2.88638	0.00389698	0.0384748	Trim40	195359
ENSMUSG00000065987	37.7769	-1.89024	0.655022	-2.88576	0.0039047	0.0384878	Cd209b	69165
ENSMUSG00000026875	125.346	1.02433	0.355027	2.88523	0.00391122	0.0385284	Traf1	22029
ENSMUSG00000066979	923.348	0.281308	0.097532	2.88426	0.00392331	0.0386237	Bub3	12237
ENSMUSG00000039193	58.8693	1.58038	0.548026	2.88377	0.00392945	0.0386605	Nlrc4	268973
ENSMUSG00000064125	30.4823	-0.996325	0.345623	-2.88269	0.00394293	0.0387693	Prr36	73072
ENSMUSG00000032959	3092.55	-0.222672	0.0772503	-2.88248	0.00394562	0.038772	Pebp1	23980
ENSMUSG00000071552	4.2844	2.38554	0.827659	2.88228	0.00394813	0.0387729	Tigit	100043314
ENSMUSG00000055447	1702.48	0.756445	0.262543	2.88122	0.00396142	0.0388559	Cd47	16423
ENSMUSG00000070390	43.9456	1.05893	0.367516	2.88132	0.00396012	0.0388559	Nlrp1b	637515
ENSMUSG00000031303	52.705	0.921908	0.320012	2.88085	0.00396604	0.0388575	Map3k15	270672
ENSMUSG00000042447	269.173	-0.238839	0.0829109	-2.88067	0.00396837	0.0388575	Mios	252875
ENSMUSG00000045409	508.265	-0.203935	0.0707955	-2.88063	0.00396886	0.0388575	Trim39	79263
ENSMUSG00000034601	156.534	0.356259	0.12372	2.87956	0.00398234	0.0389657	2700049A03Rik	76967
ENSMUSG00000022359	183.208	0.349321	0.121372	2.8781	0.00400078	0.0391223	Wdyhv1	76773
ENSMUSG00000049100	8.5564	1.55963	0.541962	2.87775	0.00400521	0.0391418	Pcdh10	18526
ENSMUSG00000074405	477.424	-0.187469	0.0651571	-2.87718	0.00401245	0.0391886	Zfp865	319748
ENSMUSG00000029310	548.102	0.161572	0.0561715	2.87641	0.00402224	0.0392598	Nudt9	74167
ENSMUSG00000046671	1289.37	-0.269258	0.0936213	-2.87603	0.00402709	0.0392598	Mtfr1l	76824
ENSMUSG00000061080	177.597	-0.935156	0.325154	-2.87604	0.00402696	0.0392598	Lsamp	268890
ENSMUSG00000039660	340.919	0.235417	0.0818984	2.8745	0.00404666	0.0393788	Spout1	227695
ENSMUSG00000048572	167.113	0.791917	0.275481	2.87468	0.00404442	0.0393788	Tmem252	226040
ENSMUSG00000109564	65.272	-2.13326	0.742105	-2.8746	0.00404537	0.0393788	Muc16	73732
ENSMUSG00000071716	15.3719	1.54703	0.538383	2.87348	0.00405978	0.0394825	Apol7e	666348
ENSMUSG00000020018	424.985	0.401182	0.139654	2.87267	0.00407014	0.039515	Snrpf	69878
ENSMUSG00000035692	236.089	1.88681	0.656829	2.8726	0.00407107	0.039515	Isg15	100038882
ENSMUSG00000045319	303.842	-0.522309	0.181834	-2.87245	0.00407297	0.039515	Proser2	227545
ENSMUSG00000096544	10.0142	1.25737	0.43767	2.87286	0.00406768	0.039515	NA	NA
ENSMUSG00000070443	20.1433	0.912718	0.317837	2.87165	0.0040833	0.0395913	NA	NA
ENSMUSG00000048521	22.1485	1.30781	0.455516	2.87105	0.0040911	0.0396429	Cxcr6	80901
ENSMUSG00000006241	53.7519	-0.532878	0.185646	-2.8704	0.0040995	0.0397003	Ccdc159	67119
ENSMUSG00000021253	560.508	-0.65087	0.226844	-2.86923	0.00411469	0.0398233	Tgfb3	21809
ENSMUSG00000046727	383.443	-0.333358	0.116213	-2.86851	0.00412411	0.0398904	Cystm1	66060
ENSMUSG00000047281	2949.87	-0.528299	0.184206	-2.86797	0.00413109	0.0399338	Sfn	55948
ENSMUSG00000028687	36.3956	0.745451	0.260044	2.86663	0.00414865	0.0399831	Mutyh	70603
ENSMUSG00000031669	122.457	0.562327	0.196156	2.86674	0.00414726	0.0399831	Gins3	78833
ENSMUSG00000045730	77.4735	0.545001	0.1901	2.86692	0.00414492	0.0399831	Adrb2	11555
ENSMUSG00000058230	1262.39	-0.209793	0.0731725	-2.8671	0.0041425	0.0399831	Arhgap35	232906
ENSMUSG00000061119	451.698	0.356629	0.124396	2.86688	0.00414534	0.0399831	Prcp	72461
ENSMUSG00000031532	1373.56	-0.166399	0.0580559	-2.86619	0.00415442	0.0400147	Saraf	67887
ENSMUSG00000028517	2943.59	-0.279956	0.0976853	-2.86589	0.00415836	0.0400286	Plpp3	67916
ENSMUSG00000025915	243.241	0.447071	0.156039	2.86512	0.00416851	0.0400327	Sgk3	170755
ENSMUSG00000033720	143.551	0.966939	0.337443	2.86549	0.00416369	0.0400327	Sfxn5	94282
ENSMUSG00000055320	2479.56	-0.356121	0.124287	-2.86532	0.00416592	0.0400327	Tead1	21676
ENSMUSG00000067219	367.439	-0.563089	0.196534	-2.8651	0.00416877	0.0400327	Nipal1	70701
ENSMUSG00000020839	19.4783	1.79472	0.62655	2.86444	0.00417746	0.0400921	Tmigd1	66601
ENSMUSG00000040385	2531.01	0.274407	0.0958113	2.86404	0.00418275	0.0401189	Ppp1ca	19045
ENSMUSG00000063286	252.631	1.20596	0.421186	2.86324	0.00419333	0.0401963	Gvin-ps7	668139
ENSMUSG00000023830	4185.15	0.411135	0.143616	2.86273	0.00420002	0.0402123	Igf2r	16004
ENSMUSG00000039699	31.306	1.1601	0.40523	2.8628	0.0041991	0.0402123	Batf2	74481
ENSMUSG00000031546	309.839	0.297797	0.104038	2.8624	0.0042045	0.0402271	Gins4	109145
ENSMUSG00000056290	51.302	1.44497	0.504838	2.86224	0.00420658	0.0402271	Ms4a4b	60361
ENSMUSG00000079641	2004.22	0.1306	0.0456408	2.86147	0.0042168	0.0403008	Rpl39	67248
ENSMUSG00000024899	148.668	0.437758	0.153052	2.8602	0.0042338	0.0404151	Papss2	23972
ENSMUSG00000047641	4.70562	2.10252	0.735057	2.86035	0.00423176	0.0404151	Krt87	406219
ENSMUSG00000060591	2569.05	0.635619	0.222255	2.85987	0.0042382	0.0404331	Ifitm2	80876
ENSMUSG00000029915	49.6767	1.75113	0.612837	2.85742	0.00427103	0.0406794	Clec5a	23845
ENSMUSG00000037664	148.6	-0.79059	0.276658	-2.85765	0.00426794	0.0406794	Cdkn1c	12577
ENSMUSG00000053835	63.2091	1.35556	0.474408	2.85737	0.00427163	0.0406794	H2-T24	15042
ENSMUSG00000020472	382.507	0.269529	0.0943566	2.8565	0.00428341	0.040719	Zkscan17	268417
ENSMUSG00000032463	199.03	0.296243	0.103697	2.85682	0.00427903	0.040719	Faim	23873
ENSMUSG00000057751	141.316	-1.01694	0.356005	-2.85655	0.00428278	0.040719	Megf6	230971
ENSMUSG00000007617	319.651	-0.549178	0.192295	-2.85592	0.00429126	0.0407638	Homer1	26556
ENSMUSG00000060639	24.5263	1.06594	0.373257	2.85577	0.00429321	0.0407638	H4c9	319158
ENSMUSG00000028693	518.268	0.675125	0.236513	2.85449	0.00431062	0.040905	Nasp	50927
ENSMUSG00000054509	655.17	-0.445538	0.156095	-2.85428	0.00431348	0.0409079	Parp4	328417
ENSMUSG00000035273	265.943	0.392562	0.137552	2.85391	0.00431842	0.0409306	Hpse	15442
ENSMUSG00000010021	16.6198	1.02325	0.358605	2.85341	0.00432526	0.0409711	Kif19a	286942
ENSMUSG00000000184	2379.75	-0.344562	0.120907	-2.84981	0.00437456	0.041377	Ccnd2	12444
ENSMUSG00000043991	563.756	-0.246807	0.0866077	-2.84971	0.00437584	0.041377	Pura	19290
ENSMUSG00000046341	6.52738	1.72148	0.60403	2.85	0.00437199	0.041377	NA	NA
ENSMUSG00000026458	169.83	0.601508	0.211097	2.84944	0.00437956	0.0413877	Ppfia4	68507
ENSMUSG00000001420	401.555	-0.446747	0.156808	-2.849	0.00438568	0.0414212	Tmem79	71913
ENSMUSG00000062997	3570.92	0.142493	0.050032	2.84804	0.00439889	0.0415215	Rpl35	66489
ENSMUSG00000037337	85.6208	1.13931	0.400061	2.84783	0.00440185	0.041525	Map4k1	26411
ENSMUSG00000042747	461.205	0.398682	0.140085	2.84599	0.00442737	0.0417411	Krtcap2	66059
ENSMUSG00000024511	1715.02	-0.79444	0.279215	-2.84526	0.0044375	0.0417875	Rab27b	80718
ENSMUSG00000069014	3786.79	0.577288	0.202894	2.84527	0.00443737	0.0417875	Gm5641	627828
ENSMUSG00000022091	729.818	-0.553962	0.194765	-2.84426	0.00445144	0.0418127	Sorbs3	20410
ENSMUSG00000024235	114.998	1.03145	0.36266	2.84414	0.00445321	0.0418127	Map3k8	26410
ENSMUSG00000025086	220.408	-0.342977	0.120587	-2.84424	0.00445181	0.0418127	Trub1	72133
ENSMUSG00000026580	412.717	1.92702	0.677418	2.84466	0.00444592	0.0418127	Selp	20344
ENSMUSG00000027636	10.6363	1.58308	0.556478	2.84482	0.00444371	0.0418127	Sla2	77799
ENSMUSG00000006519	855.462	0.811686	0.285506	2.84298	0.00446944	0.0419406	Cyba	13057
ENSMUSG00000004371	69.4742	3.22348	1.13415	2.8422	0.00448033	0.0420182	Il11	16156
ENSMUSG00000058638	518.556	-0.227006	0.0799213	-2.84037	0.00450609	0.042235	Zfp110	65020
ENSMUSG00000013643	28.8358	1.47845	0.52058	2.84	0.0045113	0.0422463	Lypd8	70163
ENSMUSG00000025362	4202.76	0.114083	0.0401714	2.83992	0.00451255	0.0422463	Rps26	27370
ENSMUSG00000032604	1580.02	0.243677	0.0858199	2.8394	0.00451988	0.0422901	Qars	97541
ENSMUSG00000026678	2342.18	-0.986665	0.347615	-2.83839	0.00453424	0.0423504	Rgs5	19737
ENSMUSG00000026728	11892.3	0.36522	0.128664	2.83855	0.00453192	0.0423504	Vim	22352
ENSMUSG00000095609	170.129	1.24621	0.439052	2.83841	0.00453385	0.0423504	Gm21188	100861753
ENSMUSG00000002458	218.883	0.532562	0.187708	2.83718	0.00455146	0.0424865	Rgs19	56470
ENSMUSG00000044456	238.304	0.81124	0.285975	2.83675	0.00455747	0.0425178	Rin3	217835
ENSMUSG00000005054	851.82	0.521311	0.183819	2.836	0.00456826	0.0425937	Cstb	13014
ENSMUSG00000005447	212.108	0.382568	0.134937	2.83515	0.00458038	0.0426324	Pafah1b3	18476
ENSMUSG00000074884	3169.63	0.184185	0.0649639	2.83519	0.00457981	0.0426324	Serf2	378702
ENSMUSG00000106918	531.142	0.351034	0.123804	2.8354	0.00457689	0.0426324	Mrpl33	66845
ENSMUSG00000000374	958.551	-0.192948	0.0680613	-2.83492	0.00458368	0.0426383	Trappc10	216131
ENSMUSG00000004018	102.818	0.507078	0.178904	2.83436	0.00459175	0.0426392	Fancl	67030
ENSMUSG00000031672	1914.29	0.230872	0.0814517	2.83446	0.00459036	0.0426392	Got2	14719
ENSMUSG00000041126	509.37	0.455525	0.160706	2.83453	0.00458928	0.0426392	H2az2	77605
ENSMUSG00000026725	8.33292	1.46953	0.518536	2.83401	0.00459684	0.0426618	Tnn	329278
ENSMUSG00000031333	315.289	0.289057	0.102051	2.83247	0.00461895	0.0428422	Abcb7	11306
ENSMUSG00000044847	171.904	0.415292	0.14663	2.83224	0.00462231	0.0428486	Lsm11	72290
ENSMUSG00000027843	64.6642	0.990827	0.350042	2.83059	0.00464618	0.0430412	Ptpn22	19260
ENSMUSG00000039637	410.934	0.524986	0.185479	2.83044	0.00464846	0.0430412	Coro7	78885
ENSMUSG00000059326	522.248	0.842613	0.297766	2.82978	0.00465801	0.0431047	Csf2ra	12982
ENSMUSG00000047139	1391.97	0.858858	0.303616	2.82876	0.00467289	0.0432175	Cd24a	12484
ENSMUSG00000024974	1037.69	0.221565	0.0783723	2.82709	0.00469736	0.0434188	Smc3	13006
ENSMUSG00000030216	845.643	0.350413	0.124021	2.82542	0.00472183	0.0436187	Wbp11	60321
ENSMUSG00000036427	4574.54	0.181948	0.0644115	2.82477	0.00473143	0.0436187	Gpi1	14751
ENSMUSG00000044948	10.2843	1.85728	0.657437	2.82503	0.00472761	0.0436187	Cfap43	100048534
ENSMUSG00000059586	236.871	0.285393	0.101017	2.82519	0.00472522	0.0436187	Nsmce2	68501
ENSMUSG00000060568	195.422	-0.89677	0.317475	-2.82469	0.00473259	0.0436187	Fam78b	226610
ENSMUSG00000016024	1537.05	0.585422	0.207352	2.82332	0.00475284	0.0437551	Lbp	16803
ENSMUSG00000035775	1014.29	-0.825222	0.292284	-2.82336	0.00475234	0.0437551	Krt20	66809
ENSMUSG00000022032	2986.17	-0.735044	0.260388	-2.82288	0.0047595	0.0437913	Scara5	71145
ENSMUSG00000070934	788.824	-0.130809	0.0463483	-2.8223	0.00476805	0.0438448	Rraga	68441
ENSMUSG00000032549	233.155	-0.663431	0.235091	-2.82202	0.00477218	0.0438576	Rab6b	270192
ENSMUSG00000029516	331.078	0.56343	0.199818	2.81972	0.0048066	0.0441486	Cit	12704
ENSMUSG00000097392	281.112	-0.396827	0.140787	-2.81863	0.00482289	0.0442729	Thoc2l	100042165
ENSMUSG00000049804	233.781	0.556608	0.197623	2.81651	0.00485488	0.0445156	Armcx4	100503043
ENSMUSG00000072568	413.227	-0.350395	0.124405	-2.81657	0.0048539	0.0445156	Lratd2	399603
ENSMUSG00000031953	184.141	-0.476075	0.169069	-2.81587	0.00486461	0.0445792	Tmem170	66817
ENSMUSG00000000982	12.6552	2.0538	0.729956	2.81359	0.00489913	0.0447291	Ccl3	20302
ENSMUSG00000020840	887.265	0.2946	0.104713	2.8134	0.00490204	0.0447291	Blmh	104184
ENSMUSG00000021453	592.947	-0.793915	0.282199	-2.81332	0.00490327	0.0447291	Gadd45g	23882
ENSMUSG00000021556	488.32	0.703268	0.249976	2.81334	0.00490295	0.0447291	Golm1	105348
ENSMUSG00000024217	395.363	0.298025	0.105888	2.81453	0.00488492	0.0447291	Snrpc	20630
ENSMUSG00000029686	1522.12	-0.204321	0.0726084	-2.81402	0.00489265	0.0447291	Cul1	26965
ENSMUSG00000030347	228.048	0.323738	0.115043	2.81408	0.00489176	0.0447291	D6Wsu163e	28040
ENSMUSG00000109511	563.218	0.327789	0.116486	2.81398	0.00489328	0.0447291	Nup62	18226
ENSMUSG00000030451	1645.68	-0.252585	0.0898112	-2.8124	0.00491736	0.0448321	Herc2	15204
ENSMUSG00000032715	30.7799	-0.820196	0.291663	-2.81213	0.00492145	0.0448439	Trib3	228775
ENSMUSG00000045053	13.6772	-1.2255	0.435915	-2.81133	0.00493369	0.04493	Kcng3	225030
ENSMUSG00000029575	272.487	-0.26305	0.0935773	-2.81105	0.00493806	0.0449442	Mmab	77697
ENSMUSG00000070000	61.2785	0.841819	0.299515	2.81061	0.00494476	0.0449796	Fcho1	74015
ENSMUSG00000114184	91.3755	0.461862	0.164401	2.80936	0.00496394	0.0451285	NA	NA
ENSMUSG00000020423	1978.65	-1.32873	0.473018	-2.80905	0.0049688	0.0451471	Btg2	12227
ENSMUSG00000022849	94.6155	0.326434	0.116247	2.80811	0.0049834	0.0452163	Hspbap1	66667
ENSMUSG00000034024	2721.87	0.283382	0.100915	2.80812	0.00498323	0.0452163	Cct2	12461
ENSMUSG00000073421	2444.2	0.742345	0.264367	2.80801	0.00498487	0.0452163	H2-Ab1	14961
ENSMUSG00000051517	127.893	0.649985	0.231531	2.80734	0.00499528	0.045285	Arhgef39	230098
ENSMUSG00000004591	1190.6	-0.206051	0.0734169	-2.80658	0.00500697	0.0453654	Pkn2	109333
ENSMUSG00000028842	409.662	-0.313467	0.111726	-2.80568	0.0050211	0.0454678	Ago3	214150
ENSMUSG00000025429	113.827	0.865503	0.308587	2.80473	0.00503588	0.0455501	Pstpip2	19201
ENSMUSG00000027204	5795.1	0.391438	0.139559	2.80482	0.00503445	0.0455501	Fbn1	14118
ENSMUSG00000019832	226.565	0.854961	0.304908	2.80399	0.00504738	0.0455913	Rab32	67844
ENSMUSG00000036327	361.635	0.304038	0.108441	2.80371	0.00505181	0.0455913	Qsox2	227638
ENSMUSG00000038260	508.602	-0.416321	0.148472	-2.80404	0.00504664	0.0455913	Trpm4	68667
ENSMUSG00000072621	26.9425	1.69912	0.606004	2.80381	0.00505029	0.0455913	NA	NA
ENSMUSG00000031505	631.819	-0.336786	0.120199	-2.80191	0.0050801	0.0458209	Naxd	69225
ENSMUSG00000026222	634.683	0.777526	0.277632	2.80056	0.00510134	0.0459866	Sp100	20684
ENSMUSG00000038072	329.82	-0.25904	0.0925096	-2.80014	0.00510802	0.046021	Galnt11	231050
ENSMUSG00000032000	503.516	1.02203	0.365133	2.79905	0.00512528	0.0461244	Birc3	11796
ENSMUSG00000056429	2020.18	-0.173775	0.0620874	-2.79887	0.00512813	0.0461244	Tgoln1	22134
ENSMUSG00000059498	501.28	1.00748	0.359953	2.79891	0.00512749	0.0461244	Fcgr3	14131
ENSMUSG00000007039	423.09	-0.575328	0.20559	-2.79842	0.00513525	0.0461626	Ddah2	51793
ENSMUSG00000041737	994.851	-0.523564	0.187156	-2.79748	0.00515032	0.0462721	Tmem45b	235135
ENSMUSG00000043801	1183.2	0.168747	0.060333	2.79692	0.00515923	0.0463261	NA	NA
ENSMUSG00000024424	101.193	0.504319	0.180441	2.79492	0.00519119	0.0465871	Ttc39c	72747
ENSMUSG00000061981	1236.51	0.256662	0.0918694	2.79377	0.00520973	0.0467273	Flot2	14252
ENSMUSG00000031841	582.062	-0.447694	0.160266	-2.79344	0.00521513	0.0467496	Cdh13	12554
ENSMUSG00000054027	624.979	-0.44914	0.160795	-2.79325	0.00521808	0.0467499	Nt5dc3	103466
ENSMUSG00000006205	2296.97	-0.424868	0.152136	-2.79269	0.00522712	0.0467977	Htra1	56213
ENSMUSG00000016984	163.119	0.387939	0.138934	2.79224	0.0052344	0.0467977	Etaa1	68145
ENSMUSG00000029022	219.076	0.334108	0.119657	2.7922	0.00523509	0.0467977	Miip	28010
ENSMUSG00000067377	896.653	-0.636385	0.227892	-2.79249	0.00523038	0.0467977	Tspan6	56496
ENSMUSG00000030366	9.47203	2.59539	0.929677	2.79171	0.00524297	0.0468421	Ceacam12	67315
ENSMUSG00000002885	1508.57	0.429721	0.153984	2.79069	0.00525957	0.0469552	Adgre5	26364
ENSMUSG00000042225	174.153	0.440269	0.15778	2.79039	0.00526442	0.0469552	Ammecr1	56068
ENSMUSG00000054400	167.36	0.54788	0.196337	2.79051	0.00526245	0.0469552	Cklf	75458
ENSMUSG00000025894	257.729	-0.24033	0.0861478	-2.78974	0.00527501	0.0469738	Aasdhppt	67618
ENSMUSG00000031527	382.172	0.50263	0.180151	2.79005	0.00526998	0.0469738	Eri1	67276
ENSMUSG00000032109	280.078	0.519223	0.18612	2.78972	0.00527529	0.0469738	Nlrx1	270151
ENSMUSG00000039782	641.888	-0.480403	0.172222	-2.78944	0.00527986	0.0469884	Cpeb2	231207
ENSMUSG00000019929	22915.1	-0.376687	0.135118	-2.78783	0.00530632	0.0471977	Dcn	13179
ENSMUSG00000034789	652.04	0.203525	0.0730243	2.78708	0.00531856	0.0472587	Rab24	19336
ENSMUSG00000044783	1749.42	0.378374	0.135762	2.78705	0.00531907	0.0472587	Hjurp	212427
ENSMUSG00000048307	1019.48	-0.569001	0.204193	-2.78659	0.00532665	0.0472999	Ankrd46	68839
ENSMUSG00000039774	90.2952	0.847024	0.303997	2.78629	0.00533151	0.0473168	Galnt12	230145
ENSMUSG00000118295	14.245	-0.977423	0.350841	-2.78594	0.00533722	0.0473413	NA	NA
ENSMUSG00000042510	527.842	-0.686969	0.24664	-2.78531	0.00534761	0.047381	AA986860	212439
ENSMUSG00000071477	296.113	-0.324603	0.11654	-2.78534	0.00534719	0.047381	Zfp777	72306
ENSMUSG00000049739	590.768	-0.178812	0.0642026	-2.78512	0.00535083	0.0473833	Zfp646	233905
ENSMUSG00000001127	1063.97	-0.25348	0.091044	-2.78415	0.00536674	0.0474733	Araf	11836
ENSMUSG00000030924	89.3762	0.69876	0.250994	2.78397	0.00536987	0.0474733	Rexo5	434234
ENSMUSG00000031103	669.536	0.383459	0.137737	2.78399	0.00536944	0.0474733	Elf4	56501
ENSMUSG00000054051	316.256	-0.217571	0.0781662	-2.78344	0.00537852	0.0474974	Ercc6	319955
ENSMUSG00000063193	141.4	1.17517	0.422179	2.78357	0.00537639	0.0474974	Cd300lb	217304
ENSMUSG00000022292	314.751	-0.444704	0.159814	-2.78264	0.00539181	0.0475362	Rrm2b	382985
ENSMUSG00000032330	863.731	0.135342	0.0486378	2.78265	0.00539169	0.0475362	Cox7a2	12866
ENSMUSG00000062488	167.695	1.53814	0.552723	2.78285	0.00538838	0.0475362	Ifit3b	667370
ENSMUSG00000006651	66.8628	-0.656857	0.236079	-2.78236	0.00539644	0.0475509	Aplp1	11803
ENSMUSG00000082286	79.5951	0.634164	0.228006	2.78135	0.00541341	0.0476743	NA	NA
ENSMUSG00000028394	476.081	0.304304	0.109425	2.78095	0.00541996	0.0476796	Pole3	59001
ENSMUSG00000081485	77.6591	0.640382	0.230261	2.78112	0.0054172	0.0476796	NA	NA
ENSMUSG00000020737	1018.31	0.535538	0.192638	2.78002	0.0054355	0.0477589	Jpt1	15374
ENSMUSG00000032038	473.722	0.353768	0.127254	2.78002	0.00543559	0.0477589	St3gal4	20443
ENSMUSG00000038213	251.181	0.512847	0.184485	2.77988	0.00543791	0.0477589	Tapbpl	213233
ENSMUSG00000018412	850.701	-0.280673	0.100975	-2.77962	0.00544221	0.0477654	Kansl1	76719
ENSMUSG00000026117	23.6055	1.1476	0.412883	2.77948	0.00544461	0.0477654	Zap70	22637
ENSMUSG00000007036	794.166	-0.250706	0.0902119	-2.77908	0.00545133	0.0477945	Abhd16a	193742
ENSMUSG00000040569	17.6141	-1.34152	0.482775	-2.77878	0.00545642	0.0477945	Slc26a7	208890
ENSMUSG00000047735	493.323	0.844465	0.303925	2.77853	0.00546051	0.0477945	Samd9l	209086
ENSMUSG00000047866	1171.71	-0.362368	0.130415	-2.77858	0.00545977	0.0477945	Lonp2	66887
ENSMUSG00000085603	7.4669	2.43463	0.876271	2.77839	0.00546282	0.0477945	NA	NA
ENSMUSG00000019139	390.513	0.481247	0.173259	2.77761	0.00547599	0.0478836	Isyna1	71780
ENSMUSG00000053768	712.597	0.237677	0.0855839	2.77712	0.00548426	0.0479297	Chchd3	66075
ENSMUSG00000037280	1196.81	0.660525	0.237928	2.77616	0.0055005	0.0480455	Galnt6	207839
ENSMUSG00000027889	566.107	0.363138	0.130821	2.77583	0.00550609	0.0480681	Ampd2	109674
ENSMUSG00000073879	10.2449	-1.78754	0.644131	-2.77511	0.00551824	0.048148	Gm54215	118568644
ENSMUSG00000007041	2135.51	0.525745	0.18954	2.77379	0.00554081	0.048271	Clic1	114584
ENSMUSG00000023224	4727.03	-0.335163	0.120821	-2.77405	0.00553635	0.048271	Serping1	12258
ENSMUSG00000024401	30.0082	2.78867	1.00538	2.77375	0.00554137	0.048271	Tnf	21926
ENSMUSG00000020680	1367.26	0.262931	0.0948043	2.77341	0.00554721	0.0482956	Taf15	70439
ENSMUSG00000008333	397.798	0.320445	0.115565	2.77285	0.00555682	0.0483269	Snrpb2	20639
ENSMUSG00000028980	1874	0.61107	0.220369	2.77294	0.00555525	0.0483269	H6pd	100198
ENSMUSG00000027293	3189.26	-0.212989	0.0768254	-2.77238	0.0055648	0.04837	Ehd4	98878
ENSMUSG00000040253	565.511	0.78654	0.283773	2.77173	0.00557601	0.0484412	Gbp7	229900
ENSMUSG00000041460	13.1653	2.75917	0.995764	2.77091	0.00558995	0.0485361	Cacna2d4	319734
ENSMUSG00000021614	2999.37	0.956215	0.345183	2.77017	0.00560268	0.0485939	Vcan	13003
ENSMUSG00000025314	542.452	0.600694	0.216837	2.77026	0.00560113	0.0485939	Ptprj	19271
ENSMUSG00000020734	7.46004	-2.07143	0.747872	-2.76976	0.00560969	0.0486284	Grin2c	14813
ENSMUSG00000024186	327.164	-0.940922	0.339759	-2.76938	0.00561637	0.0486407	Rgs11	50782
ENSMUSG00000028469	643.797	-0.405854	0.146563	-2.76915	0.00562021	0.0486407	Npr2	230103
ENSMUSG00000049800	449.098	-0.24777	0.0894703	-2.7693	0.00561762	0.0486407	Sertad2	58172
ENSMUSG00000006676	2091.87	-0.160948	0.0581269	-2.76891	0.00562435	0.0486504	Usp19	71472
ENSMUSG00000034157	630.8	-0.412159	0.148862	-2.76873	0.00562753	0.0486516	Cipc	217732
ENSMUSG00000044068	211.374	-0.569538	0.205765	-2.7679	0.00564186	0.0487492	NA	NA
ENSMUSG00000033467	241.532	0.528066	0.190803	2.76759	0.00564721	0.0487625	Crlf2	57914
ENSMUSG00000055707	383.48	-0.293552	0.106073	-2.76746	0.00564948	0.0487625	Klhl26	234378
ENSMUSG00000029050	2179.48	-0.230751	0.0834054	-2.76662	0.00566403	0.0488414	Ski	20481
ENSMUSG00000034738	135.957	0.399676	0.144466	2.76658	0.00566471	0.0488414	Nostrin	329416
ENSMUSG00000050556	499.137	-0.51064	0.184637	-2.76565	0.005681	0.0489555	Kcnb1	16500
ENSMUSG00000030538	506.013	0.470071	0.170019	2.76482	0.00569547	0.0490413	Cib1	23991
ENSMUSG00000037613	173.285	1.01632	0.367603	2.76473	0.00569707	0.0490413	Tnfrsf23	79201
ENSMUSG00000024835	1866.77	0.321282	0.116278	2.76305	0.00572642	0.0492196	Coro1b	23789
ENSMUSG00000025481	307.927	1.48994	0.539278	2.76284	0.00573007	0.0492196	Urah	76974
ENSMUSG00000038463	619.171	-0.565588	0.204703	-2.76297	0.00572774	0.0492196	Olfml2b	320078
ENSMUSG00000062991	80.5723	2.10155	0.76064	2.76287	0.00572957	0.0492196	Nrg1	211323
ENSMUSG00000019256	760.758	-0.271094	0.0981403	-2.76231	0.00573934	0.0492624	Ahr	11622
ENSMUSG00000071266	136.929	0.40534	0.146745	2.76221	0.00574119	0.0492624	Zfp946	74149
ENSMUSG00000063838	445.343	-0.431446	0.156302	-2.76034	0.0057741	0.0494978	Cdc42ep5	58804
ENSMUSG00000095677	428.094	0.404514	0.146547	2.7603	0.00577479	0.0494978	Dynlt1f	100040531
ENSMUSG00000022602	119.755	-2.15036	0.779254	-2.75952	0.00578871	0.0495906	Arc	11838
ENSMUSG00000036995	410.186	0.309951	0.11239	2.75782	0.00581891	0.0498226	Asap3	230837
ENSMUSG00000021187	198.522	-0.780717	0.283134	-2.75741	0.00582617	0.0498582	Tc2n	74413
ENSMUSG00000026094	728.053	0.680815	0.246978	2.75658	0.00584097	0.049905	Stk17b	98267
ENSMUSG00000038005	378.168	0.267719	0.097109	2.75689	0.00583532	0.049905	Hpf1	72612
ENSMUSG00000062075	399.519	0.442578	0.160551	2.75662	0.0058403	0.049905	Lmnb2	16907
ENSMUSG00000036112	1851.97	0.246072	0.0892819	2.75613	0.00584906	0.0499475	Metap2	56307
ENSMUSG00000044966	16.0167	1.31041	0.475782	2.75422	0.0058832	0.0502123	Fbxo48	319701
ENSMUSG00000029334	11.9834	-1.38919	0.504627	-2.75289	0.00590711	0.0503895	Prkg2	19092
ENSMUSG00000067006	435.122	0.850748	0.309103	2.75231	0.00591759	0.0504253	Serpinb5	20724
ENSMUSG00000096006	32.2804	0.761351	0.276622	2.75232	0.00591748	0.0504253	NA	NA
ENSMUSG00000031570	343.97	0.335718	0.122016	2.75142	0.00593378	0.0505364	Plpp5	71910
ENSMUSG00000020646	340.354	-0.367067	0.133427	-2.75106	0.00594033	0.0505653	Mboat2	67216
ENSMUSG00000114576	7.16972	1.48904	0.541326	2.75073	0.00594622	0.0505886	NA	NA
ENSMUSG00000079227	320.612	1.99882	0.72673	2.75043	0.00595175	0.0506088	Ccr5	12774
ENSMUSG00000040721	178.542	-0.389592	0.141668	-2.75004	0.00595876	0.0506416	Zfhx2	239102
ENSMUSG00000029822	1252.92	-0.418842	0.152327	-2.74962	0.00596636	0.0506793	Osbpl3	71720
ENSMUSG00000026858	527.273	-0.384674	0.13991	-2.74945	0.00596963	0.0506802	Miga2	108958
ENSMUSG00000036737	946.315	-0.183947	0.0669301	-2.74834	0.00598971	0.0508238	Oxsr1	108737
ENSMUSG00000000308	974.75	0.673322	0.245012	2.74811	0.00599392	0.0508326	Ckmt1	12716
ENSMUSG00000012017	671.463	-0.471629	0.171676	-2.7472	0.00601067	0.0508556	Scarf2	224024
ENSMUSG00000024844	724.601	0.312097	0.113589	2.7476	0.00600332	0.0508556	Banf1	23825
ENSMUSG00000029432	747.205	-0.355624	0.129448	-2.74723	0.00601005	0.0508556	Nipsnap2	14467
ENSMUSG00000029729	483.574	-0.237329	0.0863926	-2.7471	0.00601248	0.0508556	Zkscan1	74570
ENSMUSG00000036585	641.774	-1.09921	0.400062	-2.7476	0.00600327	0.0508556	Fgf1	14164
ENSMUSG00000050075	43.3664	1.86993	0.680927	2.74615	0.00602988	0.0509758	Gpr171	229323
ENSMUSG00000034161	13.0122	-1.69796	0.618381	-2.74582	0.006036	0.0510007	Scx	20289
ENSMUSG00000007029	1161.15	0.514854	0.187566	2.74492	0.00605257	0.0511138	Vars	22321
ENSMUSG00000025374	387.896	0.221891	0.0808481	2.74455	0.00605943	0.0511179	Nabp2	69917
ENSMUSG00000038560	164.951	-0.647863	0.236054	-2.74455	0.00605937	0.0511179	Sp6	83395
ENSMUSG00000000088	938.453	0.261868	0.0954547	2.74337	0.00608124	0.0512001	Cox5a	12858
ENSMUSG00000026817	623.292	0.492484	0.179519	2.74335	0.00608158	0.0512001	Ak1	11636
ENSMUSG00000035916	4.96669	-1.96609	0.716633	-2.74351	0.00607861	0.0512001	Ptprq	237523
ENSMUSG00000082424	41.2347	0.751183	0.273822	2.74333	0.00608194	0.0512001	NA	NA
ENSMUSG00000042207	1305.71	-0.382036	0.139326	-2.74204	0.00610591	0.0513749	Kdm5b	75605
ENSMUSG00000063972	118.802	-0.578047	0.21094	-2.74033	0.00613773	0.0516155	Nr6a1	14536
ENSMUSG00000059883	332.495	0.478861	0.174758	2.74014	0.00614137	0.051619	Irak4	266632
ENSMUSG00000025076	235.066	0.539347	0.196877	2.73951	0.00615305	0.0516901	Casp7	12369
ENSMUSG00000021876	2306.81	-0.341485	0.124707	-2.7383	0.00617579	0.0518268	Rnase4	58809
ENSMUSG00000071660	494.032	0.2763	0.100898	2.73841	0.00617366	0.0518268	Ttc9c	70387
ENSMUSG00000076867	5.45881	2.12113	0.774704	2.73798	0.00618176	0.0518498	NA	NA
ENSMUSG00000092243	2.913	3.35555	1.22581	2.73742	0.00619237	0.0519116	Gm7030	630294
ENSMUSG00000039221	844.268	0.262969	0.0960979	2.73647	0.00621024	0.0520343	Rpl22l1	68028
ENSMUSG00000038690	1446.79	0.215403	0.0787527	2.73518	0.00623459	0.0521838	Atp5j2	57423
ENSMUSG00000061527	15170.7	0.572376	0.209252	2.73534	0.00623159	0.0521838	Krt5	110308
ENSMUSG00000034462	1806.36	-0.315159	0.11528	-2.73384	0.00625998	0.0523689	Pkd2	18764
ENSMUSG00000026177	360.917	1.20186	0.439756	2.73302	0.00627563	0.0524725	Slc11a1	18173
ENSMUSG00000000386	118.511	1.76459	0.646017	2.73149	0.00630491	0.0526161	NA	NA
ENSMUSG00000022109	301.835	0.207001	0.0757904	2.73123	0.00630983	0.0526161	Med4	67381
ENSMUSG00000030691	261.97	0.328416	0.120233	2.73149	0.0063049	0.0526161	Fchsd2	207278
ENSMUSG00000039263	719.612	-0.273409	0.10011	-2.73109	0.00631249	0.0526161	Npepl1	228961
ENSMUSG00000047562	54.7399	4.02424	1.47337	2.73132	0.00630813	0.0526161	Mmp10	17384
ENSMUSG00000059412	21.4451	-1.16973	0.428288	-2.73119	0.00631068	0.0526161	Fxyd2	11936
ENSMUSG00000037119	2186.69	-0.293744	0.107594	-2.73011	0.00633141	0.0527464	Fam91a1	210998
ENSMUSG00000015790	390.1	-0.247333	0.090604	-2.72983	0.00633678	0.0527637	Surf1	20930
ENSMUSG00000031399	291.753	-0.294692	0.107965	-2.72953	0.00634254	0.0527843	Fam3a	66294
ENSMUSG00000025383	3.94745	4.40869	1.61532	2.7293	0.00634684	0.0527927	Il23a	83430
ENSMUSG00000064325	278.407	-1.16444	0.426794	-2.72834	0.00636545	0.05292	Hhip	15245
ENSMUSG00000038775	515.72	0.330179	0.121153	2.7253	0.00642438	0.0533823	Vill	22351
ENSMUSG00000000817	7.92332	2.02415	0.742975	2.72439	0.00644205	0.0535014	Fasl	14103
ENSMUSG00000118672	23.8667	3.39558	1.24673	2.72359	0.00645774	0.0536039	Muc4	140474
ENSMUSG00000018750	1405.97	-0.396656	0.145653	-2.72329	0.00646352	0.0536242	Zbtb4	75580
ENSMUSG00000039007	710.605	-0.517338	0.190071	-2.72181	0.0064925	0.0538367	Cpq	54381
ENSMUSG00000060441	68.8663	0.609341	0.223903	2.72145	0.0064996	0.0538678	Trim5	667823
ENSMUSG00000076432	2986.47	-0.172592	0.0634261	-2.72115	0.00650558	0.0538895	Ywhaq	22630
ENSMUSG00000037681	127.756	-1.16784	0.429249	-2.72066	0.0065151	0.0539374	Esyt3	272636
ENSMUSG00000045613	226.498	-0.960998	0.353242	-2.72051	0.00651809	0.0539374	Chrm2	243764
ENSMUSG00000005672	316.308	-0.858727	0.315831	-2.71894	0.00654906	0.0541657	Kit	16590
ENSMUSG00000036667	890.076	-0.234327	0.0862238	-2.71766	0.0065745	0.0543481	Tcaf1	77574
ENSMUSG00000027999	160.147	-0.275804	0.101495	-2.71742	0.00657937	0.0543603	Pla2g12a	66350
ENSMUSG00000027805	612.531	-0.548719	0.201962	-2.71695	0.00658869	0.0544092	Pfn2	18645
ENSMUSG00000068335	194.299	0.319306	0.117535	2.71668	0.00659403	0.0544254	Dok1	13448
ENSMUSG00000038371	992.199	-0.250375	0.0921712	-2.71641	0.00659935	0.0544412	Sbf2	319934
ENSMUSG00000031906	65.3029	-1.34777	0.49629	-2.7157	0.00661364	0.0545311	Smpd3	58994
ENSMUSG00000001021	47.2686	1.85569	0.6837	2.71419	0.00664378	0.0547514	S100a3	20197
ENSMUSG00000025473	535.271	1.8935	0.697973	2.71286	0.00667057	0.054944	Adam8	11501
ENSMUSG00000071369	820.915	-0.366955	0.135282	-2.71252	0.00667734	0.0549715	Map3k5	26408
ENSMUSG00000034993	3416.18	-0.326762	0.120476	-2.71225	0.00668277	0.054988	Vat1	26949
ENSMUSG00000020937	225.233	-0.582004	0.214606	-2.71196	0.00668866	0.0550082	Plcd3	72469
ENSMUSG00000004233	132.651	-0.37474	0.138211	-2.71137	0.00670065	0.0550786	Wars2	70560
ENSMUSG00000030616	1515.75	-0.592742	0.218661	-2.71078	0.0067126	0.0551486	Sytl2	83671
ENSMUSG00000007050	198.852	0.471662	0.174057	2.7098	0.00673231	0.0552822	Lsm2	27756
ENSMUSG00000023932	722.984	0.227499	0.0839696	2.7093	0.00674244	0.055337	Cdc5l	71702
ENSMUSG00000030720	335.86	0.458315	0.169175	2.70913	0.00674606	0.0553384	Cln3	12752
ENSMUSG00000022338	584.03	0.289453	0.106891	2.70792	0.00677056	0.0555022	Eny2	223527
ENSMUSG00000045932	287.594	0.865629	0.319679	2.70781	0.00677295	0.0555022	Ifit2	15958
ENSMUSG00000039497	525.111	0.389786	0.143959	2.70761	0.00677694	0.0555065	Dse	212898
ENSMUSG00000026640	654.933	-0.390061	0.144086	-2.70713	0.00678667	0.0555578	Plxna2	18845
ENSMUSG00000027004	121.703	1.53427	0.566842	2.7067	0.00679547	0.0555588	Frzb	20378
ENSMUSG00000047298	5.29123	-1.45409	0.537236	-2.70662	0.00679719	0.0555588	Kcnv2	240595
ENSMUSG00000069565	922.756	0.253964	0.0938228	2.70685	0.00679251	0.0555588	Dazap1	70248
ENSMUSG00000015950	533.226	0.781587	0.28882	2.70614	0.00680712	0.0555746	Ncf1	17969
ENSMUSG00000026078	1482.73	-0.378225	0.139765	-2.70614	0.00680704	0.0555746	Pdcl3	68833
ENSMUSG00000040296	685.698	0.624225	0.23068	2.70602	0.00680951	0.0555746	Rigi	230073
ENSMUSG00000070732	6.12041	2.69128	0.994793	2.70537	0.00682282	0.0556549	Rbm44	329207
ENSMUSG00000041046	34.6999	1.49107	0.551277	2.70476	0.00683529	0.0557192	Ramp3	56089
ENSMUSG00000059108	51.0348	1.82369	0.67428	2.70465	0.00683764	0.0557192	Ifitm6	213002
ENSMUSG00000015966	7.33189	1.63037	0.602842	2.70447	0.00684126	0.0557203	Il17rb	50905
ENSMUSG00000005732	832.783	0.552992	0.204487	2.70429	0.00684507	0.0557231	Ranbp1	19385
ENSMUSG00000002980	2116.57	-0.398851	0.147568	-2.70282	0.00687535	0.0559304	Bcam	57278
ENSMUSG00000031289	106.734	1.31302	0.48582	2.7027	0.00687797	0.0559304	Il13ra2	16165
ENSMUSG00000036270	696.192	-0.220868	0.0817256	-2.70255	0.006881	0.0559304	Edc4	234699
ENSMUSG00000020315	7448.11	-0.32849	0.1216	-2.7014	0.00690476	0.056095	Sptbn1	20742
ENSMUSG00000030890	2984.14	-0.355003	0.131429	-2.70109	0.00691125	0.0561193	Ilk	16202
ENSMUSG00000003814	8123.87	0.542326	0.200829	2.70044	0.00692483	0.0561443	Calr	12317
ENSMUSG00000030641	57.3624	1.64457	0.608966	2.7006	0.00692142	0.0561443	Ddias	74041
ENSMUSG00000035900	333.726	-0.270611	0.10021	-2.70045	0.00692458	0.0561443	Gramd4	223752
ENSMUSG00000022436	353.096	0.443948	0.164424	2.70003	0.0069334	0.0561571	Sh3bp1	20401
ENSMUSG00000054196	48.7677	0.92203	0.341473	2.70015	0.00693072	0.0561571	Cthrc1	68588
ENSMUSG00000036617	923.373	-0.358766	0.132892	-2.69968	0.00694068	0.0561593	Etl4	208618
ENSMUSG00000038859	205.274	-0.53671	0.198803	-2.69971	0.00694008	0.0561593	Baiap2l1	66898
ENSMUSG00000027784	478.22	-0.478883	0.177454	-2.69863	0.00696254	0.056305	Ppm1l	242083
ENSMUSG00000031551	19.7815	2.58893	0.959402	2.69848	0.00696572	0.056305	Ido1	15930
ENSMUSG00000091649	55.9117	1.37469	0.509573	2.69773	0.0069814	0.0564034	Phf11b	236451
ENSMUSG00000015605	1415.59	-0.370035	0.13719	-2.69723	0.00699182	0.0564591	Srf	20807
ENSMUSG00000036908	1039.06	0.584872	0.216936	2.69606	0.00701658	0.0566305	Unc93b1	54445
ENSMUSG00000036718	220.786	-0.416307	0.154485	-2.69481	0.00704283	0.0568138	Micall2	231830
ENSMUSG00000028692	4270.9	0.0957052	0.0355171	2.69463	0.00704678	0.0568171	Akr1a1	58810
ENSMUSG00000020961	570.888	-0.442433	0.164227	-2.69403	0.00705936	0.0568899	Ston2	108800
ENSMUSG00000034432	695.634	-0.282496	0.104869	-2.69379	0.00706453	0.056903	Cops8	108679
ENSMUSG00000037470	1389.87	0.417457	0.155013	2.69304	0.00708029	0.0570013	Uggt1	320011
ENSMUSG00000039617	120.013	0.430129	0.159729	2.69286	0.00708414	0.0570037	NA	NA
ENSMUSG00000020790	1550.76	0.299691	0.11133	2.69191	0.00710435	0.0571167	Ankfy1	11736
ENSMUSG00000079018	1044.27	0.479274	0.178045	2.69187	0.00710531	0.0571167	Ly6c1	17067
ENSMUSG00000052609	1505.36	-0.220305	0.0818967	-2.69003	0.00714449	0.0574029	Plekhg3	263406
ENSMUSG00000005823	654.327	0.192752	0.0716982	2.68837	0.00718011	0.0576313	Gpr108	78308
ENSMUSG00000030745	73.8572	1.30036	0.483694	2.68839	0.00717973	0.0576313	Il21r	60504
[truncated: 14,039 more rows]

## Sheet: Table S1B
Table S1B. Differential Gene Expression of Whole Bladders from mock-infected and infected Slpi-/- mice (I-ko vs. M-ko)
Ensembl_ID	baseMean	log2FoldChange	lfcSE	stat	pvalue	padj	genename	entrezgene_id
ENSMUSG00000031089	65.7913	21.2779	2.56418	8.29814	1.05753e-16	1.69596e-12	Slc6a14	56774
ENSMUSG00000094293	4.73609	18.8087	2.41704	7.78169	7.15596e-15	5.73801e-11	NA	NA
ENSMUSG00000040026	905.277	6.64321	1.02417	6.48641	8.79063e-11	4.69918e-07	Saa3	20210
ENSMUSG00000042212	29.5568	18.3689	2.97027	6.18427	6.23912e-10	2.50142e-06	Sprr2d	20758
ENSMUSG00000074677	160.118	4.27786	0.717179	5.96484	2.44871e-09	7.85401e-06	Sirpb1c	100038947
ENSMUSG00000090231	3397.35	2.218	0.386223	5.74281	9.31205e-09	2.48896e-05	Cfb	14962
ENSMUSG00000030017	1363.66	6.06373	1.06222	5.70852	1.13961e-08	2.61085e-05	Reg3g	19695
ENSMUSG00000050592	46.3671	2.17709	0.40388	5.39045	7.0283e-08	0.000140891	Fam78a	241303
ENSMUSG00000021091	12595.9	1.72882	0.330059	5.23791	1.62409e-07	0.000289396	Serpina3n	20716
ENSMUSG00000036768	140.402	2.66918	0.517503	5.15781	2.4985e-07	0.000364259	Kif15	209737
ENSMUSG00000042817	71.6832	1.71544	0.332268	5.16282	2.43253e-07	0.000364259	Flt3	14255
ENSMUSG00000066632	44.0178	21.9105	4.27535	5.12485	2.9778e-07	0.000397959	NA	NA
ENSMUSG00000063354	280.594	2.85939	0.560697	5.09971	3.40174e-07	0.000419644	Slc39a4	72027
ENSMUSG00000079012	169.25	2.62114	0.515566	5.08401	3.69555e-07	0.000423325	Serpina3m	20717
ENSMUSG00000053101	54.8554	3.43486	0.682607	5.03197	4.85459e-07	0.000519021	Gpr141	353346
ENSMUSG00000022584	189.214	4.23546	0.851423	4.97456	6.53944e-07	0.000655457	Ly6c2	100041546
ENSMUSG00000027699	183.493	1.81551	0.36895	4.92075	8.62139e-07	0.000736477	Ect2	13605
ENSMUSG00000094065	64.988	21.2472	4.30413	4.93648	7.95462e-07	0.000736477	Ccl21d	100862177
ENSMUSG00000095028	55.0995	4.72911	0.961514	4.9184	8.72549e-07	0.000736477	Sirpb1b	668101
ENSMUSG00000048992	106.081	4.32179	0.892502	4.84233	1.28324e-06	0.00102897	Prss32	69814
ENSMUSG00000027331	308.185	2.01412	0.426237	4.72535	2.29724e-06	0.00175432	Knstrn	51944
ENSMUSG00000047798	205.663	4.20416	0.899196	4.67546	2.93291e-06	0.00213796	Cd300lf	246746
ENSMUSG00000051378	101.651	2.00815	0.437637	4.58862	4.46189e-06	0.0031111	Kif18b	70218
ENSMUSG00000024675	188.163	3.9356	0.863102	4.55983	5.11956e-06	0.00342093	Ms4a4c	64380
ENSMUSG00000059089	124.164	3.28614	0.722882	4.54589	5.47045e-06	0.00350919	Fcgr4	246256
ENSMUSG00000049103	1150.13	1.98838	0.440911	4.50972	6.49146e-06	0.00400398	Ccr2	12772
ENSMUSG00000026039	129.183	1.49483	0.335044	4.46161	8.13479e-06	0.00483176	Sgo2a	68549
ENSMUSG00000032604	1580.02	0.436697	0.0985332	4.43198	9.3371e-06	0.00534782	Qars	97541
ENSMUSG00000081665	42.8433	4.23484	0.957515	4.42274	9.74569e-06	0.00538937	Pira1	18722
ENSMUSG00000024056	122.73	1.59548	0.361354	4.41528	1.00878e-05	0.00539257	Ndc80	67052
ENSMUSG00000078763	205.681	3.89196	0.886005	4.39271	1.11947e-05	0.00579126	Slfn1	20555
ENSMUSG00000033880	2614.72	1.23783	0.282636	4.37961	1.18894e-05	0.00595844	Lgals3bp	19039
ENSMUSG00000003779	316.218	1.64654	0.382219	4.30785	1.64847e-05	0.00757133	Kif20a	19348
ENSMUSG00000031004	1262.73	1.71387	0.397896	4.30732	1.65241e-05	0.00757133	Mki67	17345
ENSMUSG00000071068	58.979	3.6643	0.849032	4.31586	1.5898e-05	0.00757133	Treml2	328833
ENSMUSG00000002992	31.5791	4.17855	0.979458	4.26618	1.98846e-05	0.00846937	Apoc2	11813
ENSMUSG00000006731	255.457	1.59324	0.372921	4.27232	1.93446e-05	0.00846937	B4galnt1	14421
ENSMUSG00000022504	218.534	1.40701	0.334368	4.20795	2.57697e-05	0.00846937	Ciita	12265
ENSMUSG00000024013	200.813	1.32748	0.311666	4.25929	2.0508e-05	0.00846937	Fgd2	26382
ENSMUSG00000024795	172.88	1.81015	0.428536	4.22402	2.39978e-05	0.00846937	Kif20b	240641
ENSMUSG00000024989	165.272	1.86863	0.443938	4.2092	2.56273e-05	0.00846937	Cep55	74107
ENSMUSG00000027469	472.157	1.6613	0.391468	4.24378	2.19785e-05	0.00846937	Tpx2	72119
ENSMUSG00000027848	1145.24	0.847371	0.19941	4.24939	2.14351e-05	0.00846937	Olfml3	99543
ENSMUSG00000028859	455.483	3.39212	0.803986	4.21913	2.45244e-05	0.00846937	Csf3r	12986
ENSMUSG00000039187	120.016	1.47877	0.350542	4.21854	2.4589e-05	0.00846937	Fanci	208836
ENSMUSG00000041219	363.18	1.33412	0.317411	4.20312	2.63262e-05	0.00846937	Arhgap11a	228482
ENSMUSG00000041498	132.301	1.48404	0.351933	4.21682	2.47768e-05	0.00846937	Kif14	381293
ENSMUSG00000046679	222.984	-0.512118	0.121372	-4.21942	2.44928e-05	0.00846937	C87436	232196
ENSMUSG00000049608	30.141	4.51093	1.05978	4.25646	2.07692e-05	0.00846937	Gpr55	227326
ENSMUSG00000050635	668.414	6.21843	1.48202	4.19592	2.71768e-05	0.00846937	Sprr2f	20760
ENSMUSG00000061533	149.329	1.56131	0.372311	4.19355	2.74619e-05	0.00846937	Cep128	75216
ENSMUSG00000112808	327.108	1.23129	0.293612	4.19358	2.74583e-05	0.00846937	NA	NA
ENSMUSG00000028873	219.379	1.69156	0.405529	4.17125	3.02929e-05	0.00916619	Cdca8	52276
ENSMUSG00000026683	166.245	1.75218	0.422073	4.15137	3.30491e-05	0.00981497	Nuf2	66977
ENSMUSG00000079419	422.587	2.10651	0.509982	4.13057	3.61865e-05	0.0105513	Ms4a6c	73656
ENSMUSG00000027379	129.852	1.88287	0.457884	4.11211	3.92054e-05	0.0108403	Bub1	12235
ENSMUSG00000027843	64.6642	1.7264	0.419549	4.1149	3.87343e-05	0.0108403	Ptpn22	19260
ENSMUSG00000076498	29.2427	2.14041	0.520407	4.11295	3.90643e-05	0.0108403	NA	NA
ENSMUSG00000034311	180.744	1.9935	0.48678	4.09528	4.21662e-05	0.0114613	Kif4	16571
ENSMUSG00000005045	24.9477	-2.11937	0.52157	-4.06345	4.83529e-05	0.012507	Chd5	269610
ENSMUSG00000044811	100.886	1.92754	0.473593	4.07003	4.7008e-05	0.012507	Cd300c2	140497
ENSMUSG00000079293	233.557	1.97195	0.484897	4.06674	4.76758e-05	0.012507	Clec7a	56644
ENSMUSG00000036875	139.186	1.33503	0.329336	4.05368	5.04177e-05	0.0128341	Dna2	327762
ENSMUSG00000071561	19.0513	6.61611	1.63687	4.04194	5.30106e-05	0.0132833	Cstdc5	100034684
ENSMUSG00000027496	160.28	1.62313	0.40381	4.01954	5.83123e-05	0.0139575	Aurka	20878
ENSMUSG00000058354	513.028	6.85912	1.70537	4.02206	5.76914e-05	0.0139575	Krt6a	16687
ENSMUSG00000095788	37.7509	3.09711	0.770161	4.02139	5.78567e-05	0.0139575	Sirpb1a	320832
ENSMUSG00000047797	25.5613	4.61824	1.15118	4.01176	6.02666e-05	0.0142132	Gjb1	14618
ENSMUSG00000001588	76.0971	1.681	0.420517	3.99747	6.40223e-05	0.0147321	Acap1	216859
ENSMUSG00000009185	230.748	1.88213	0.470954	3.99643	6.43044e-05	0.0147321	Ccl8	20307
ENSMUSG00000079553	238.746	1.60483	0.402604	3.98613	6.71606e-05	0.0151698	Kifc1	100502766
ENSMUSG00000015340	702.96	1.63451	0.411414	3.9729	7.10038e-05	0.0151975	Cybb	13058
ENSMUSG00000030793	426.573	0.900698	0.226724	3.97266	7.1074e-05	0.0151975	Pycard	66824
ENSMUSG00000046805	1756.26	1.67363	0.421039	3.975	7.03793e-05	0.0151975	Mpeg1	17476
ENSMUSG00000050107	40.7493	1.8199	0.457862	3.97476	7.0449e-05	0.0151975	Haspin	14841
ENSMUSG00000024771	138.084	3.14646	0.792698	3.96931	7.20808e-05	0.01521	Lipk	240633
ENSMUSG00000001403	255.961	2.05968	0.519879	3.96184	7.43745e-05	0.0154902	Ube2c	68612
ENSMUSG00000006398	293.708	1.76806	0.44867	3.94067	8.12538e-05	0.016706	Cdc20	107995
ENSMUSG00000033220	382.255	2.19476	0.558481	3.92988	8.49898e-05	0.0170726	Rac2	19354
ENSMUSG00000042606	308.613	0.775089	0.197255	3.92938	8.51663e-05	0.0170726	Hirip3	233876
ENSMUSG00000056632	36.4923	2.78789	0.710163	3.9257	8.64796e-05	0.0171219	Dsg3	13512
ENSMUSG00000022014	201.952	1.41409	0.361355	3.9133	9.10421e-05	0.0171832	Epsti1	108670
ENSMUSG00000027323	215.189	1.62253	0.414068	3.9185	8.91021e-05	0.0171832	Rad51	19361
ENSMUSG00000051457	85.6794	1.36841	0.34969	3.91322	9.10749e-05	0.0171832	Spn	20737
ENSMUSG00000089942	90.4205	2.31559	0.591642	3.91383	9.08444e-05	0.0171832	Pira2	18725
ENSMUSG00000035455	140.429	1.64126	0.420456	3.90352	9.48034e-05	0.0176786	Fignl1	60530
ENSMUSG00000019773	97.6606	1.04093	0.267484	3.89154	9.9608e-05	0.0183611	Fbxo5	67141
ENSMUSG00000037318	60.2871	2.00222	0.516983	3.87289	0.000107551	0.0195999	Traf3ip3	215243
ENSMUSG00000046179	140.14	1.59122	0.411767	3.86438	0.000111373	0.0200685	E2f8	108961
ENSMUSG00000020330	198.806	1.79944	0.467447	3.8495	0.00011836	0.0202178	Hmmr	15366
ENSMUSG00000024300	383.605	1.50452	0.391907	3.83898	0.000123548	0.0202178	Myo1f	17916
ENSMUSG00000024397	177.312	1.56427	0.405716	3.85557	0.000115461	0.0202178	Aif1	11629
ENSMUSG00000028678	134.004	1.66809	0.434138	3.84231	0.000121884	0.0202178	Kif2c	73804
ENSMUSG00000031101	131.821	1.54138	0.400559	3.84807	0.000119053	0.0202178	Sash3	74131
ENSMUSG00000031934	197.057	0.790224	0.205675	3.8421	0.000121988	0.0202178	Panx1	55991
ENSMUSG00000032496	94.7831	7.7602	2.01666	3.84805	0.000119063	0.0202178	Ltf	17002
ENSMUSG00000032661	137.893	3.66539	0.952613	3.84772	0.000119221	0.0202178	Oas3	246727
ENSMUSG00000045382	126.926	1.73428	0.451647	3.8399	0.000123083	0.0202178	Cxcr4	12767
ENSMUSG00000046434	4816.07	0.408944	0.106791	3.82938	0.000128468	0.0208106	Hnrnpa1	15382
ENSMUSG00000025498	697.95	2.20696	0.579399	3.80905	0.000139503	0.022014	Irf7	54123
ENSMUSG00000035683	147.969	1.66443	0.437071	3.80814	0.000140016	0.022014	Melk	17279
ENSMUSG00000042275	238.985	-0.487908	0.127974	-3.81256	0.000137535	0.022014	Pelo	105083
ENSMUSG00000026622	180.328	1.65536	0.43527	3.80306	0.000142918	0.0222523	Nek2	18005
ENSMUSG00000054672	14.8633	2.84816	0.749387	3.80065	0.000144319	0.0222543	Scart2	244234
ENSMUSG00000032093	23.8876	1.73712	0.45774	3.79498	0.000147654	0.022339	Cd3e	12501
ENSMUSG00000054717	895.459	0.966936	0.254749	3.79565	0.000147259	0.022339	Hmgb2	97165
ENSMUSG00000021115	281.534	0.817529	0.216089	3.7833	0.00015476	0.022452	Vrk1	22367
ENSMUSG00000021569	97.0703	1.60543	0.423787	3.78829	0.000151688	0.022452	Trip13	69716
ENSMUSG00000033688	11.2066	2.65851	0.703379	3.77962	0.000157067	0.022452	Inhca	71775
ENSMUSG00000040699	236.309	1.19456	0.315675	3.78413	0.000154246	0.022452	Limd2	67803
ENSMUSG00000049625	169.54	1.53241	0.405355	3.78041	0.000156569	0.022452	Tifab	212937
ENSMUSG00000079227	320.612	3.15594	0.834155	3.7834	0.000154702	0.022452	Ccr5	12774
ENSMUSG00000093938	166.076	1.45462	0.38504	3.77783	0.000158202	0.022452	Evi2b	216984
ENSMUSG00000017146	176.405	1.48638	0.39374	3.77503	0.000159988	0.0225063	Brca1	12189
ENSMUSG00000038775	515.72	0.522939	0.138709	3.77006	0.00016321	0.02276	Vill	22351
ENSMUSG00000023984	11.1982	3.15576	0.83928	3.76008	0.000169862	0.0229428	Gm20517	112694759
ENSMUSG00000024219	1115.45	-0.437407	0.116347	-3.75951	0.000170244	0.0229428	Anks1	224650
ENSMUSG00000031779	102.439	1.98176	0.526778	3.76204	0.000168536	0.0229428	Ccl22	20299
ENSMUSG00000031838	738.36	1.03121	0.273972	3.76392	0.00016727	0.0229428	Ifi30	65972
ENSMUSG00000045322	77.5736	1.74546	0.464945	3.75412	0.000173953	0.0231297	Tlr9	81897
ENSMUSG00000069516	6291.49	1.36107	0.362633	3.75331	0.000174515	0.0231297	Lyz2	17105
ENSMUSG00000032218	218.219	1.59486	0.425297	3.75	0.000176836	0.0232452	Ccnb2	12442
ENSMUSG00000055541	91.5864	2.07531	0.553979	3.7462	0.000179536	0.0234083	Lair1	52855
ENSMUSG00000026779	103.973	1.38014	0.368677	3.74348	0.000181488	0.0234719	Mastl	67121
ENSMUSG00000020143	345.693	1.16676	0.312733	3.73086	0.000190824	0.0243384	Dock2	94176
ENSMUSG00000030707	931.483	1.58537	0.424994	3.73034	0.000191222	0.0243384	Coro1a	12721
ENSMUSG00000026415	115.181	0.948119	0.254473	3.72582	0.000194683	0.0245837	Fcamr	64435
ENSMUSG00000038295	232.616	3.55242	0.954661	3.72113	0.000198331	0.0248487	Atg9b	213948
ENSMUSG00000026180	161.605	4.52508	1.21851	3.7136	0.000204329	0.0250139	Cxcr2	12765
ENSMUSG00000028927	83.8362	1.52584	0.410586	3.71624	0.000202207	0.0250139	Padi2	18600
ENSMUSG00000037860	97.1303	1.27339	0.342847	3.71417	0.000203874	0.0250139	Aim2	383619
ENSMUSG00000032536	1282.95	-0.310985	0.0838055	-3.71079	0.000206614	0.025102	Trak1	67095
ENSMUSG00000026581	260.681	3.03593	0.818559	3.70886	0.000208191	0.0251035	Sell	20343
ENSMUSG00000023918	155.035	1.92953	0.520566	3.70659	0.000210067	0.0251406	Adgrf4	78249
ENSMUSG00000026605	380.222	1.93092	0.521439	3.70307	0.000213008	0.0253037	Cenpf	108000
ENSMUSG00000079451	291.528	4.72206	1.27931	3.69109	0.000223298	0.0263312	Tmprss11g	320454
ENSMUSG00000113640	18.7599	1.56617	0.424825	3.68663	0.000227242	0.0266006	Adat3	100113398
ENSMUSG00000003038	1761.85	0.661424	0.179538	3.68403	0.000229579	0.0266794	Hmgn2	15331
ENSMUSG00000002033	24.7863	1.61257	0.43806	3.68117	0.00023217	0.0267864	Cd3g	12502
ENSMUSG00000000248	4.62181	5.10594	1.39394	3.66296	0.000249313	0.0271988	Clec2g	70809
ENSMUSG00000030165	29.9254	1.90117	0.5188	3.66456	0.000247768	0.0271988	Klrd1	16643
ENSMUSG00000032254	543.935	1.23116	0.336047	3.66366	0.000248636	0.0271988	Kif23	71819
ENSMUSG00000032757	373.016	0.338205	0.0920795	3.67297	0.000239749	0.0271988	Bet1	12068
ENSMUSG00000035697	752.674	1.04455	0.284475	3.67187	0.000240786	0.0271988	Arhgap45	70719
ENSMUSG00000041431	302.685	1.90826	0.520623	3.66534	0.000247013	0.0271988	Ccnb1	268697
ENSMUSG00000056531	24.2911	1.60059	0.436314	3.66844	0.000244034	0.0271988	Ccdc18	73254
ENSMUSG00000092035	2048.62	3.38196	0.92296	3.66425	0.000248062	0.0271988	Peg10	170676
ENSMUSG00000016356	113.977	-1.2476	0.341451	-3.65382	0.000258364	0.0278079	Col20a1	73368
ENSMUSG00000026198	175.7	-0.480649	0.13154	-3.65402	0.000258169	0.0278079	Abcb6	74104
ENSMUSG00000029790	100.708	1.00702	0.276687	3.63956	0.000273102	0.0284403	Cep41	83922
ENSMUSG00000030789	173.802	1.73268	0.475935	3.64057	0.000272032	0.0284403	Itgax	16411
ENSMUSG00000038642	1701.93	1.66728	0.4581	3.63956	0.000273106	0.0284403	Ctss	13040
ENSMUSG00000046718	560.312	1.31514	0.360984	3.64321	0.000269259	0.0284403	Bst2	69550
ENSMUSG00000094777	317.484	1.4403	0.39533	3.64328	0.000269186	0.0284403	H2ac24	319171
ENSMUSG00000028718	79.6363	1.53823	0.423483	3.63234	0.000280859	0.0286888	Stil	20460
ENSMUSG00000037145	11.019	5.59555	1.5403	3.63277	0.000280396	0.0286888	Lypd8l	78354
ENSMUSG00000051506	303.403	1.5906	0.437678	3.63417	0.000278874	0.0286888	Wdfy4	545030
ENSMUSG00000022142	495.04	0.795331	0.219144	3.62927	0.000284223	0.0288486	Nup155	170762
ENSMUSG00000048865	522.107	1.43205	0.395002	3.62542	0.000288493	0.0290978	Arhgap30	226652
ENSMUSG00000005233	127.911	1.32701	0.366285	3.6229	0.000291322	0.0291996	Spc25	66442
ENSMUSG00000046006	46.49	2.25749	0.62347	3.62085	0.000293639	0.029249	Gapt	238875
ENSMUSG00000032221	67.513	1.40169	0.388053	3.6121	0.000303732	0.0300676	Mns1	17427
ENSMUSG00000061119	451.698	0.520191	0.144078	3.61048	0.000305635	0.0300704	Prcp	72461
ENSMUSG00000020677	383.73	0.281746	0.078145	3.60543	0.00031164	0.0304742	Ddx52	78394
ENSMUSG00000020914	1208.86	1.41118	0.391581	3.60381	0.000313585	0.0304785	Top2a	21973
ENSMUSG00000026669	112.711	1.58816	0.440981	3.60143	0.000316466	0.0305456	Mcm10	70024
ENSMUSG00000038252	666.422	1.04384	0.289947	3.60011	0.000318084	0.0305456	Ncapd2	68298
ENSMUSG00000005069	564.668	-0.312308	0.0868318	-3.5967	0.000322281	0.0307644	Pex5	19305
ENSMUSG00000012443	309.72	1.40001	0.391042	3.5802	0.000343334	0.0318269	Kif11	16551
ENSMUSG00000019942	297.252	1.72841	0.482726	3.58052	0.000342914	0.0318269	Cdk1	12534
ENSMUSG00000025150	3316.77	0.838663	0.234082	3.58277	0.000339965	0.0318269	Cbr2	12409
ENSMUSG00000037572	193.896	1.39886	0.390671	3.58066	0.000342722	0.0318269	Wdhd1	218973
ENSMUSG00000045545	225.144	3.23435	0.902881	3.58225	0.000340648	0.0318269	Krt14	16664
ENSMUSG00000013643	28.8358	2.32113	0.649285	3.5749	0.000350357	0.0319243	Lypd8	70163
ENSMUSG00000017716	214.607	1.67671	0.468814	3.57649	0.000348238	0.0319243	Birc5	11799
ENSMUSG00000030214	467.299	1.34992	0.377495	3.57599	0.000348904	0.0319243	Plbd1	66857
ENSMUSG00000002835	332.054	1.32252	0.370592	3.56867	0.000358798	0.0319669	Chaf1a	27221
ENSMUSG00000021714	52.1997	1.78805	0.500669	3.57132	0.00035518	0.0319669	Cenpk	60411
ENSMUSG00000037544	167.904	1.66322	0.466047	3.56877	0.000358657	0.0319669	Dlgap5	218977
ENSMUSG00000101389	151.85	2.1374	0.598239	3.57282	0.000353157	0.0319669	Ms4a4a	666907
ENSMUSG00000046591	61.1729	1.66645	0.467351	3.56574	0.000362838	0.0321482	Ticrr	77011
ENSMUSG00000019122	986.145	2.0739	0.582642	3.55948	0.000371588	0.0325637	Ccl9	20308
ENSMUSG00000024660	558.978	1.20442	0.338316	3.56005	0.000370785	0.0325637	Incenp	16319
ENSMUSG00000022034	97.2741	1.50301	0.422594	3.55663	0.000375639	0.032566	Esco2	71988
ENSMUSG00000028854	997.311	0.390569	0.109815	3.55661	0.000375676	0.032566	Slc9a1	20544
ENSMUSG00000028843	985.21	0.673437	0.189535	3.55311	0.000380706	0.0327116	Sh3bgrl3	73723
ENSMUSG00000034906	234.227	1.26654	0.35651	3.55261	0.000381435	0.0327116	Ncaph	215387
ENSMUSG00000030867	210.946	1.63427	0.461174	3.54371	0.000394538	0.0334859	Plk1	18817
ENSMUSG00000034317	160.255	1.04172	0.294198	3.54087	0.000398816	0.0334859	Trim59	66949
ENSMUSG00000078776	7.78195	6.66128	1.87996	3.54332	0.000395129	0.0334859	9530053A07Rik	319482
ENSMUSG00000079017	704.185	1.18918	0.335832	3.541	0.000398621	0.0334859	Ifi27l2a	76933
ENSMUSG00000035202	2952.87	-0.602432	0.170544	-3.53241	0.000411784	0.0343947	Lars2	102436
ENSMUSG00000053063	123.709	1.34969	0.382857	3.52532	0.000422976	0.0351465	Clec12a	232413
ENSMUSG00000033031	182.745	1.37182	0.390491	3.51306	0.000442972	0.0365318	Cip2a	224171
ENSMUSG00000033952	176.849	1.63654	0.465943	3.51233	0.000444204	0.0365318	Aspm	12316
ENSMUSG00000020437	344.021	0.915621	0.260989	3.50827	0.000451035	0.036717	Myo1g	246177
ENSMUSG00000037725	206.728	1.40174	0.399477	3.50894	0.0004499	0.036717	Ckap2	80986
ENSMUSG00000038437	1306.22	-0.302281	0.0862285	-3.50558	0.000455613	0.0369024	Mllt6	246198
ENSMUSG00000015314	18.7446	2.97749	0.851204	3.49797	0.00046881	0.0370554	Slamf6	30925
ENSMUSG00000024691	519.705	1.28053	0.365928	3.49941	0.000466291	0.0370554	Fam111a	107373
ENSMUSG00000027519	1023.22	-0.412322	0.117751	-3.50164	0.000462396	0.0370554	Rab22a	19334
ENSMUSG00000029177	317.675	1.37342	0.392272	3.50118	0.000463196	0.0370554	Cenpa	12615
ENSMUSG00000079339	112.182	4.08833	1.16882	3.49783	0.000469056	0.0370554	Ifit1bl1	667373
ENSMUSG00000022070	101.989	0.879937	0.251802	3.49456	0.000474841	0.0371465	Bora	77744
ENSMUSG00000022965	695.081	0.878294	0.251308	3.49489	0.000474253	0.0371465	Ifngr2	15980
ENSMUSG00000028439	346.943	-0.445969	0.127733	-3.49142	0.000480455	0.0374032	Fam219a	71901
ENSMUSG00000066861	61.5254	2.71364	0.779002	3.48348	0.000494947	0.0381609	Oas1g	23960
ENSMUSG00000082465	9.81023	6.67304	1.91528	3.48411	0.000493768	0.0381609	NA	NA
ENSMUSG00000027353	77.3003	0.971646	0.27913	3.48098	0.000499587	0.0383343	Mcm8	66634
ENSMUSG00000090659	23.0513	-1.34119	0.385477	-3.47929	0.000502738	0.0383924	Zfp493	72958
ENSMUSG00000004707	70.552	1.28052	0.36866	3.47345	0.00051382	0.0386855	Ly9	17085
ENSMUSG00000023505	289.42	1.49386	0.429843	3.47536	0.000510165	0.0386855	Cdca3	14793
ENSMUSG00000058818	688.536	1.72991	0.498218	3.47219	0.000516225	0.0386855	Pirb	18733
ENSMUSG00000079547	312.486	0.936496	0.269578	3.47393	0.00051289	0.0386855	H2-DMb1	14999
ENSMUSG00000054733	233.678	-0.415578	0.119766	-3.46991	0.000520626	0.0387439	Msra	110265
ENSMUSG00000078780	31.5006	3.1819	0.917162	3.46929	0.000521836	0.0387439	Gm5150	381484
ENSMUSG00000022360	444.674	0.925744	0.267139	3.46541	0.000529432	0.0389473	Atad2	70472
ENSMUSG00000034329	92.2744	1.53747	0.443638	3.4656	0.000529044	0.0389473	Brip1	237911
ENSMUSG00000019982	11.4641	3.22613	0.932267	3.46052	0.000539137	0.0394801	Myb	17863
ENSMUSG00000027160	268.064	0.628964	0.182316	3.44985	0.000560899	0.0408277	Ccdc34	68201
ENSMUSG00000028071	42.5589	1.74551	0.506089	3.44902	0.000562632	0.0408277	Sh2d2a	27371
ENSMUSG00000028312	435.216	1.18399	0.343764	3.44418	0.000572799	0.0409726	Smc2	14211
ENSMUSG00000029910	271.634	1.13592	0.329608	3.44627	0.000568381	0.0409726	Mad2l1	56150
ENSMUSG00000033721	230.803	0.583191	0.169374	3.44321	0.000574848	0.0409726	Vav3	57257
ENSMUSG00000040945	1124.64	0.354981	0.103065	3.44425	0.000572642	0.0409726	Rcc2	108911
ENSMUSG00000073421	2444.2	1.03912	0.302592	3.43408	0.000594575	0.0421912	H2-Ab1	14961
ENSMUSG00000027715	382.835	1.34002	0.39056	3.43103	0.000601301	0.0422941	Ccna2	12428
ENSMUSG00000102418	10.237	2.77	0.807231	3.43148	0.00060029	0.0422941	Sh2d1b1	26904
ENSMUSG00000026866	10.9024	3.25183	0.94829	3.42915	0.000605466	0.0424012	Kynu	70789
ENSMUSG00000022938	70.7091	4.69409	1.36987	3.42667	0.000611026	0.0426044	Fam3b	52793
ENSMUSG00000021965	65.1889	1.49467	0.436646	3.42306	0.000619193	0.042987	Ska3	219114
ENSMUSG00000030469	170.321	-0.57932	0.169345	-3.42094	0.000624062	0.0431383	Zfp719	210105
ENSMUSG00000020493	123.065	1.45356	0.425412	3.41684	0.00063352	0.0433593	Prr11	270906
ENSMUSG00000020897	198.286	1.38512	0.405886	3.41259	0.000643481	0.0433593	Aurkb	20877
ENSMUSG00000023032	268.959	0.902009	0.264083	3.41562	0.000636362	0.0433593	Slc4a8	59033
ENSMUSG00000027306	242.081	1.39715	0.409237	3.41404	0.000640067	0.0433593	Nusap1	108907
ENSMUSG00000034652	149.449	1.59713	0.467502	3.4163	0.000634773	0.0433593	Cd300a	217303
ENSMUSG00000057135	12.716	3.09589	0.907135	3.41282	0.000642944	0.0433593	Scimp	327957
ENSMUSG00000022372	239.682	1.50521	0.441369	3.41032	0.00064886	0.0435388	Sla	20491
ENSMUSG00000032089	259.374	1.5357	0.450811	3.40653	0.000657943	0.043841	Il10ra	16154
ENSMUSG00000045817	2366.11	0.368745	0.108258	3.40616	0.000658832	0.043841	Zfp36l2	12193
ENSMUSG00000024610	4835.56	1.06094	0.311851	3.40207	0.00066877	0.0442224	Cd74	16149
ENSMUSG00000037337	85.6208	1.59705	0.469665	3.40042	0.000672836	0.0442224	Map4k1	26411
ENSMUSG00000042476	5.46003	-1.84403	0.542166	-3.40122	0.000670852	0.0442224	Abcb4	18670
ENSMUSG00000054115	118.995	0.721306	0.212396	3.39605	0.000683664	0.0447507	Skp2	27401
ENSMUSG00000111118	8.53753	4.61667	1.36109	3.39188	0.000694143	0.0452519	NA	NA
ENSMUSG00000025395	184.217	0.873665	0.258487	3.37992	0.000725066	0.0470765	Prim1	19075
ENSMUSG00000063193	141.4	1.66963	0.494482	3.37653	0.000734073	0.0474691	Cd300lb	217304
ENSMUSG00000044827	124.898	1.9387	0.574863	3.37246	0.000745005	0.0479825	Tlr1	21897
ENSMUSG00000055748	79.1719	1.60785	0.477097	3.37006	0.000751511	0.0482079	Gsdmc4	74548
ENSMUSG00000003484	108.796	1.75182	0.520596	3.36503	0.000765352	0.0488031	Cyp4f18	72054
ENSMUSG00000021880	48.5862	1.45726	0.43315	3.36432	0.00076732	0.0488031	Rnase6	78416
ENSMUSG00000048327	243.154	1.37155	0.407787	3.36339	0.000769918	0.0488031	Ckap2l	70466
ENSMUSG00000005470	119.648	1.51561	0.45128	3.35847	0.000783763	0.0490985	Asf1b	66929
ENSMUSG00000038644	352.923	0.742771	0.221132	3.35895	0.000782397	0.0490985	Pold1	18971
ENSMUSG00000039055	42.9786	1.64486	0.489449	3.36063	0.000777646	0.0490985	Eme1	268465
ENSMUSG00000023940	83.2945	1.26414	0.376531	3.35733	0.000786991	0.0491089	Sgo1	72415
ENSMUSG00000074141	56.4992	1.76488	0.526651	3.35113	0.000804831	0.0500274	Il4i1	14204
ENSMUSG00000102037	29.6069	3.00442	0.896912	3.34974	0.000808881	0.0500851	Bcl2a1a	12044
ENSMUSG00000032113	88.1542	1.34989	0.403343	3.34677	0.000817603	0.0502372	Chek1	12649
ENSMUSG00000039354	387.47	-0.454505	0.135797	-3.34693	0.000817105	0.0502372	Smarcal1	54380
ENSMUSG00000078521	34.8764	1.81212	0.541694	3.34529	0.00082197	0.0503127	Aunip	69885
ENSMUSG00000052336	111.007	1.10228	0.329653	3.34376	0.000826514	0.0503985	Cx3cr1	13051
ENSMUSG00000027326	99.5767	1.43358	0.42952	3.33764	0.000844929	0.0505188	Knl1	76464
ENSMUSG00000038170	1388.04	-0.632944	0.189507	-3.33995	0.000837925	0.0505188	Pde4dip	83679
ENSMUSG00000038943	526.951	1.32942	0.398407	3.33683	0.000847389	0.0505188	Prc1	233406
ENSMUSG00000039987	246.85	-0.410094	0.122895	-3.33696	0.000847007	0.0505188	Phtf2	68770
ENSMUSG00000053977	13.9365	2.59766	0.778419	3.33709	0.000846596	0.0505188	Cd8a	12525
ENSMUSG00000070691	87.4763	2.36668	0.708419	3.34079	0.0008354	0.0505188	Runx3	12399
ENSMUSG00000046295	111.444	1.13522	0.34044	3.33455	0.00085437	0.0506696	Ankle1	234396
ENSMUSG00000050075	43.3664	2.74089	0.822117	3.33394	0.000856236	0.0506696	Gpr171	229323
ENSMUSG00000015880	160.05	1.55201	0.466249	3.32872	0.000872459	0.0512587	Ncapg	54392
ENSMUSG00000027398	610.894	4.54345	1.36512	3.32824	0.00087397	0.0512587	Il1b	16176
ENSMUSG00000041638	1113.64	-0.37228	0.111908	-3.32665	0.000878977	0.0512587	Gcn1	231659
ENSMUSG00000062248	150.1	1.03517	0.311171	3.32669	0.000878825	0.0512587	Cks2	66197
ENSMUSG00000069910	87.8894	1.38306	0.416227	3.32286	0.000891001	0.0517717	Spdl1	70385
ENSMUSG00000045328	232.5	1.66141	0.50034	3.32055	0.000898396	0.0520129	Cenpe	229841
ENSMUSG00000030641	57.3624	2.28022	0.687138	3.31843	0.000905241	0.0522207	Ddias	74041
ENSMUSG00000020395	34.0506	1.89279	0.571062	3.31451	0.000918052	0.0522352	Itk	16428
ENSMUSG00000022534	137.591	3.13994	0.947625	3.31348	0.000921412	0.0522352	Mefv	54483
ENSMUSG00000030649	258.54	0.547046	0.165146	3.31251	0.000924644	0.0522352	Anapc15	75430
ENSMUSG00000031848	592.081	0.37394	0.112891	3.31239	0.000925035	0.0522352	Lsm4	50783
ENSMUSG00000060176	11.2895	-1.53031	0.46181	-3.31373	0.000920618	0.0522352	Kif27	75050
ENSMUSG00000070730	429.441	-0.341723	0.10311	-3.31415	0.000919234	0.0522352	Rmdn3	67809
ENSMUSG00000028992	117.725	-0.420023	0.126936	-3.30894	0.000936512	0.0526977	Nmnat1	66454
ENSMUSG00000021728	309.226	1.70584	0.515721	3.30769	0.000940705	0.0527485	Emb	13723
ENSMUSG00000056290	51.302	1.93058	0.584038	3.30558	0.000947791	0.0529607	Ms4a4b	60361
ENSMUSG00000040097	569.591	-0.320643	0.0971691	-3.29985	0.000967361	0.0538666	Flywch1	224613
ENSMUSG00000031821	203.422	1.59601	0.483825	3.29874	0.000971197	0.053893	Gins2	272551
ENSMUSG00000050410	269.831	0.976229	0.296194	3.29591	0.000981044	0.0542517	Tcf19	106795
ENSMUSG00000022856	93.108	-0.476772	0.144886	-3.29067	0.00099949	0.0550818	Tmem41a	66664
ENSMUSG00000001228	506.908	1.32027	0.401863	3.28537	0.00101847	0.0559356	Uhrf1	18140
ENSMUSG00000040061	116.26	1.32953	0.404923	3.28341	0.00102559	0.0561346	Plcb2	18796
ENSMUSG00000025017	317.129	1.33944	0.408146	3.28176	0.00103161	0.0562501	Pik3ap1	83490
ENSMUSG00000032033	33.3661	1.45119	0.442313	3.28091	0.00103472	0.0562501	Barx2	12023
ENSMUSG00000000204	520.333	3.52865	1.07684	3.27686	0.00104968	0.0568707	Slfn4	20558
ENSMUSG00000074476	135.028	1.40117	0.428448	3.27034	0.00107416	0.0580013	Spc24	67629
ENSMUSG00000020649	374.749	1.52635	0.466975	3.26859	0.00108085	0.0581662	Rrm2	20135
ENSMUSG00000023015	351.325	1.24162	0.38031	3.26476	0.00109558	0.0582931	Racgap1	26934
ENSMUSG00000023903	46.4728	2.15279	0.66001	3.26175	0.00110727	0.0582931	Mmp25	240047
ENSMUSG00000024174	212.905	0.619759	0.190029	3.2614	0.00110865	0.0582931	Pot1b	72836
ENSMUSG00000025507	93.2597	0.947876	0.290481	3.26313	0.00110189	0.0582931	Pidd1	57913
ENSMUSG00000025574	306.813	1.39154	0.426564	3.26221	0.00110546	0.0582931	Tk1	21877
ENSMUSG00000039158	287.301	0.986047	0.30195	3.2656	0.00109232	0.0582931	Akna	100182
ENSMUSG00000078771	179.895	1.1051	0.338451	3.26518	0.00109395	0.0582931	Evi2a	14017
ENSMUSG00000022651	81.8996	2.83423	0.869292	3.26039	0.0011126	0.0583097	Retnlg	245195
ENSMUSG00000017300	64.8761	-1.20757	0.370807	-3.25661	0.00112753	0.0588995	Tnnc2	21925
ENSMUSG00000019301	4.72864	-2.09935	0.645206	-3.25376	0.00113887	0.0592991	Hsd17b1	15485
ENSMUSG00000003283	202.71	1.69359	0.520984	3.25075	0.00115102	0.0597376	Hck	15162
ENSMUSG00000021423	201.199	1.06303	0.327514	3.24576	0.0011714	0.059827	Ly86	17084
ENSMUSG00000026790	824.231	0.340114	0.104767	3.24637	0.00116885	0.059827	Odf2	18286
ENSMUSG00000036594	2149.59	0.990693	0.30503	3.24786	0.00116278	0.059827	H2-Aa	14960
ENSMUSG00000058022	191.953	1.02822	0.316659	3.24709	0.0011659	0.059827	Adtrp	109254
ENSMUSG00000060798	91.2445	0.53217	0.163854	3.24783	0.00116287	0.059827	Intu	380614
ENSMUSG00000022322	108.348	1.52627	0.47078	3.242	0.00118692	0.0602363	Shcbp1	20419
ENSMUSG00000031304	207.974	1.38888	0.428387	3.2421	0.00118651	0.0602363	Il2rg	16186
ENSMUSG00000020573	179.665	0.622606	0.192202	3.23932	0.00119813	0.0606135	Pik3cg	30955
ENSMUSG00000008193	16.3863	2.11676	0.654297	3.23516	0.00121573	0.0611181	Spib	272382
ENSMUSG00000029521	165.814	0.758074	0.234305	3.23541	0.00121468	0.0611181	Chek2	50883
ENSMUSG00000000386	118.511	2.42987	0.752735	3.22805	0.00124636	0.0624099	NA	NA
ENSMUSG00000039252	621.136	1.75812	0.544747	3.2274	0.00124921	0.0624099	Lgi2	246316
ENSMUSG00000068798	1498.35	-0.271191	0.0840665	-3.22591	0.00125572	0.0625403	Rap1a	109905
ENSMUSG00000027423	1362.09	0.51568	0.15995	3.22401	0.00126407	0.0625676	Snx5	69178
ENSMUSG00000049037	220.827	1.39264	0.431929	3.22423	0.00126312	0.0625676	Clec4a1	269799
ENSMUSG00000040552	318.451	1.32202	0.410804	3.21812	0.00129032	0.0636704	C3ar1	12267
ENSMUSG00000003882	62.8256	1.64231	0.510951	3.21421	0.00130802	0.0641492	Il7r	16197
ENSMUSG00000032322	205.182	1.40676	0.437617	3.2146	0.00130627	0.0641492	Pstpip1	19200
ENSMUSG00000072082	185.412	1.42409	0.443698	3.2096	0.00132921	0.0649895	Ccnf	12449
ENSMUSG00000021932	173.093	0.5479	0.17079	3.20804	0.00133645	0.0651446	Rnaseh2b	67153
ENSMUSG00000029202	1373.65	0.245694	0.0766445	3.20563	0.00134767	0.0652949	Pds5a	71521
ENSMUSG00000044702	54.0561	1.2787	0.398845	3.20601	0.00134589	0.0652949	Palb2	233826
ENSMUSG00000036257	862.679	-0.422634	0.132078	-3.19989	0.00137481	0.0664091	Pnpla8	67452
ENSMUSG00000029730	737.515	0.764882	0.239186	3.19786	0.00138454	0.0666781	Mcm7	17220
ENSMUSG00000036777	406.352	1.02843	0.321843	3.19545	0.00139615	0.0667571	Anln	68743
ENSMUSG00000037628	42.6268	1.75249	0.54841	3.19558	0.00139551	0.0667571	Cdkn3	72391
ENSMUSG00000050463	178.814	1.19371	0.373627	3.19493	0.00139866	0.0667571	Krt78	332131
ENSMUSG00000026822	269.244	2.96689	0.929745	3.19107	0.00141745	0.066994	Lcn2	16819
ENSMUSG00000029253	234.131	0.350441	0.109821	3.19101	0.00141778	0.066994	Cenpc1	12617
ENSMUSG00000042351	50.0794	1.22889	0.385174	3.19049	0.00142034	0.066994	Grap2	17444
ENSMUSG00000071414	27.2161	1.26362	0.395836	3.19229	0.0014115	0.066994	NA	NA
ENSMUSG00000054146	20223.9	0.780537	0.24485	3.18782	0.0014335	0.0674168	Krt15	16665
ENSMUSG00000043740	92.5312	2.42832	0.762389	3.18515	0.00144679	0.0678425	B430306N03Rik	320148
ENSMUSG00000030325	24.0233	1.67354	0.525861	3.18247	0.00146025	0.0682742	Klrb1c	17059
ENSMUSG00000003824	54.6647	1.32205	0.415794	3.17959	0.00147486	0.0683785	Syce2	71846
ENSMUSG00000004612	27.7245	1.6502	0.518904	3.18017	0.00147189	0.0683785	Nkg7	72310
ENSMUSG00000040658	66.6296	0.921951	0.290005	3.17908	0.00147741	0.0683785	Dnph1	381101
ENSMUSG00000048251	44.7983	1.33859	0.421116	3.17867	0.00147954	0.0683785	Bcl11b	58208
ENSMUSG00000039936	435.805	0.976808	0.307885	3.17264	0.00151061	0.0696142	Pik3cd	18707
ENSMUSG00000026196	74.8201	1.20458	0.379822	3.17142	0.00151693	0.0697051	Bard1	12021
ENSMUSG00000030413	100.408	2.64518	0.835137	3.16736	0.0015383	0.0702842	Pglyrp1	21946
ENSMUSG00000061175	387.28	0.502009	0.158461	3.16804	0.00153473	0.0702842	Fnip2	329679
ENSMUSG00000060586	1935.36	0.990367	0.312779	3.16635	0.00154365	0.0703282	H2-Eb1	14969
ENSMUSG00000030220	1060.08	0.598333	0.189085	3.16437	0.00155419	0.0706079	Arhgdib	11857
ENSMUSG00000067599	11.4893	2.38413	0.75665	3.1509	0.00162767	0.073737	Klra7	16638
ENSMUSG00000032915	55.2142	2.07921	0.660637	3.14727	0.00164802	0.0744487	Adgre4	52614
ENSMUSG00000042700	819.764	-0.275674	0.087679	-3.14413	0.0016658	0.0750405	Sipa1l1	217692
ENSMUSG00000000682	277.616	1.40086	0.445841	3.14207	0.00167758	0.07517	Cd52	23833
ENSMUSG00000028581	1160.31	1.09078	0.347254	3.14117	0.00168273	0.07517	Laptm5	16792
ENSMUSG00000038379	95.1037	1.57343	0.50082	3.14171	0.00167962	0.07517	Ttk	22137
ENSMUSG00000023104	525.975	0.49104	0.15651	3.13743	0.00170433	0.0755253	Rfc2	19718
ENSMUSG00000042350	577.531	0.383636	0.12228	3.13735	0.00170482	0.0755253	Arel1	68497
ENSMUSG00000060743	4568.46	0.13414	0.0427523	3.1376	0.00170336	0.0755253	H3f3a	15078
ENSMUSG00000042167	421.117	0.225424	0.0719132	3.13467	0.00172046	0.0760082	Tent2	100715
ENSMUSG00000026700	3.44026	5.52972	1.76709	3.12929	0.0017523	0.0767986	Tnfsf4	22164
ENSMUSG00000032925	52.6083	-1.69223	0.54071	-3.12965	0.00175013	0.0767986	Itgbl1	223272
ENSMUSG00000058709	889.673	-0.185763	0.0593642	-3.12922	0.00175271	0.0767986	Egln2	112406
ENSMUSG00000027524	26.0218	-1.89179	0.605037	-3.12674	0.00176754	0.0772373	Edn3	13616
ENSMUSG00000022484	26.5187	-1.05925	0.339122	-3.1235	0.00178716	0.0773635	Hoxc10	209448
ENSMUSG00000041592	88.076	-1.14781	0.367409	-3.12407	0.00178367	0.0773635	Sdk2	237979
ENSMUSG00000078552	12.1974	-1.65895	0.531192	-3.12307	0.00178973	0.0773635	Dcdc2b	100504491
ENSMUSG00000090963	25.0421	-1.30765	0.418432	-3.12513	0.00177726	0.0773635	NA	NA
ENSMUSG00000018623	12.5058	5.80167	1.859	3.12086	0.00180323	0.0773774	Mmp7	17393
ENSMUSG00000041460	13.1653	3.67277	1.17692	3.12065	0.00180452	0.0773774	Cacna2d4	319734
ENSMUSG00000056069	270.125	0.851357	0.272717	3.12176	0.00179773	0.0773774	Otulinl	223433
ENSMUSG00000004266	548.754	1.086	0.34859	3.1154	0.00183694	0.0779589	Ptpn6	15170
ENSMUSG00000014602	194.014	-1.01208	0.324955	-3.11453	0.00184239	0.0779589	Kif1a	16560
ENSMUSG00000019979	378.494	0.981465	0.315065	3.11512	0.00183872	0.0779589	Apaf1	11783
ENSMUSG00000034786	186.444	0.958698	0.307731	3.11538	0.0018371	0.0779589	Gpsm3	106512
ENSMUSG00000064147	138.963	2.51663	0.807994	3.11466	0.00184154	0.0779589	Rab44	442827
ENSMUSG00000037440	58.3398	2.22678	0.715229	3.11339	0.00184954	0.0780554	Vnn1	22361
ENSMUSG00000025064	941.71	2.08564	0.670444	3.11083	0.00186563	0.0785277	Col17a1	12821
ENSMUSG00000018362	1084.63	1.04021	0.334627	3.10856	0.00187999	0.0787622	Kpna2	16647
ENSMUSG00000030774	444.563	0.811176	0.260997	3.10799	0.00188365	0.0787622	Pak1	18479
ENSMUSG00000039981	36.4277	1.65059	0.531141	3.10763	0.00188593	0.0787622	Zc3h12d	237256
ENSMUSG00000024696	80.9616	1.06296	0.342276	3.10556	0.00189922	0.0790447	Lpxn	107321
ENSMUSG00000032560	1123.57	0.386143	0.12436	3.10504	0.00190255	0.0790447	Dnajc13	235567
ENSMUSG00000045751	128.83	1.0828	0.348943	3.10307	0.00191524	0.0793661	Mms22l	212377
ENSMUSG00000004933	34.6625	1.12488	0.362916	3.09956	0.00193806	0.0798743	Matk	17179
ENSMUSG00000021384	38.1898	1.56997	0.506622	3.09889	0.00194244	0.0798743	Susd3	66329
ENSMUSG00000042029	312.168	1.10481	0.356346	3.10037	0.00193277	0.0798743	Ncapg2	76044
ENSMUSG00000049988	152.427	1.63144	0.527255	3.09421	0.00197338	0.0809387	Lrrc25	211228
ENSMUSG00000023953	218.502	0.48236	0.156027	3.09151	0.00199141	0.08147	Polh	80905
ENSMUSG00000032091	172.405	1.11573	0.361257	3.08846	0.00201194	0.0816847	Tmprss4	214523
ENSMUSG00000032094	17.0805	1.92461	0.623016	3.08919	0.00200704	0.0816847	Cd3d	12500
ENSMUSG00000034116	206.339	1.40072	0.453366	3.08959	0.0020043	0.0816847	Vav1	22324
ENSMUSG00000026271	182.647	2.4918	0.807482	3.08589	0.00202941	0.0819263	Gpr35	64095
ENSMUSG00000027378	316.121	0.270424	0.0877575	3.08149	0.00205965	0.0819263	Nphp1	53885
ENSMUSG00000027470	7.90499	-1.63002	0.528917	-3.08181	0.00205749	0.0819263	Mylk2	228785
ENSMUSG00000028702	108.462	1.26812	0.411708	3.08015	0.00206897	0.0819263	Rad54l	19366
ENSMUSG00000030830	254.01	1.74803	0.567328	3.08117	0.00206191	0.0819263	Itgal	16408
ENSMUSG00000031629	54.2194	1.62646	0.52778	3.0817	0.00205819	0.0819263	Cenpu	71876
ENSMUSG00000046203	71.691	5.22359	1.69523	3.08134	0.00206073	0.0819263	Sprr2g	20761
ENSMUSG00000078783	16.6256	2.41658	0.784469	3.08053	0.00206633	0.0819263	Sirpd	751864
ENSMUSG00000089929	96.0798	2.21207	0.717493	3.08306	0.00204882	0.0819263	Bcl2a1b	12045
ENSMUSG00000094796	20.5262	2.41348	0.783028	3.08224	0.0020545	0.0819263	BC147527	625360
ENSMUSG00000021451	313.241	0.997109	0.323848	3.07894	0.00207736	0.0820556	Sema4d	20354
ENSMUSG00000027641	412.481	0.762048	0.247674	3.07681	0.00209226	0.0824412	Rbl1	19650
ENSMUSG00000042489	185.157	1.33689	0.434687	3.07552	0.00210138	0.0825974	Clspn	269582
ENSMUSG00000020469	3.54145	-3.47403	1.13127	-3.0709	0.00213413	0.0831957	Myl7	17898
ENSMUSG00000024835	1866.77	0.409802	0.133422	3.07147	0.00213004	0.0831957	Coro1b	23789
ENSMUSG00000052212	58.1107	4.75529	1.54772	3.07245	0.00212306	0.0831957	Cd177	68891
ENSMUSG00000069793	556.173	1.3592	0.442672	3.07045	0.00213735	0.0831957	Slfn9	237886
ENSMUSG00000023092	10696.5	-0.662906	0.216376	-3.06368	0.00218636	0.0836579	Fhl1	14199
ENSMUSG00000026239	310.279	-0.290843	0.0949896	-3.06184	0.00219979	0.0836579	Pde6d	18582
ENSMUSG00000026656	697.492	1.3146	0.429228	3.06272	0.00219338	0.0836579	Fcgr2b	14130
ENSMUSG00000027115	51.9047	0.973821	0.317775	3.0645	0.00218038	0.0836579	Kif18a	228421
ENSMUSG00000035042	72.8306	1.68867	0.551282	3.06317	0.00219008	0.0836579	Ccl5	20304
ENSMUSG00000039783	72.9898	1.4161	0.461686	3.06723	0.00216055	0.0836579	Kmo	98256
ENSMUSG00000052087	58.2434	1.4743	0.480671	3.06716	0.00216101	0.0836579	Rgs14	51791
ENSMUSG00000052271	8.53981	-1.46235	0.477516	-3.0624	0.00219569	0.0836579	Bhlha15	17341
ENSMUSG00000057378	418.631	-0.920964	0.300774	-3.06198	0.00219879	0.0836579	Ryr3	20192
ENSMUSG00000068227	155.18	1.39667	0.456184	3.06163	0.00220139	0.0836579	Il2rb	16185
ENSMUSG00000035236	255.394	-0.512112	0.167376	-3.05966	0.00221591	0.0840108	Scai	320271
ENSMUSG00000025130	7840.23	0.473285	0.154807	3.05727	0.00223363	0.0842974	P4hb	18453
ENSMUSG00000044041	63.441	2.61506	0.855372	3.05722	0.00223398	0.0842974	Krt13	16663
ENSMUSG00000033685	2574.94	0.373739	0.122326	3.05526	0.00224862	0.0844523	Ucp2	22228
ENSMUSG00000037649	254.107	0.91464	0.299308	3.05585	0.00224424	0.0844523	H2-DMa	14998
ENSMUSG00000001642	12158.8	0.703961	0.230976	3.04778	0.00230542	0.0845923	Akr1b3	11677
ENSMUSG00000021190	2324.16	0.8805	0.288792	3.04891	0.00229675	0.0845923	Lgmn	19141
ENSMUSG00000021886	70.0993	1.73384	0.568918	3.04761	0.00230669	0.0845923	Gpr65	14744
ENSMUSG00000022586	21.3151	3.36818	1.10536	3.04713	0.00231037	0.0845923	Ly6i	57248
ENSMUSG00000024301	86.3551	1.17936	0.386587	3.0507	0.00228311	0.0845923	Kifc5b	16580
ENSMUSG00000027009	396.102	0.91553	0.299827	3.05353	0.00226165	0.0845923	Itga4	16401
ENSMUSG00000034330	414.923	0.689443	0.225957	3.05122	0.00227916	0.0845923	Plcg2	234779
ENSMUSG00000036639	143.15	0.636032	0.208567	3.04953	0.00229199	0.0845923	Nudt1	17766
ENSMUSG00000060475	819.852	0.443007	0.145173	3.05159	0.00227635	0.0845923	Wtap	60532
ENSMUSG00000069255	444.36	0.273873	0.0898064	3.04959	0.00229153	0.0845923	Dusp22	105352
ENSMUSG00000073598	3.70709	4.59193	1.5061	3.04888	0.00229698	0.0845923	Smim33	73449
ENSMUSG00000010142	62.7545	1.05672	0.346969	3.04557	0.00232242	0.0848399	Tnfrsf13b	57916
ENSMUSG00000063628	14.285	1.45568	0.478168	3.04428	0.00233239	0.0850104	NA	NA
ENSMUSG00000018983	67.7521	1.15933	0.380999	3.04286	0.00234341	0.0850253	E2f2	242705
ENSMUSG00000030254	132.74	0.958915	0.315124	3.04298	0.00234248	0.0850253	Rad18	58186
ENSMUSG00000028066	231.884	0.64806	0.21305	3.04182	0.00235155	0.0851283	Pmf1	67037
ENSMUSG00000017686	658.087	-0.240736	0.0791954	-3.03977	0.00236758	0.0855154	Rhot1	59040
ENSMUSG00000009585	733.599	0.503746	0.165889	3.03665	0.00239224	0.0862121	Apobec3	80287
ENSMUSG00000053044	5.4702	3.33818	1.10012	3.03438	0.00241029	0.0866678	Cd8b1	12526
ENSMUSG00000005696	3.40715	4.24299	1.40044	3.02976	0.00244751	0.0876132	Sh2d1a	20400
ENSMUSG00000079224	15.9913	17.7155	5.84711	3.02978	0.00244734	0.0876132	NA	NA
ENSMUSG00000024742	248.735	1.09146	0.360866	3.02454	0.00249008	0.0884196	Fen1	14156
ENSMUSG00000041064	65.2645	1.75974	0.581867	3.0243	0.00249209	0.0884196	Pif1	208084
ENSMUSG00000042677	540.324	1.71713	0.567535	3.02559	0.0024815	0.0884196	Zc3h12a	230738
ENSMUSG00000044092	27.3246	2.41062	0.797047	3.02444	0.00249097	0.0884196	C130050O18Rik	319772
ENSMUSG00000012483	133.817	0.447498	0.148152	3.02054	0.00252326	0.0892839	Rpa3	68240
ENSMUSG00000037466	126.54	1.26361	0.418412	3.02002	0.00252759	0.0892839	Tedc1	104732
ENSMUSG00000011148	225.972	-0.601727	0.199433	-3.01719	0.00255133	0.0897275	Adssl1	11565
ENSMUSG00000030187	55.5389	2.37842	0.78815	3.01772	0.00254683	0.0897275	Klra2	16633
ENSMUSG00000019961	1459.97	0.50207	0.166471	3.01596	0.00256169	0.0898945	Tmpo	21917
ENSMUSG00000012519	301.277	1.36281	0.45237	3.0126	0.00259024	0.089914	Mlkl	74568
ENSMUSG00000015217	407.388	0.434007	0.144198	3.0098	0.00261419	0.089914	Hmgb3	15354
ENSMUSG00000020124	927.566	0.255413	0.0848738	3.00932	0.00261831	0.089914	Usp15	14479
ENSMUSG00000025407	466.76	-0.719019	0.238522	-3.01448	0.0025742	0.089914	Gli1	14632
ENSMUSG00000026840	51.4226	-1.10511	0.36653	-3.01507	0.00256916	0.089914	Lamc3	23928
ENSMUSG00000030263	116.729	0.828394	0.275138	3.01083	0.00260533	0.089914	Irag2	16970
ENSMUSG00000051735	100.006	1.02079	0.339134	3.00998	0.00261264	0.089914	Rinl	320435
ENSMUSG00000059323	124.746	1.28352	0.426275	3.01102	0.00260368	0.089914	Tonsl	72749
ENSMUSG00000060131	79.9177	1.48952	0.494254	3.01366	0.00258115	0.089914	Atp8b4	241633
ENSMUSG00000072770	106.28	-0.722352	0.239786	-3.01249	0.00259116	0.089914	Acrbp	54137
ENSMUSG00000022369	124.398	0.93461	0.31071	3.00798	0.00262993	0.0900265	Mtbp	105837
ENSMUSG00000030589	210.9	1.43699	0.477778	3.00764	0.00263281	0.0900265	Rasgrp4	233046
ENSMUSG00000052776	204.361	1.85194	0.615955	3.00661	0.00264176	0.0901403	Oas1a	246730
ENSMUSG00000031527	382.172	0.624551	0.207788	3.00572	0.00264954	0.0902138	Eri1	67276
ENSMUSG00000047810	318.589	1.8796	0.625798	3.00353	0.00266871	0.0906738	Ccdc88b	78317
ENSMUSG00000039621	459.695	0.798421	0.265935	3.00232	0.00267931	0.0908416	Prex1	277360
ENSMUSG00000051235	77.634	1.23674	0.412133	3.00082	0.00269255	0.0910979	Gen1	209334
ENSMUSG00000045273	59.4356	1.34873	0.44968	2.99931	0.00270594	0.0913582	Cenph	26886
ENSMUSG00000027514	237.523	1.95158	0.650987	2.99788	0.00271866	0.0914028	Zbp1	58203
ENSMUSG00000031935	367.799	-0.342728	0.114312	-2.99819	0.00271593	0.0914028	Med17	234959
ENSMUSG00000043832	194.299	1.29312	0.431453	2.99713	0.00272536	0.0914363	Clec4a3	73149
ENSMUSG00000068744	68.6179	1.31181	0.437795	2.99641	0.00273183	0.091462	Psrc1	56742
ENSMUSG00000000791	18.8393	1.92814	0.643803	2.99492	0.00274513	0.0917158	Il12rb1	16161
ENSMUSG00000040813	560.965	-0.254601	0.0850982	-2.99185	0.00277294	0.0922698	Tex264	21767
ENSMUSG00000041341	492.806	-0.278211	0.0929907	-2.99182	0.00277321	0.0922698	Atg2b	76559
ENSMUSG00000030154	6.54355	4.22087	1.41145	2.99046	0.00278556	0.0923183	Klrb1f	232408
ENSMUSG00000040488	5791.16	-0.534729	0.178816	-2.99039	0.00278619	0.0923183	Ltbp4	108075
ENSMUSG00000034987	27.3236	2.22395	0.744017	2.98912	0.00279785	0.0925138	Hrh2	15466
ENSMUSG00000040084	375.572	1.09956	0.368059	2.98745	0.00281313	0.0928273	Bub1b	12236
ENSMUSG00000046056	418.649	0.683185	0.228904	2.9846	0.00283952	0.0935059	Sbsn	282619
ENSMUSG00000035638	29.9625	4.15194	1.39294	2.98069	0.00287601	0.0945134	Muc20	224116
ENSMUSG00000024800	126.858	0.584975	0.196328	2.97958	0.00288647	0.0946632	Rpp30	54364
ENSMUSG00000001517	265.847	1.18286	0.397597	2.97503	0.00292964	0.0953637	Foxm1	14235
ENSMUSG00000008429	564.114	-0.219536	0.073798	-2.97482	0.00293161	0.0953637	Herpud2	80517
ENSMUSG00000027775	1079.01	0.475192	0.159737	2.97484	0.00293138	0.0953637	Mfsd1	66868
ENSMUSG00000031077	211.474	0.377744	0.126963	2.97522	0.00292779	0.0953637	Fadd	14082
ENSMUSG00000040204	204.64	1.39796	0.470348	2.97218	0.00295697	0.0956067	Pclaf	68026
ENSMUSG00000050350	7.92921	3.40474	1.14534	2.9727	0.00295194	0.0956067	Gpr18	110168
ENSMUSG00000061759	206.501	0.327062	0.110021	2.97272	0.00295169	0.0956067	Armt1	73419
ENSMUSG00000037096	16.905	7.22224	2.43217	2.96946	0.0029832	0.0962606	NA	NA
ENSMUSG00000021759	1068.09	-0.362602	0.122291	-2.96508	0.00302606	0.096701	Plpp1	19012
ENSMUSG00000023132	44.4953	1.2293	0.414578	2.96517	0.00302512	0.096701	Gzma	14938
ENSMUSG00000024039	16.4	-1.35797	0.45796	-2.96526	0.00302428	0.096701	Cbs	12411
ENSMUSG00000028057	546.448	-0.310495	0.104777	-2.96339	0.00304275	0.096701	Rit1	19769
ENSMUSG00000030149	67.4523	1.32455	0.447169	2.96207	0.00305575	0.096701	Klrk1	27007
ENSMUSG00000035861	15.6123	3.90388	1.31802	2.96193	0.00305714	0.096701	Tmprss11b	319875
ENSMUSG00000046709	5.11148	-2.70631	0.913374	-2.96298	0.00304674	0.096701	Mapk10	26414
ENSMUSG00000056832	109.875	0.49621	0.167432	2.96366	0.00304008	0.096701	Ttc26	264134
ENSMUSG00000061527	15170.7	0.709973	0.239369	2.96603	0.00301675	0.096701	Krt5	110308
ENSMUSG00000062190	199.846	0.312555	0.105522	2.96199	0.00305655	0.096701	Lancl2	71835
ENSMUSG00000027078	321.837	0.715096	0.241487	2.96122	0.00306419	0.0967331	Ube2l6	56791
ENSMUSG00000054083	6.70662	-1.33531	0.451132	-2.95991	0.00307734	0.0969573	Capn12	60594
ENSMUSG00000075602	5263.41	1.12126	0.379005	2.95843	0.00309206	0.0972301	Ly6a	110454
ENSMUSG00000026238	11415.3	0.416939	0.141084	2.95526	0.00312405	0.0974443	Ptma	19231
ENSMUSG00000038095	1368.4	0.342932	0.116054	2.95493	0.00312742	0.0974443	Sbno1	243272
ENSMUSG00000048163	343.82	1.27238	0.430421	2.95612	0.00311532	0.0974443	Selplg	20345
ENSMUSG00000052736	10.0685	3.20505	1.08394	2.95684	0.00310804	0.0974443	Klrc2	16642
ENSMUSG00000057406	683.61	0.773176	0.261673	2.95475	0.00312925	0.0974443	Nsd2	107823
ENSMUSG00000042474	3.89467	3.7065	1.25549	2.95222	0.00315493	0.0980536	Fcmr	69169
ENSMUSG00000020100	301.132	0.52677	0.178479	2.95143	0.00316307	0.0981163	Slc29a3	71279
ENSMUSG00000029762	3646.8	1.85516	0.628775	2.95044	0.00317325	0.0982421	Akr1b8	14187
ENSMUSG00000019876	26.6239	1.76812	0.599648	2.94861	0.00319211	0.0984459	Pkib	18768
ENSMUSG00000030400	334.723	-0.475516	0.161245	-2.94903	0.00318773	0.0984459	Ercc2	13871
ENSMUSG00000005410	676.346	1.26862	0.430361	2.9478	0.00320042	0.0985127	Mcm5	17218
ENSMUSG00000053158	556.849	1.03948	0.35277	2.94661	0.00321283	0.0987053	Fes	14159
ENSMUSG00000027582	701.416	-0.267685	0.0909871	-2.94201	0.0032609	0.0995663	Zgpat	229007
ENSMUSG00000028631	276.622	-0.546884	0.185954	-2.94097	0.0032719	0.0995663	Kcnq4	60613
ENSMUSG00000035818	54.9748	2.75334	0.936035	2.9415	0.00326632	0.0995663	Plekhs1	226245
ENSMUSG00000045215	8.27617	-1.19582	0.406604	-2.941	0.00327157	0.0995663	Asxl3	211961
ENSMUSG00000073412	80.7128	1.28558	0.436801	2.94316	0.00324881	0.0995663	Lst1	16988
ENSMUSG00000040479	1619.74	-0.332063	0.112933	-2.94037	0.00327822	0.0995697	Dgkz	104418
ENSMUSG00000004151	101.353	-0.815846	0.277558	-2.93938	0.00328874	0.0997004	Etv1	14009
ENSMUSG00000025647	2369.55	0.546531	0.186039	2.93773	0.0033063	0.0998404	Shisa5	66940
ENSMUSG00000040710	160.25	0.738193	0.251331	2.93713	0.00331261	0.0998404	St8sia4	20452
ENSMUSG00000049112	29.2728	-2.39522	0.815642	-2.93661	0.00331826	0.0998404	Oxtr	18430
ENSMUSG00000052749	69.6538	3.66423	1.24777	2.93663	0.00331795	0.0998404	Trim30b	244183
ENSMUSG00000028649	3687.26	-0.233285	0.0794752	-2.93532	0.00333205	0.0999195	Macf1	11426
ENSMUSG00000033508	26.9881	3.07529	1.04794	2.93462	0.00333958	0.0999195	Asprv1	67855
ENSMUSG00000062585	37.5845	1.70418	0.580643	2.93499	0.00333556	0.0999195	Cnr2	12802
ENSMUSG00000072980	44.068	1.14003	0.388609	2.93363	0.00335027	0.100053	Oip5	70645
ENSMUSG00000028068	221.85	1.22344	0.417309	2.93174	0.00337069	0.100475	Iqgap3	404710
ENSMUSG00000051498	52.5601	1.58481	0.540688	2.93109	0.00337771	0.100498	Tlr6	21899
ENSMUSG00000091931	68.6233	0.673355	0.229953	2.92822	0.00340905	0.101243	Gon7	100233175
ENSMUSG00000005824	44.0789	2.28537	0.781004	2.9262	0.00343133	0.101716	Tnfsf14	50930
ENSMUSG00000062488	167.695	1.86448	0.637459	2.92486	0.00344608	0.101965	Ifit3b	667370
ENSMUSG00000032691	100.737	2.57579	0.882003	2.92039	0.00349593	0.103249	Nlrp3	216799
ENSMUSG00000021322	85.3034	1.43832	0.492705	2.91924	0.00350883	0.103439	Aoah	27052
ENSMUSG00000008763	1195.83	0.362703	0.124337	2.9171	0.003533	0.103581	Man1a2	17156
ENSMUSG00000029366	241.191	1.03801	0.355758	2.91774	0.00352579	0.103581	Dck	13178
ENSMUSG00000034349	785.618	0.705329	0.241757	2.91751	0.00352838	0.103581	Smc4	70099
ENSMUSG00000024824	173.941	0.65523	0.224829	2.91435	0.00356432	0.104118	Rad9a	19367
ENSMUSG00000040675	263.908	0.798708	0.274038	2.91459	0.0035616	0.104118	Mthfd1l	270685
ENSMUSG00000035004	148.032	1.57114	0.539359	2.91298	0.00358003	0.104387	Igsf6	80719
ENSMUSG00000026434	979.344	0.413936	0.142183	2.9113	0.00359929	0.104758	Nucks1	98415
ENSMUSG00000038212	678.001	0.319398	0.109732	2.9107	0.0036062	0.104769	Mfsd14b	66631
ENSMUSG00000028337	313.559	0.95499	0.328538	2.90679	0.00365162	0.105842	Coro2a	107684
ENSMUSG00000056071	310.63	3.92267	1.34967	2.90638	0.00365633	0.105842	S100a9	20202
ENSMUSG00000073705	73.6144	1.02293	0.352114	2.90509	0.00367143	0.106088	Cenps	69928
ENSMUSG00000038766	1110.99	0.279125	0.0962696	2.89941	0.00373867	0.107258	Gabpb2	213054
ENSMUSG00000054863	91.6803	-0.450435	0.155274	-2.90091	0.0037208	0.107258	Tafa5	106014
ENSMUSG00000062826	195.365	2.00661	0.691996	2.89974	0.00373467	0.107258	Ces2f	71903
ENSMUSG00000067006	435.122	1.02717	0.354152	2.90037	0.00372719	0.107258	Serpinb5	20724
ENSMUSG00000003644	492.145	0.550048	0.189794	2.89813	0.00375399	0.107271	Rps6ka1	20111
ENSMUSG00000017550	124.496	0.802954	0.277101	2.89769	0.00375921	0.107271	Atad5	237877
ENSMUSG00000056856	12.5648	-2.30413	0.794881	-2.89872	0.00374695	0.107271	Jakmip3	74004
ENSMUSG00000095865	6.53678	3.26886	1.1286	2.89639	0.00377486	0.107526	NA	NA
ENSMUSG00000034634	6050.73	0.544437	0.188025	2.89556	0.00378478	0.107618	Ly6d	17068
ENSMUSG00000041836	273.645	0.449407	0.155267	2.89441	0.00379868	0.107632	Ptpre	19267
ENSMUSG00000062591	74.9232	-0.538299	0.185967	-2.89459	0.00379654	0.107632	Tubb4a	22153
ENSMUSG00000056724	1366.72	-0.479904	0.165952	-2.89183	0.00383006	0.108329	Nbeal2	235627
ENSMUSG00000001763	28.631	1.32051	0.45688	2.89027	0.0038491	0.108676	Tspan33	232670
ENSMUSG00000024069	190.213	0.416403	0.144249	2.88671	0.00389297	0.109372	Slc30a6	210148
ENSMUSG00000025245	317.905	0.404695	0.140197	2.88661	0.0038942	0.109372	Lztfl1	93730
ENSMUSG00000025330	226.121	0.909905	0.31521	2.88666	0.00389349	0.109372	Padi4	18602
ENSMUSG00000058715	363.667	1.31234	0.454725	2.88601	0.00390161	0.109388	Fcer1g	14127
ENSMUSG00000075217	4.69043	3.82016	1.32405	2.88522	0.00391141	0.109472	Fads2b	228151
ENSMUSG00000050860	311.415	-0.566376	0.196501	-2.8823	0.00394777	0.110297	Phospho1	237928
ENSMUSG00000056394	629.106	0.882627	0.306375	2.88087	0.00396576	0.110607	Lig1	16881
ENSMUSG00000026134	166.23	0.602121	0.209194	2.87829	0.00399836	0.110702	Prim2	19076
ENSMUSG00000030742	29.8068	1.35374	0.470201	2.87907	0.00398856	0.110702	Lat	16797
ENSMUSG00000036908	1039.06	0.716809	0.249047	2.87821	0.00399943	0.110702	Unc93b1	54445
ENSMUSG00000053565	1212.74	-0.136682	0.0474943	-2.87787	0.0040037	0.110702	Eif3k	73830
ENSMUSG00000073725	669.187	-0.314	0.109028	-2.88001	0.00397667	0.110702	Lmbrd1	68421
ENSMUSG00000059820	317.401	0.442263	0.153721	2.87705	0.00401411	0.110799	Nkapd1	270156
ENSMUSG00000020444	389.404	-0.299723	0.10426	-2.87476	0.00404334	0.111414	Guk1	14923
ENSMUSG00000024669	14.3076	1.73052	0.602358	2.87292	0.00406701	0.111683	Cd5	12507
ENSMUSG00000082626	7.35988	-1.47209	0.512369	-2.8731	0.00406471	0.111683	NA	NA
ENSMUSG00000045551	25.5029	4.28876	1.49368	2.87127	0.00408823	0.112073	Fpr1	14293
ENSMUSG00000033021	613.219	-0.319364	0.111261	-2.87041	0.0040994	0.112188	Gmppa	69080
ENSMUSG00000026579	70.1846	2.08895	0.728209	2.86862	0.00412268	0.11225	F5	14067
ENSMUSG00000040809	235.559	2.67265	0.931661	2.8687	0.00412169	0.11225	Chil3	12655
ENSMUSG00000049775	16560.6	0.319462	0.111355	2.86886	0.00411956	0.11225	Tmsb4x	19241
ENSMUSG00000038539	910.492	-0.289623	0.101077	-2.86536	0.00416532	0.113219	Atf5	107503
ENSMUSG00000022881	126.962	0.68384	0.238784	2.86385	0.00418532	0.113523	Rfc4	106344
ENSMUSG00000076928	21.6994	1.34841	0.470906	2.86344	0.00419066	0.113523	NA	NA
ENSMUSG00000024677	337.663	1.4915	0.521068	2.86239	0.00420453	0.113707	Ms4a6b	69774
ENSMUSG00000062939	50.9335	1.97783	0.691646	2.85959	0.00424187	0.114523	Stat4	20849
ENSMUSG00000037313	351.721	0.967743	0.338641	2.85773	0.00426686	0.114811	Tacc3	21335
ENSMUSG00000047045	812.972	0.188712	0.0660299	2.85798	0.00426341	0.114811	Tmem164	209497
ENSMUSG00000033707	5.42925	-1.89565	0.663555	-2.85681	0.00427917	0.114919	Lrrc24	378937
ENSMUSG00000042129	626.05	0.782374	0.273905	2.85637	0.00428517	0.114919	Rassf4	213391
ENSMUSG00000022378	667.034	0.605363	0.212031	2.85507	0.0043027	0.115129	Cyrib	223601
ENSMUSG00000031165	135.265	1.24091	0.434686	2.85473	0.00430737	0.115129	Was	22376
ENSMUSG00000019368	3.88601	-2.28204	0.800309	-2.85145	0.00435207	0.11613	Sec14l4	103655
ENSMUSG00000001802	270.619	-0.530378	0.186096	-2.85003	0.00437157	0.116264	Lrp3	435965
ENSMUSG00000055093	17.1527	2.21966	0.778812	2.85006	0.00437106	0.116264	NA	NA
ENSMUSG00000075502	8.85036	2.33444	0.81941	2.84893	0.00438662	0.116471	Kbtbd6	432879
ENSMUSG00000009575	1197.75	0.539231	0.189453	2.84625	0.00442371	0.117261	Cbx5	12419
ENSMUSG00000075408	18.227	2.37124	0.834092	2.8429	0.00447048	0.118305	Smim41	77717
ENSMUSG00000047180	375.855	1.16414	0.409687	2.84153	0.00448975	0.11862	Neurl3	214854
ENSMUSG00000022945	120.14	1.06349	0.374469	2.83999	0.00451155	0.119	Chaf1b	110749
ENSMUSG00000031616	192.708	0.988018	0.348032	2.83887	0.00452738	0.119221	Ednra	13617
ENSMUSG00000081487	3.22517	-1.87864	0.662172	-2.83708	0.00455282	0.119694	NA	NA
ENSMUSG00000000028	120.039	1.1777	0.415285	2.83588	0.00457	0.119753	Cdc45	12544
ENSMUSG00000094840	5.19106	-1.45409	0.512692	-2.83619	0.00456551	0.119753	Muc3a	619309
ENSMUSG00000047898	17.1544	2.12659	0.750147	2.8349	0.00458399	0.119924	Ccr4	12773
ENSMUSG00000004709	57.0407	2.08022	0.73454	2.832	0.00462572	0.120062	Cd244a	18106
ENSMUSG00000020821	4815.62	-0.168552	0.0595029	-2.83267	0.00461608	0.120062	Kif1c	16562
ENSMUSG00000024201	490.677	-0.522122	0.184265	-2.83354	0.00460351	0.120062	Kdm4b	193796
ENSMUSG00000025747	336.066	0.94649	0.334334	2.83097	0.00464074	0.120062	Tyms	22171
ENSMUSG00000027347	73.1353	1.19713	0.422838	2.83117	0.00463784	0.120062	Rasgrp1	19419
ENSMUSG00000028884	252.504	0.66143	0.233646	2.8309	0.00464166	0.120062	Rpa2	19891
ENSMUSG00000032281	259.18	1.26772	0.447617	2.83216	0.0046234	0.120062	Acsbg1	94180
ENSMUSG00000020704	27.6956	-1.4291	0.505079	-2.82946	0.00466272	0.120217	Asic2	11418
ENSMUSG00000021589	516.974	0.446648	0.157935	2.82804	0.00468335	0.120217	Rhobtb3	73296
ENSMUSG00000033075	656.921	0.493381	0.174459	2.82806	0.00468306	0.120217	Senp1	223870
ENSMUSG00000062593	187.388	2.51173	0.887553	2.82995	0.00465555	0.120217	NA	NA
ENSMUSG00000114277	13.9279	5.40421	1.91102	2.82792	0.00468515	0.120217	NA	NA
ENSMUSG00000019487	763.507	-0.33731	0.119549	-2.82153	0.00477957	0.121526	Trip10	106628
ENSMUSG00000022684	561.978	-0.184409	0.0653266	-2.82287	0.00475955	0.121526	Bfar	67118
ENSMUSG00000024986	81.1607	0.715019	0.253378	2.82195	0.00477333	0.121526	Hhex	15242
ENSMUSG00000025428	10207.6	-0.125631	0.0445281	-2.82139	0.00478161	0.121526	Atp5a1	11946
ENSMUSG00000033739	72.337	-0.569434	0.201797	-2.82182	0.00477514	0.121526	Fkbpl	56299
ENSMUSG00000040345	202.32	0.998513	0.353799	2.82226	0.00476863	0.121526	Arhgap9	216445
ENSMUSG00000092417	125.19	0.603353	0.213914	2.82054	0.00479434	0.121656	Gpank1	81845
ENSMUSG00000035208	185.187	1.7342	0.615128	2.81925	0.00481363	0.121761	Slfn8	276950
ENSMUSG00000042759	256.816	1.4272	0.506146	2.81974	0.00480632	0.121761	Apobr	171504
ENSMUSG00000043705	517.966	0.753205	0.267253	2.81832	0.0048275	0.121919	Capn13	381122
ENSMUSG00000030757	22.1672	-1.08756	0.386103	-2.81676	0.00485106	0.122322	Zkscan2	210162
ENSMUSG00000034773	34.9523	1.38841	0.493233	2.81492	0.00487891	0.122831	Hrob	217216
ENSMUSG00000049184	98.297	-0.426783	0.151827	-2.81097	0.00493922	0.124154	Purg	75029
ENSMUSG00000020902	679.81	-0.600099	0.213707	-2.80805	0.00498421	0.125089	Ntn1	18208
ENSMUSG00000038156	1268.68	0.614359	0.218834	2.80742	0.00499402	0.125139	Spon1	233744
ENSMUSG00000044792	859.536	-0.169854	0.0605608	-2.80469	0.00503646	0.126006	Isca1	69046
ENSMUSG00000029392	273.035	-0.394546	0.140711	-2.80394	0.00504821	0.126103	Rilpl1	75695
ENSMUSG00000028048	627.266	0.353017	0.125943	2.80299	0.00506308	0.126221	Gba	14466
ENSMUSG00000031371	181.677	0.335801	0.119816	2.80264	0.00506866	0.126221	Haus7	73738
ENSMUSG00000038963	30.379	1.78619	0.637736	2.80083	0.0050971	0.126732	Slco4a1	108115
ENSMUSG00000033900	90.2938	-0.602289	0.215142	-2.79949	0.00511836	0.127064	Map9	213582
ENSMUSG00000026831	19.4906	1.43009	0.511564	2.79553	0.0051815	0.128103	Pierce1	69327
ENSMUSG00000040528	49.4716	1.36595	0.488573	2.7958	0.00517707	0.128103	Milr1	380732
ENSMUSG00000058325	811.267	0.249517	0.0892611	2.79536	0.00518418	0.128103	Dock1	330662
ENSMUSG00000024965	416.875	0.920267	0.329518	2.79277	0.00522592	0.12854	Fermt3	108101
ENSMUSG00000026189	93.5107	-0.493475	0.176693	-2.79285	0.00522465	0.12854	Pecr	111175
ENSMUSG00000099083	960.376	-0.504056	0.180456	-2.79324	0.00521829	0.12854	Atf7	223922
ENSMUSG00000022385	175.2	0.991843	0.355267	2.79183	0.00524116	0.128717	Gtse1	29870
ENSMUSG00000018411	58.322	-1.54465	0.553836	-2.78901	0.005287	0.129183	Mapt	17762
ENSMUSG00000027508	459.642	0.376727	0.135037	2.7898	0.00527407	0.129183	Pag1	94212
ENSMUSG00000028536	63.4365	0.642179	0.230202	2.78964	0.00527669	0.129183	2610528J11Rik	66451
ENSMUSG00000037347	45.1774	-0.536719	0.192463	-2.78868	0.00529233	0.129183	Chst7	60322
ENSMUSG00000021287	53.4305	1.08374	0.388763	2.78767	0.00530879	0.129191	Xrcc3	74335
ENSMUSG00000028469	643.797	-0.46779	0.16778	-2.78811	0.00530165	0.129191	Npr2	230103
ENSMUSG00000044201	44.7906	1.65509	0.593937	2.78664	0.00532578	0.129212	Cdc25c	12532
ENSMUSG00000054537	36.7906	2.43272	0.872882	2.787	0.00531989	0.129212	Tmprss11e	243084
ENSMUSG00000028175	60.4829	1.28672	0.461973	2.78526	0.00534843	0.129371	Depdc1a	76131
ENSMUSG00000058755	33.6753	3.44114	1.23543	2.78537	0.00534662	0.129371	Osm	18413
ENSMUSG00000073902	112.47	1.41009	0.506562	2.78365	0.00537502	0.129818	NA	NA
ENSMUSG00000044533	15345	0.273469	0.0982694	2.78285	0.00538843	0.129946	Rps2	16898
ENSMUSG00000038486	84.4189	-1.13419	0.407735	-2.78168	0.00540791	0.13022	Sv2a	64051
ENSMUSG00000078898	118.172	9.80225	3.52682	2.77935	0.00544686	0.130961	Zfp968	100043914
ENSMUSG00000055184	17.402	1.13673	0.409527	2.77572	0.00550792	0.132231	Fam72a	108900
ENSMUSG00000004383	410.671	-0.341918	0.123497	-2.76864	0.00562902	0.132559	Large1	16795
ENSMUSG00000013707	85.7739	1.06781	0.38564	2.76894	0.00562395	0.132559	Tnfaip8l2	69769
ENSMUSG00000021457	589.98	1.2989	0.469115	2.76882	0.0056259	0.132559	Syk	20963
ENSMUSG00000025001	265.989	1.55364	0.560937	2.76972	0.00561043	0.132559	Hells	15201
ENSMUSG00000026535	12.9551	5.49737	1.98335	2.77176	0.0055754	0.132559	Ifi202b	26388
ENSMUSG00000026875	125.346	1.13852	0.411149	2.76911	0.005621	0.132559	Traf1	22029
ENSMUSG00000027070	23.9351	-1.95143	0.704133	-2.7714	0.0055816	0.132559	Lrp2	14725
ENSMUSG00000028465	5577.09	-0.305558	0.110229	-2.77204	0.00557069	0.132559	Tln1	21894
ENSMUSG00000029466	692.19	-0.28046	0.101229	-2.77054	0.00559633	0.132559	Anapc7	56317
ENSMUSG00000030877	3.14808	-3.02612	1.0927	-2.76941	0.00561577	0.132559	Mfsd13b	74466
ENSMUSG00000031780	12.8216	3.16073	1.13969	2.77332	0.00554876	0.132559	Ccl17	20295
ENSMUSG00000037474	157.067	1.11755	0.402903	2.77376	0.00554129	0.132559	Dtl	76843
ENSMUSG00000049744	69.5452	0.937829	0.338621	2.76955	0.00561338	0.132559	Arhgap15	76117
ENSMUSG00000098905	54.0301	0.567232	0.204937	2.76784	0.00564292	0.132691	Zfp953	629016
ENSMUSG00000037461	547.66	0.277854	0.100456	2.76593	0.00567615	0.133082	Ints7	77065
ENSMUSG00000051124	56.9949	0.757728	0.273939	2.76604	0.00567411	0.133082	Gimap9	317758
ENSMUSG00000002870	554.544	0.978697	0.354022	2.76451	0.00570082	0.133327	Mcm2	17216
ENSMUSG00000007655	8289.39	-0.455344	0.164724	-2.76428	0.0057049	0.133327	Cav1	12389
ENSMUSG00000022587	3551.39	0.735818	0.266227	2.76388	0.00571184	0.133327	Ly6e	17069
ENSMUSG00000026480	374.162	1.33453	0.483052	2.76271	0.00573241	0.133327	Ncf2	17970
ENSMUSG00000027004	121.703	1.80359	0.652883	2.7625	0.00573609	0.133327	Frzb	20378
ENSMUSG00000036450	814.118	-0.15632	0.0566014	-2.76177	0.0057489	0.133327	Hif1an	319594
ENSMUSG00000038147	245.795	1.05299	0.381219	2.76218	0.00574173	0.133327	Cd84	12523
ENSMUSG00000046562	659.94	-0.214403	0.0776393	-2.76153	0.00575309	0.133327	Unc119b	106840
ENSMUSG00000022370	418.744	0.327959	0.118827	2.75996	0.00578087	0.133392	Mrpl13	68537
ENSMUSG00000035757	247.131	-0.34192	0.12386	-2.76053	0.00577081	0.133392	Selenoo	223776
ENSMUSG00000070868	23.1757	1.41725	0.513437	2.76032	0.0057745	0.133392	Skint3	195564
ENSMUSG00000058427	163.203	4.87132	1.76589	2.75857	0.00580556	0.133578	Cxcl2	20310
ENSMUSG00000060459	4.48611	4.12276	1.49439	2.75883	0.00580087	0.133578	Kng2	385643
ENSMUSG00000037548	46.6234	0.749648	0.271854	2.75754	0.00582389	0.133808	H2-DMb2	15000
ENSMUSG00000041859	629.759	1.0594	0.384337	2.75643	0.00584352	0.133875	Mcm3	17215
ENSMUSG00000090665	15.3731	3.17705	1.15241	2.75688	0.0058355	0.133875	NA	NA
ENSMUSG00000038648	1912.51	-0.311681	0.113113	-2.75549	0.00586047	0.134072	Creb3l2	208647
ENSMUSG00000027048	5.97737	-2.58141	0.93727	-2.75418	0.00588402	0.134177	Abcb11	27413
ENSMUSG00000055172	2971.06	0.412865	0.149914	2.75402	0.00588685	0.134177	C1ra	50909
ENSMUSG00000062619	81.6503	-0.397301	0.144296	-2.75337	0.00589855	0.134177	2310039H08Rik	67101
ENSMUSG00000079055	18.3656	-1.13114	0.410803	-2.75349	0.00589642	0.134177	Slc8a3	110893
ENSMUSG00000026311	318.17	-0.563274	0.204674	-2.75205	0.00592232	0.134428	Asb1	65247
ENSMUSG00000038607	393.591	0.356758	0.129688	2.7509	0.00594312	0.134428	Gng10	14700
ENSMUSG00000045934	322.783	-0.484132	0.175986	-2.75097	0.0059419	0.134428	Mtmr11	194126
ENSMUSG00000063011	212.986	-1.90144	0.691193	-2.75095	0.00594231	0.134428	Msln	56047
ENSMUSG00000030579	522.385	1.14682	0.41714	2.74924	0.00597343	0.134545	Tyrobp	22177
ENSMUSG00000034685	178.968	-0.496142	0.180455	-2.74939	0.0059707	0.134545	Fam171a2	217219
ENSMUSG00000048218	128.621	-0.722791	0.262882	-2.74948	0.00596891	0.134545	Amigo2	105827
ENSMUSG00000021707	140.331	0.979627	0.356676	2.74654	0.0060227	0.135085	Dhfr	13361
ENSMUSG00000027330	458.967	0.488966	0.178027	2.74658	0.00602196	0.135085	Cdc25b	12531
ENSMUSG00000039013	32.029	2.09507	0.762652	2.74708	0.00601279	0.135085	Siglecf	233186
ENSMUSG00000030336	11.0836	1.75069	0.637709	2.74528	0.00604595	0.135418	Cd27	21940
ENSMUSG00000031910	330.085	2.17882	0.793919	2.74438	0.00606245	0.135513	Has3	15118
ENSMUSG00000099041	71.2953	-1.04611	0.381217	-2.74413	0.00606711	0.135513	NA	NA
ENSMUSG00000043263	196.273	1.97106	0.718581	2.74299	0.00608833	0.135651	Ifi209	236312
ENSMUSG00000064065	68.9045	-0.929159	0.338753	-2.74288	0.00609022	0.135651	Ipcef1	320495
ENSMUSG00000038506	363.863	-0.227809	0.0831095	-2.74106	0.00612405	0.136216	Dcun1d2	102323
ENSMUSG00000024172	33.5462	-0.989641	0.361508	-2.73753	0.00619018	0.136927	St6gal2	240119
ENSMUSG00000025743	2509.14	0.238829	0.0872213	2.7382	0.00617765	0.136927	Sdc3	20970
ENSMUSG00000026587	41.446	-1.08993	0.398099	-2.73784	0.0061844	0.136927	Astn1	11899
ENSMUSG00000031506	83.229	0.97549	0.35621	2.73853	0.00617146	0.136927	Ptpn7	320139
ENSMUSG00000051674	272.379	-0.40594	0.148343	-2.7365	0.00620966	0.137169	Dcun1d4	100737
ENSMUSG00000024764	485.064	0.443012	0.161976	2.73504	0.00623719	0.137587	Naa40	70999
ENSMUSG00000018381	120.273	0.811232	0.297132	2.73021	0.00632936	0.139429	Abi3	66610
ENSMUSG00000031983	967.211	-0.383928	0.14066	-2.72948	0.00634349	0.139548	2310022B05Rik	69551
ENSMUSG00000059493	54.898	0.680212	0.249289	2.72861	0.00636012	0.139722	Nhs	195727
ENSMUSG00000052151	463.026	0.407191	0.149304	2.72726	0.00638625	0.140104	Plpp2	50784
ENSMUSG00000060600	599.159	-1.02601	0.376402	-2.72585	0.00641369	0.140323	Eno3	13808
ENSMUSG00000062729	651.419	-0.463945	0.170179	-2.72621	0.00640668	0.140323	Ppox	19044
ENSMUSG00000027999	160.147	-0.32769	0.120296	-2.72404	0.00644896	0.140536	Pla2g12a	66350
ENSMUSG00000032198	754.408	-0.533049	0.195686	-2.724	0.00644972	0.140536	Dock6	319899
ENSMUSG00000057729	9.79604	3.98835	1.46376	2.72473	0.00643539	0.140536	Prtn3	19152
ENSMUSG00000029810	2626.06	0.346853	0.127464	2.72118	0.00650484	0.141346	Tmem176b	65963
ENSMUSG00000037049	467.991	-0.258577	0.0950522	-2.72037	0.00652089	0.141346	Smpd1	20597
ENSMUSG00000054889	2787.08	0.427141	0.15702	2.7203	0.00652218	0.141346	Dsp	109620
ENSMUSG00000059883	332.495	0.550844	0.202421	2.72128	0.00650298	0.141346	Irak4	266632
ENSMUSG00000008318	91.8558	1.67066	0.614408	2.71914	0.00654513	0.141652	Relt	320100
ENSMUSG00000030677	198.371	1.15568	0.42538	2.71682	0.00659122	0.142008	Kif22	110033
ENSMUSG00000044719	14.0812	1.31868	0.485483	2.71623	0.00660291	0.142008	E230025N22Rik	240216
ENSMUSG00000049690	92.3585	-0.981267	0.361279	-2.71609	0.00660583	0.142008	Nckap5	210356
ENSMUSG00000062510	78.1801	1.1663	0.429212	2.7173	0.00658174	0.142008	Nsl1	381318
ENSMUSG00000078945	165.592	1.0056	0.370158	2.71668	0.00659404	0.142008	Naip2	17948
ENSMUSG00000002020	96.1953	1.44015	0.530339	2.71552	0.00661715	0.14206	Ltbp2	16997
ENSMUSG00000048521	22.1485	1.40867	0.518878	2.71484	0.00663072	0.142162	Cxcr6	80901
ENSMUSG00000024777	368.203	-0.414323	0.152678	-2.71371	0.00665344	0.142392	Ppp2r5b	225849
ENSMUSG00000041347	70.7704	3.51256	1.29451	2.71342	0.0066592	0.142392	Bdkrb1	12061
ENSMUSG00000020866	72.748	-1.29724	0.478719	-2.70982	0.006732	0.143505	Cacna1g	12291
ENSMUSG00000025491	1020.94	1.18939	0.439077	2.70884	0.00675195	0.143505	Ifitm1	68713
ENSMUSG00000033006	72.5978	-0.521412	0.192467	-2.70911	0.00674649	0.143505	Sox10	20665
ENSMUSG00000034127	1458.54	0.691818	0.255412	2.70864	0.00675604	0.143505	Tspan8	216350
ENSMUSG00000063445	93.835	0.609274	0.224918	2.70887	0.00675127	0.143505	Nmral1	67824
ENSMUSG00000005262	655.916	-0.285282	0.105451	-2.70534	0.00682339	0.144744	Ufd1	22230
ENSMUSG00000018927	1892.75	1.53755	0.569054	2.70193	0.00689375	0.145851	Ccl6	20305
ENSMUSG00000025492	4503.4	1.02697	0.380072	2.70205	0.00689141	0.145851	Ifitm3	66141
ENSMUSG00000029530	6.38297	3.40913	1.26253	2.70023	0.00692919	0.146408	Ccr9	12769
ENSMUSG00000020785	1050.97	-0.941758	0.348901	-2.69921	0.00695033	0.146661	Camkk1	55984
ENSMUSG00000082691	121.105	0.644037	0.238667	2.69848	0.00696567	0.146792	NA	NA
ENSMUSG00000010362	136.725	-0.659359	0.244454	-2.69728	0.00699093	0.146952	Rdm1	66599
ENSMUSG00000037979	59.3701	-0.710575	0.263494	-2.69674	0.00700213	0.146952	Ccdc92	215707
ENSMUSG00000039193	58.8693	1.7083	0.633457	2.69678	0.00700128	0.146952	Nlrc4	268973
ENSMUSG00000059791	133.761	0.769615	0.285426	2.69637	0.00700993	0.146952	Nrm	106582
ENSMUSG00000028334	578.991	0.576157	0.213895	2.69365	0.0070674	0.147678	Nans	94181
ENSMUSG00000031170	10.1374	1.99967	0.74232	2.6938	0.00706417	0.147678	Slc38a5	209837
ENSMUSG00000041754	8.05835	4.79523	1.78035	2.69343	0.00707217	0.147678	Trem3	58218
ENSMUSG00000020901	215.721	1.34227	0.49867	2.69171	0.00710877	0.148249	Pik3r5	320207
ENSMUSG00000026068	140.52	1.73515	0.645132	2.68961	0.0071536	0.14899	Il18rap	16174
ENSMUSG00000026417	351.544	1.02861	0.382575	2.68864	0.00717438	0.149036	Pigr	18703
ENSMUSG00000038530	96.1008	-0.643294	0.239247	-2.68883	0.00717026	0.149036	Rgs4	19736
ENSMUSG00000025534	886.119	0.40765	0.151648	2.68813	0.00718543	0.149072	Gusb	110006
ENSMUSG00000006678	281.7	0.651599	0.242499	2.68702	0.00720927	0.149181	Pola1	18968
ENSMUSG00000059447	1748.32	-0.404609	0.15056	-2.68736	0.0072019	0.149181	Hadhb	231086
ENSMUSG00000035273	265.943	0.431573	0.160691	2.68574	0.007237	0.149369	Hpse	15442
ENSMUSG00000047534	79.8213	1.28848	0.479708	2.68597	0.00723205	0.149369	Mis18bp1	217653
ENSMUSG00000037902	1262.69	0.703677	0.262116	2.6846	0.00726159	0.149492	Sirpa	19261
ENSMUSG00000078773	75.7764	1.22293	0.455502	2.68479	0.00725751	0.149492	Rad54b	623474
ENSMUSG00000061132	95.4873	-0.528307	0.196849	-2.68381	0.00727876	0.149653	Blnk	17060
ENSMUSG00000051403	994.594	-0.240004	0.0894599	-2.68281	0.00730071	0.149912	Ppp1r37	232947
ENSMUSG00000055652	302.172	-0.312079	0.116386	-2.68141	0.00733122	0.150346	Klhl25	207952
ENSMUSG00000029168	11.6014	-1.31137	0.489183	-2.68073	0.00734628	0.150397	Dpysl5	65254
ENSMUSG00000040522	71.5926	1.60064	0.597188	2.68029	0.00735576	0.150397	Tlr8	170744
ENSMUSG00000049932	315.137	0.774355	0.288936	2.68002	0.00736184	0.150397	H2ax	15270
ENSMUSG00000022439	68.4226	1.20203	0.44868	2.67904	0.00738346	0.150647	Parvg	64099
ENSMUSG00000040524	825.342	-0.381798	0.142564	-2.67809	0.00740425	0.150803	Zfp609	214812
ENSMUSG00000081695	14.9308	1.13754	0.4248	2.67784	0.00740993	0.150803	NA	NA
ENSMUSG00000066902	30.5942	0.752209	0.281045	2.67647	0.00744014	0.151226	NA	NA
ENSMUSG00000059146	35.6765	-1.44121	0.53878	-2.67495	0.00747398	0.151722	Ntrk3	18213
ENSMUSG00000015790	390.1	-0.277865	0.103895	-2.67447	0.00748485	0.15175	Surf1	20930
ENSMUSG00000028587	32.719	1.70036	0.636	2.67351	0.00750611	0.151989	Orc1	18392
ENSMUSG00000005883	4.11528	-2.24152	0.839568	-2.66985	0.00758853	0.152121	Spo11	26972
ENSMUSG00000020262	263.542	-0.458887	0.171797	-2.67109	0.00756044	0.152121	Adarb1	110532
ENSMUSG00000028976	7.9903	-2.87707	1.07732	-2.67058	0.00757214	0.152121	Slc2a5	56485
ENSMUSG00000037451	4.74481	2.72207	1.01871	2.67206	0.00753872	0.152121	Slc22a20	381203
ENSMUSG00000041035	302.782	-0.306262	0.11471	-2.66988	0.00758779	0.152121	Dpcd	226162
ENSMUSG00000069911	12.1724	-1.81328	0.678694	-2.67172	0.0075464	0.152121	Insyn2b	574403
ENSMUSG00000073889	709.776	-0.436645	0.163368	-2.67277	0.00752267	0.152121	Il11ra1	16157
ENSMUSG00000078817	27.4522	4.32659	1.62015	2.67049	0.00757415	0.152121	Nlrp12	378425
ENSMUSG00000014776	95.0642	0.570528	0.213941	2.66675	0.00765887	0.152578	Nol3	78688
ENSMUSG00000026395	962.628	1.29679	0.486238	2.66698	0.00765366	0.152578	Ptprc	19264
ENSMUSG00000038248	89.3238	-0.476506	0.178629	-2.66757	0.00764009	0.152578	Sobp	109205
ENSMUSG00000059835	6.76692	1.71554	0.643084	2.66768	0.00763781	0.152578	NA	NA
ENSMUSG00000098090	21.0497	1.22907	0.460717	2.66772	0.00763668	0.152578	NA	NA
ENSMUSG00000001120	361.465	-0.510964	0.191917	-2.66242	0.00775808	0.153275	Pcbp3	59093
ENSMUSG00000024032	8.09659	3.46359	1.30118	2.66189	0.00777034	0.153275	Tff1	21784
ENSMUSG00000028614	254.251	0.670546	0.251895	2.662	0.00776769	0.153275	Ndc1	72787
ENSMUSG00000028648	596.551	-0.177227	0.0665197	-2.66428	0.00771526	0.153275	Ndufs5	595136
ENSMUSG00000029378	194.132	3.16016	1.18683	2.66268	0.00775204	0.153275	Areg	11839
ENSMUSG00000040640	15.6387	-1.55283	0.58276	-2.66462	0.00770751	0.153275	Erc2	238988
ENSMUSG00000049721	61.6924	0.847106	0.318091	2.6631	0.00774248	0.153275	Gal3st1	53897
ENSMUSG00000051984	64.0499	-0.483415	0.181488	-2.66362	0.00773043	0.153275	Sec31b	240667
ENSMUSG00000026786	301.122	0.844491	0.317403	2.66063	0.00779946	0.153284	Apbb1ip	54519
ENSMUSG00000040249	7376.56	0.241945	0.0909307	2.66076	0.00779636	0.153284	Lrp1	16971
ENSMUSG00000042305	908.247	0.32736	0.123016	2.66112	0.00778807	0.153284	Tmem183a	57439
ENSMUSG00000001123	867.613	0.536414	0.20177	2.65854	0.00784792	0.153776	Lgals9	16859
ENSMUSG00000014932	363.6	0.267457	0.100642	2.65749	0.00787243	0.153776	Yes1	22612
ENSMUSG00000032202	661.499	0.639016	0.240397	2.65817	0.00785661	0.153776	Rab27a	11891
ENSMUSG00000034266	44.5553	1.21579	0.457436	2.65783	0.00786452	0.153776	Batf	53314
ENSMUSG00000035545	3756.86	-0.374924	0.141068	-2.65775	0.00786646	0.153776	Leng8	232798
ENSMUSG00000025260	675.156	-0.214184	0.0806621	-2.65533	0.00792318	0.154391	Hsd17b10	15108
ENSMUSG00000052384	441.51	0.817225	0.307724	2.65571	0.00791416	0.154391	Nrros	224109
ENSMUSG00000002455	956.807	-0.145395	0.0547729	-2.6545	0.00794262	0.154395	Prpf6	68879
ENSMUSG00000044103	30.516	4.05482	1.5275	2.65455	0.00794141	0.154395	Il36g	215257
ENSMUSG00000027454	74.3974	1.10587	0.416677	2.65403	0.00795363	0.154422	Gins1	69270
ENSMUSG00000017724	17.1004	2.92254	1.10154	2.65313	0.00797495	0.154606	Etv4	18612
ENSMUSG00000074896	590.174	1.5734	0.593107	2.65281	0.00798242	0.154606	Ifit3	15959
ENSMUSG00000057667	122.488	-0.351161	0.132458	-2.65112	0.00802258	0.155197	Bloc1s3	232946
ENSMUSG00000038527	144.859	0.357902	0.135097	2.64923	0.00806756	0.15567	C1rl	232371
ENSMUSG00000040455	337.447	-0.457439	0.172647	-2.64956	0.00805971	0.15567	Usp45	77593
ENSMUSG00000070661	14.8206	2.89282	1.0921	2.64887	0.00807615	0.15567	Rnf186	66825
ENSMUSG00000033542	1015.48	-0.295021	0.111437	-2.64742	0.00811088	0.156151	Arhgef5	54324
ENSMUSG00000018761	440.247	0.228421	0.0863059	2.64665	0.00812937	0.15632	Mpdu1	24070
ENSMUSG00000015355	120.646	0.826939	0.312571	2.6456	0.00815452	0.156428	Cd48	12506
ENSMUSG00000025371	417.955	0.272581	0.103019	2.64592	0.00814683	0.156428	Chmp6	208092
ENSMUSG00000112023	620.713	1.99558	0.754572	2.64466	0.0081774	0.15668	Lilrb4b	14727
ENSMUSG00000031886	76.4971	0.885275	0.334805	2.64415	0.00818955	0.156725	Ces2e	234673
ENSMUSG00000040146	261.253	-0.520576	0.197054	-2.64179	0.0082469	0.157635	Rgl3	71746
ENSMUSG00000031262	71.5255	1.12675	0.426616	2.64115	0.00826263	0.157747	Cenpi	102920
ENSMUSG00000038543	77.9148	0.582261	0.220536	2.6402	0.0082856	0.157998	BC028528	229600
ENSMUSG00000090164	15.9458	1.60549	0.608503	2.63843	0.008329	0.158637	BC035044	232406
ENSMUSG00000045165	90.6387	0.812704	0.308167	2.63722	0.00835897	0.158925	AI467606	101602
ENSMUSG00000075224	61.6672	0.885654	0.335855	2.63701	0.00836395	0.158925	Lrrc55	241528
ENSMUSG00000028639	7288.64	0.177296	0.0673333	2.63312	0.00846051	0.160395	Ybx1	22608
ENSMUSG00000032204	45.1742	1.61523	0.613476	2.63292	0.00846541	0.160395	Aqp9	64008
ENSMUSG00000036469	102.256	1.29302	0.491142	2.63268	0.0084713	0.160395	Marchf1	72925
ENSMUSG00000026051	23.1216	-1.17685	0.447567	-2.62943	0.00855282	0.161747	Ecrg4	78896
ENSMUSG00000024590	745.369	0.902825	0.343571	2.62777	0.00859473	0.162348	Lmnb1	16906
ENSMUSG00000021176	21.2638	1.44913	0.551746	2.62644	0.00862828	0.162606	Efcab11	78767
ENSMUSG00000042808	285.984	1.47744	0.562528	2.62643	0.00862866	0.162606	Gpx2	14776
ENSMUSG00000026078	1482.73	-0.419277	0.159844	-2.62304	0.00871499	0.16404	Pdcl3	68833
ENSMUSG00000020781	181.122	-0.327689	0.124974	-2.62205	0.00874014	0.164321	Tsen54	76265
ENSMUSG00000029616	1215.22	0.304494	0.116154	2.62146	0.00875543	0.164415	Erp29	67397
ENSMUSG00000002660	339.276	-0.221844	0.0846498	-2.62072	0.00877431	0.164538	Clpp	53895
ENSMUSG00000003476	5.16981	-1.36709	0.52171	-2.62041	0.0087825	0.164538	Crhr2	12922
ENSMUSG00000006585	199.921	0.937256	0.357927	2.61857	0.00882992	0.164741	Cdt1	67177
ENSMUSG00000026858	527.273	-0.420814	0.160836	-2.61642	0.00888574	0.164741	Miga2	108958
ENSMUSG00000027394	403.004	-0.217224	0.0829485	-2.61878	0.00882455	0.164741	Ttl	69737
ENSMUSG00000030055	522.169	0.598093	0.228549	2.61691	0.00887306	0.164741	Rab43	69834
ENSMUSG00000030225	216.403	0.522801	0.199639	2.61873	0.00882566	0.164741	Dera	232449
ENSMUSG00000037031	604.194	0.359093	0.137219	2.61694	0.00887217	0.164741	Tspan15	70423
ENSMUSG00000037849	40.9602	2.25752	0.862585	2.61716	0.0088666	0.164741	Ifi206	102639543
ENSMUSG00000042228	590.188	1.14757	0.438495	2.61706	0.00886913	0.164741	Lyn	17096
ENSMUSG00000067768	20.6422	1.87098	0.715041	2.6166	0.00888095	0.164741	Xlr4b	27083
ENSMUSG00000056054	152.03	3.62176	1.38485	2.61527	0.00891573	0.165106	S100a8	20201
ENSMUSG00000030560	2113.52	1.01093	0.386725	2.61408	0.00894675	0.165348	Ctsc	13032
ENSMUSG00000063234	12.96	4.86491	1.86111	2.61398	0.00894944	0.165348	Gpr84	80910
ENSMUSG00000024910	28.5895	1.58219	0.605442	2.61329	0.00896764	0.165494	Ctsw	13041
ENSMUSG00000032586	70.1522	1.20547	0.461574	2.61165	0.0090107	0.166097	Traip	22036
ENSMUSG00000022148	374.86	0.971036	0.371904	2.61099	0.00902817	0.166228	Fyb	23880
ENSMUSG00000034453	362.143	0.247692	0.0948944	2.61019	0.00904921	0.166425	Polr3b	70428
ENSMUSG00000025006	3016.91	-0.507863	0.194733	-2.608	0.00910736	0.166539	Sorbs1	20411
ENSMUSG00000032038	473.722	0.381288	0.146171	2.60851	0.00909365	0.166539	St3gal4	20443
ENSMUSG00000033499	1127.59	0.275652	0.105649	2.60912	0.00907752	0.166539	Larp4b	217980
ENSMUSG00000036731	22.2462	1.60329	0.614581	2.60876	0.00908717	0.166539	Cysrt1	67859
ENSMUSG00000036955	481.325	-0.214939	0.0824062	-2.60828	0.00909977	0.166539	Kifbp	72320
ENSMUSG00000024679	269.931	1.65812	0.636176	2.60638	0.00915045	0.166908	Ms4a6d	68774
ENSMUSG00000026009	41.1529	1.74606	0.66999	2.6061	0.00915785	0.166908	Icos	54167
ENSMUSG00000027433	951.915	0.232049	0.0890551	2.60568	0.00916918	0.166908	Xrn2	24128
ENSMUSG00000071005	19.4331	1.55723	0.597539	2.60607	0.00915879	0.166908	Ccl19	24047
ENSMUSG00000024810	1805.73	2.71772	1.04371	2.60391	0.00921664	0.167523	Il33	77125
ENSMUSG00000032446	12.2762	1.75817	0.675367	2.60327	0.00923386	0.167523	Eomes	13813
ENSMUSG00000035875	7.98471	1.35907	0.522064	2.60326	0.00923431	0.167523	AI182371	98870
ENSMUSG00000022749	535.369	-0.28074	0.107912	-2.60156	0.00928021	0.168166	Tbc1d23	67581
ENSMUSG00000016024	1537.05	0.616558	0.23732	2.598	0.00937672	0.168641	Lbp	16803
ENSMUSG00000025764	706.039	0.28497	0.10971	2.59748	0.00939117	0.168641	Jade1	269424
ENSMUSG00000032952	265.221	-0.280579	0.108035	-2.59711	0.00940106	0.168641	Ap4b1	67489
ENSMUSG00000042743	52.3229	-0.498075	0.19175	-2.59753	0.00938981	0.168641	Sgtb	218544
ENSMUSG00000043323	700.693	-0.24527	0.0943948	-2.59834	0.00936749	0.168641	Fbrsl1	381668
ENSMUSG00000056900	111.879	-0.886784	0.341401	-2.59749	0.0093909	0.168641	Usp13	72607
ENSMUSG00000064284	141.072	-0.371164	0.142755	-2.60001	0.0093222	0.168641	Cdpf1	72355
ENSMUSG00000074342	44.5219	1.95034	0.750919	2.59728	0.00939662	0.168641	I830077J02Rik	433638
ENSMUSG00000081723	9.95365	2.2574	0.868454	2.59933	0.00934064	0.168641	NA	NA
ENSMUSG00000052512	497.254	-0.500264	0.192693	-2.59617	0.00942702	0.168729	Nav2	78286
ENSMUSG00000078139	6.40416	-1.39885	0.53879	-2.59628	0.00942379	0.168729	NA	NA
ENSMUSG00000008855	1085.88	-0.35201	0.135631	-2.59535	0.00944956	0.168736	Hdac5	15184
ENSMUSG00000037563	3437.09	0.140931	0.0543009	2.59537	0.00944884	0.168736	Rps16	20055
ENSMUSG00000043932	13.9939	1.59185	0.613427	2.595	0.00945897	0.168736	Klri2	320407
ENSMUSG00000031805	629.099	0.577046	0.222507	2.59338	0.00950383	0.168972	Jak3	16453
ENSMUSG00000057454	704.802	0.600275	0.231399	2.59412	0.00948342	0.168972	Lypd3	72434
ENSMUSG00000063767	14.5267	-1.46369	0.56435	-2.59358	0.00949827	0.168972	S100a7a	381493
ENSMUSG00000025163	23.7434	1.70095	0.656194	2.59215	0.0095379	0.16939	Cd7	12516
ENSMUSG00000030890	2984.14	-0.38982	0.150508	-2.59002	0.00959711	0.170065	Ilk	16202
ENSMUSG00000046259	11.5492	6.27649	2.42305	2.59033	0.00958845	0.170065	Sprr2h	20762
ENSMUSG00000002014	973.939	0.290382	0.112165	2.58887	0.00962909	0.170278	Ssr4	20832
ENSMUSG00000015947	290.259	1.61503	0.62413	2.58765	0.00966344	0.170278	Fcgr1	14129
ENSMUSG00000027931	368.134	-0.464789	0.17963	-2.58747	0.00966829	0.170278	Npr1	18160
ENSMUSG00000031189	46.7514	0.696841	0.26937	2.58693	0.00968346	0.170278	Aff2	14266
ENSMUSG00000038005	378.168	0.292555	0.113069	2.58741	0.00967011	0.170278	Hpf1	72612
ENSMUSG00000045761	18.4896	1.79032	0.692015	2.58712	0.00967828	0.170278	Togaram2	320159
ENSMUSG00000118665	219.16	0.518407	0.200317	2.58794	0.00965525	0.170278	Lin54	231506
ENSMUSG00000019790	548.888	-0.358746	0.138957	-2.5817	0.00983147	0.171354	Stxbp5	78808
ENSMUSG00000024593	24.108	-0.875801	0.339136	-2.58245	0.00981014	0.171354	Megf10	70417
ENSMUSG00000027203	278.833	0.628126	0.243293	2.58177	0.00982946	0.171354	Dut	110074
ENSMUSG00000030986	596.518	-0.266488	0.10315	-2.58349	0.00978052	0.171354	Dhx32	101437
ENSMUSG00000033222	268.491	0.370446	0.14336	2.58403	0.0097652	0.171354	Ttf2	74044
ENSMUSG00000038047	232.609	0.614896	0.237999	2.58361	0.00977723	0.171354	Haus6	230376
ENSMUSG00000066684	37.0108	1.8097	0.701063	2.58137	0.00984081	0.171354	Pilrb1	170741
ENSMUSG00000072620	674.285	1.58508	0.613909	2.58194	0.00982462	0.171354	Slfn2	20556
ENSMUSG00000079484	181.072	-0.364501	0.141174	-2.58192	0.00982527	0.171354	Phyhd1	227696
ENSMUSG00000037944	63.7392	1.42998	0.554155	2.58047	0.00986647	0.171615	Ccr7	12775
ENSMUSG00000097789	28.6391	-1.1683	0.452833	-2.57998	0.00988053	0.171673	Ctxnd1	100039239
ENSMUSG00000039231	229.86	0.605945	0.234956	2.57897	0.00990944	0.171989	Suv39h1	20937
ENSMUSG00000052160	459.155	0.769077	0.298261	2.57854	0.00992196	0.17202	Pld4	104759
ENSMUSG00000021811	341.444	0.694928	0.269598	2.57765	0.00994757	0.172278	Dnajc9	108671
ENSMUSG00000028755	68.4259	1.35613	0.526389	2.57628	0.00998683	0.172771	Cda	72269
ENSMUSG00000006395	174.291	-0.444228	0.17246	-2.57584	0.00999983	0.17281	NA	NA
ENSMUSG00000026288	385.933	1.14926	0.446331	2.57491	0.0100267	0.173031	Inpp5d	16331
ENSMUSG00000037280	1196.81	0.701145	0.272326	2.57465	0.0100342	0.173031	Galnt6	207839
ENSMUSG00000027806	763.719	-0.442896	0.172085	-2.5737	0.0100617	0.173318	Tsc22d2	72033
ENSMUSG00000030167	11.8414	1.98937	0.773121	2.57317	0.0100771	0.173398	Klrc1	16641
ENSMUSG00000035692	236.089	1.94479	0.756071	2.57224	0.0101044	0.173494	Isg15	100038882
ENSMUSG00000036834	40.1845	1.568	0.609524	2.5725	0.0100968	0.173494	Plch1	269437
ENSMUSG00000037202	19.9816	1.36536	0.530934	2.57162	0.0101223	0.173616	Prf1	18646
ENSMUSG00000044573	750.377	0.304443	0.11845	2.57022	0.0101634	0.173949	Acp1	11431
ENSMUSG00000051682	16.5922	2.21609	0.862194	2.57029	0.0101612	0.173949	Treml4	224840
ENSMUSG00000025044	293.613	1.6639	0.647902	2.56813	0.0102249	0.174815	Msr1	20288
ENSMUSG00000064109	8.22888	1.93802	0.755132	2.56647	0.010274	0.175468	Hcst	23900
ENSMUSG00000020325	324.127	-0.455539	0.177535	-2.56592	0.0102904	0.175561	Fstl3	83554
ENSMUSG00000020473	2758.97	-0.352495	0.137461	-2.56433	0.0103375	0.175617	Aebp1	11568
ENSMUSG00000040899	3.67325	3.59104	1.4003	2.56449	0.0103329	0.175617	Ccr6	12458
ENSMUSG00000079018	1044.27	0.522883	0.203848	2.56506	0.0103157	0.175617	Ly6c1	17067
ENSMUSG00000091144	37.8316	0.798909	0.311482	2.56486	0.0103217	0.175617	Phf11c	628705
ENSMUSG00000006587	43.5086	2.15715	0.841651	2.563	0.0103774	0.175897	Snai3	30927
ENSMUSG00000031264	86.9006	0.999916	0.390078	2.56337	0.0103661	0.175897	Btk	12229
ENSMUSG00000042225	174.153	0.47596	0.185728	2.56268	0.0103869	0.175897	Ammecr1	56068
ENSMUSG00000034459	262.711	1.64617	0.642551	2.56193	0.0104092	0.176089	Ifit1	15957
ENSMUSG00000033565	1788.89	-0.301104	0.117547	-2.56155	0.0104206	0.176097	Rbfox2	93686
ENSMUSG00000039221	844.268	0.281555	0.109963	2.56046	0.0104533	0.176462	Rpl22l1	68028
ENSMUSG00000118332	342.263	-0.333394	0.130253	-2.55959	0.0104796	0.176721	Fam220a	67238
ENSMUSG00000032526	132.294	-0.387886	0.15158	-2.55896	0.0104987	0.176857	Ss18l2	26901
ENSMUSG00000031443	7.85149	3.66519	1.43275	2.55815	0.0105231	0.177074	F7	14068
ENSMUSG00000050241	13.7534	1.92465	0.752464	2.5578	0.0105337	0.177074	Klre1	243655
ENSMUSG00000030929	151.858	0.464602	0.181678	2.55728	0.0105494	0.177153	Eri2	71151
ENSMUSG00000079523	2803.65	0.303536	0.11874	2.55631	0.0105788	0.177461	Tmsb10	19240
ENSMUSG00000026049	74.4449	0.767944	0.30051	2.55547	0.0106045	0.177705	Tex30	75623
ENSMUSG00000021950	1005.94	0.91715	0.359233	2.55308	0.0106776	0.177934	Anxa8	11752
ENSMUSG00000028252	252.225	-0.28091	0.110011	-2.55348	0.0106654	0.177934	Ccnc	51813
ENSMUSG00000029250	814.23	0.210297	0.0823686	2.55312	0.0106763	0.177934	Polr2b	231329
ENSMUSG00000030366	9.47203	3.19731	1.25245	2.55284	0.0106847	0.177934	Ceacam12	67315
ENSMUSG00000055322	14338.5	-0.614686	0.240737	-2.55335	0.0106692	0.177934	Tns1	21961
ENSMUSG00000071547	122.036	0.93262	0.365277	2.55319	0.0106742	0.177934	Nt5dc2	70021
ENSMUSG00000031444	63.2425	2.5891	1.01438	2.5524	0.0106984	0.177978	F10	14058
ENSMUSG00000022126	91.8368	4.38968	1.72023	2.55181	0.0107166	0.178095	Acod1	16365
ENSMUSG00000021798	858.001	-0.558487	0.218932	-2.55096	0.0107428	0.178238	Ldb3	24131
ENSMUSG00000071203	244.773	0.523554	0.205257	2.55072	0.01075	0.178238	Naip5	17951
ENSMUSG00000073197	28.0489	0.866706	0.339825	2.55045	0.0107585	0.178238	5730507C01Rik	236366
ENSMUSG00000075289	199.076	-0.585842	0.229756	-2.54984	0.0107772	0.178364	Carns1	107239
ENSMUSG00000030862	827.499	-0.546266	0.214279	-2.54932	0.0107934	0.178447	Cpxm2	55987
ENSMUSG00000024399	44.2835	1.24838	0.490007	2.54768	0.0108441	0.178966	Ltb	16994
ENSMUSG00000047446	470.297	-0.468404	0.18394	-2.54651	0.0108806	0.178966	Arl4a	11861
ENSMUSG00000051220	103.66	1.09133	0.428454	2.54713	0.0108613	0.178966	Ercc6l	236930
ENSMUSG00000061028	706.364	-0.29559	0.116058	-2.54693	0.0108676	0.178966	Clasrp	53609
ENSMUSG00000114470	19.0155	-1.09728	0.430842	-2.54683	0.0108706	0.178966	NA	NA
ENSMUSG00000000817	7.92332	2.50841	0.98543	2.5455	0.0109122	0.179303	Fasl	14103
ENSMUSG00000004099	1166.93	0.558559	0.219504	2.54464	0.010939	0.179375	Dnmt1	13433
ENSMUSG00000022912	1265.19	0.477922	0.187805	2.54478	0.0109348	0.179375	Pros1	19128
ENSMUSG00000028037	101.99	1.42857	0.561581	2.54384	0.010964	0.179418	Ifi44	99899
ENSMUSG00000042564	38.4767	-0.763405	0.30007	-2.54409	0.0109563	0.179418	Fam227a	75729
ENSMUSG00000021318	236.798	-0.321742	0.12655	-2.54241	0.0110091	0.179789	Gli3	14634
ENSMUSG00000022314	1681.24	0.253046	0.099522	2.54262	0.0110026	0.179789	Rad21	19357
ENSMUSG00000068394	116.5	0.445304	0.175193	2.54179	0.0110287	0.179926	Cep152	99100
ENSMUSG00000016256	1616.64	0.474815	0.186925	2.54014	0.011081	0.180595	Ctsz	64138
ENSMUSG00000022488	511.831	0.961018	0.378576	2.53851	0.0111326	0.181253	Nckap1l	105855
ENSMUSG00000063659	900.743	-0.308773	0.121678	-2.53764	0.0111604	0.181521	Zbtb18	30928
ENSMUSG00000022978	136.429	0.751979	0.296527	2.53596	0.0112141	0.182041	Mis18a	66578
ENSMUSG00000036030	6.76192	-1.77361	0.699393	-2.53592	0.0112151	0.182041	Prtg	235472
ENSMUSG00000018008	709.527	0.983518	0.38791	2.53543	0.011231	0.182114	Cyth4	72318
ENSMUSG00000028268	591.635	0.846837	0.334138	2.53439	0.0112644	0.182462	Gbp3	55932
ENSMUSG00000040272	127.12	0.591756	0.233546	2.53379	0.0112838	0.182462	Accs	329470
ENSMUSG00000058881	740.547	-0.271695	0.107232	-2.5337	0.0112865	0.182462	Zfp516	329003
ENSMUSG00000032911	882.708	-0.495702	0.195701	-2.53296	0.0113104	0.182663	Cspg4	121021
ENSMUSG00000046794	569.264	-0.520741	0.20564	-2.53229	0.0113321	0.18283	Ppp1r3b	244416
ENSMUSG00000011832	424.762	-0.3837	0.151576	-2.53141	0.0113606	0.182922	Evi5l	213027
ENSMUSG00000035958	247.491	0.245492	0.0969665	2.53172	0.0113506	0.182922	Tdp2	56196
ENSMUSG00000043067	485.528	0.27176	0.107375	2.53093	0.011376	0.182986	Dpy19l1	244745
ENSMUSG00000021938	327.957	0.372042	0.147052	2.53001	0.0114058	0.183282	Pspc1	66645
ENSMUSG00000082419	9.97061	2.16895	0.857724	2.52873	0.0114475	0.183767	NA	NA
ENSMUSG00000066551	3498.6	0.211179	0.0835282	2.52824	0.0114637	0.183843	Hmgb1	15289
ENSMUSG00000016534	4569.19	0.312983	0.123865	2.5268	0.0115106	0.184412	Lamp2	16784
ENSMUSG00000078954	54.4581	0.821206	0.325073	2.52622	0.0115297	0.184532	Arhgap8	73167
ENSMUSG00000020258	29.2605	-1.10561	0.437967	-2.52442	0.0115889	0.184773	Glyctk	235582
ENSMUSG00000030156	12.5943	1.9368	0.767136	2.52471	0.0115794	0.184773	Cd69	12515
ENSMUSG00000031659	533.245	0.344616	0.136497	2.52471	0.0115793	0.184773	Adcy7	11513
ENSMUSG00000046031	20.7684	1.67537	0.663678	2.52436	0.0115908	0.184773	Calhm6	215900
ENSMUSG00000103906	35.8798	-0.694624	0.275347	-2.52272	0.0116449	0.185452	Tigd5	105734
ENSMUSG00000006715	144.295	0.819515	0.325689	2.51625	0.0118612	0.186781	Gmnn	57441
ENSMUSG00000007050	198.852	0.509098	0.202344	2.516	0.0118695	0.186781	Lsm2	27756
ENSMUSG00000022422	41.5159	1.25689	0.499604	2.51578	0.0118769	0.186781	Dscc1	72107
ENSMUSG00000023349	198.667	1.60567	0.638348	2.51535	0.0118914	0.186781	Clec4n	56620
ENSMUSG00000024737	234.042	2.11153	0.838752	2.51746	0.0118204	0.186781	Slc15a3	65221
ENSMUSG00000026981	347.172	2.03764	0.809273	2.51786	0.0118069	0.186781	Il1rn	16181
ENSMUSG00000029146	1052.69	-0.175749	0.0698366	-2.51658	0.01185	0.186781	Snx17	266781
ENSMUSG00000030117	6.74607	2.78161	1.10579	2.51548	0.0118869	0.186781	Gdf3	14562
ENSMUSG00000035356	592.396	1.42179	0.564898	2.5169	0.0118393	0.186781	Nfkbiz	80859
ENSMUSG00000036632	376.807	0.23976	0.0953189	2.51535	0.0118915	0.186781	Alg5	66248
ENSMUSG00000039115	1367.42	-0.488707	0.193964	-2.51958	0.0117495	0.186781	Itga9	104099
ENSMUSG00000048440	244.792	0.413475	0.164139	2.51905	0.0117672	0.186781	Cyp4f16	70101
ENSMUSG00000113416	6.67293	1.76108	0.699825	2.51646	0.011854	0.186781	NA	NA
ENSMUSG00000118291	6.2587	3.94448	1.56793	2.51573	0.0118787	0.186781	NA	NA
ENSMUSG00000004296	3.86151	3.92399	1.56036	2.51479	0.0119104	0.186895	Il12b	16160
ENSMUSG00000055805	410.414	1.15065	0.457644	2.51428	0.0119276	0.186982	Fmnl1	57778
ENSMUSG00000027342	1519.82	0.658366	0.262016	2.51269	0.0119814	0.187642	Pcna	18538
ENSMUSG00000026390	91.2235	2.56948	1.02282	2.51214	0.0120001	0.187752	Marco	17167
ENSMUSG00000022707	395.516	-0.422889	0.168422	-2.51088	0.012043	0.188137	Gbe1	74185
ENSMUSG00000032549	233.155	-0.67573	0.269137	-2.51073	0.0120482	0.188137	Rab6b	270192
ENSMUSG00000070524	4.27364	4.07738	1.62716	2.50583	0.0122166	0.190581	Fcrlb	435653
ENSMUSG00000027375	5746.93	0.498044	0.198875	2.5043	0.0122693	0.191076	Mal	17153
ENSMUSG00000073436	311.687	-0.3448	0.137687	-2.50422	0.0122721	0.191076	Eme2	193838
ENSMUSG00000020857	2223.65	0.33156	0.132419	2.50386	0.0122846	0.191082	Nme2	18103
ENSMUSG00000028874	199.771	1.63376	0.652675	2.50318	0.0123083	0.191082	Fgr	14191
ENSMUSG00000030409	10225.8	-0.536286	0.214218	-2.50346	0.0122986	0.191082	Dmpk	13400
ENSMUSG00000021061	117.227	-0.813045	0.324864	-2.50273	0.0123241	0.19113	Sptb	20741
ENSMUSG00000027935	243.53	0.391556	0.156493	2.50206	0.0123471	0.19113	Rab13	68328
ENSMUSG00000056737	2116.06	0.50989	0.203767	2.50231	0.0123385	0.19113	Capg	12332
ENSMUSG00000019214	108.178	0.875097	0.349859	2.50129	0.0123743	0.191366	Chtf18	214901
ENSMUSG00000025804	264.103	2.02581	0.810086	2.50073	0.0123937	0.191466	Ccr1	12768
ENSMUSG00000034342	1035.66	0.441025	0.17638	2.50042	0.0124047	0.191466	Cbl	12402
ENSMUSG00000023979	35.6129	-0.676297	0.270593	-2.49931	0.0124435	0.191881	Guca1b	107477
ENSMUSG00000020000	174.492	0.743617	0.297672	2.49811	0.0124859	0.192349	Moxd1	59012
ENSMUSG00000002812	2146.25	-0.285133	0.114171	-2.49743	0.0125098	0.192533	Flii	14248
ENSMUSG00000050890	213.016	0.55513	0.222464	2.49536	0.0125828	0.193472	Pdik1l	230809
ENSMUSG00000025137	522.319	-0.348838	0.139876	-2.4939	0.0126347	0.194083	Pcyt2	68671
ENSMUSG00000066363	27.7966	3.03212	1.21605	2.49341	0.0126524	0.194168	Serpina3f	238393
ENSMUSG00000005373	68.1578	-2.10877	0.846628	-2.49079	0.012746	0.195045	Mlxipl	58805
ENSMUSG00000005763	20.7765	1.14441	0.459396	2.49112	0.012734	0.195045	Cd247	12503
ENSMUSG00000037750	233.509	-0.247156	0.0992067	-2.49133	0.0127267	0.195045	Fam222b	216971
ENSMUSG00000023367	1644.55	0.421921	0.169501	2.4892	0.0128033	0.195735	Tmem176a	66058
ENSMUSG00000022678	651.949	0.312798	0.125711	2.48824	0.0128377	0.195874	Nde1	67203
ENSMUSG00000027716	30.2041	-1.33014	0.534589	-2.48816	0.0128406	0.195874	Trpc3	22065
ENSMUSG00000035186	29.1873	3.59786	1.44613	2.48793	0.012849	0.195874	Ubd	24108
ENSMUSG00000082163	11.882	1.4073	0.565809	2.48724	0.012874	0.196068	NA	NA
ENSMUSG00000028476	440.176	-0.511878	0.205908	-2.48595	0.0129204	0.196536	Reck	53614
ENSMUSG00000038497	418.774	-0.325935	0.131129	-2.4856	0.0129334	0.196536	Tmco3	234076
ENSMUSG00000041120	2418.32	-0.49855	0.200594	-2.48538	0.0129415	0.196536	Nbl1	17965
ENSMUSG00000021253	560.508	-0.644958	0.259575	-2.48467	0.0129672	0.196741	Tgfb3	21809
ENSMUSG00000025076	235.066	0.564124	0.227128	2.48373	0.0130016	0.197076	Casp7	12369
ENSMUSG00000118671	179.071	0.655336	0.263901	2.48327	0.0130183	0.197143	NA	NA
ENSMUSG00000002550	528.426	-0.321702	0.129618	-2.48192	0.0130677	0.197172	Uck1	22245
ENSMUSG00000019992	34.3148	1.25121	0.504061	2.48226	0.0130553	0.197172	Mtfr2	71804
ENSMUSG00000030978	1157.99	0.714198	0.287673	2.48268	0.01304	0.197172	Rrm1	20133
ENSMUSG00000042104	118.977	-0.628422	0.253205	-2.48187	0.0130694	0.197172	Uggt2	66435
ENSMUSG00000021280	71.9517	0.624216	0.251712	2.47988	0.0131425	0.198089	Exoc3l4	74190
ENSMUSG00000031551	19.7815	2.79246	1.12636	2.47919	0.013168	0.198266	Ido1	15930
ENSMUSG00000038879	217.091	0.768341	0.309953	2.4789	0.013179	0.198266	Nipal2	223473
ENSMUSG00000018654	191.061	1.20968	0.488243	2.47761	0.0132265	0.198608	Ikzf1	22778
ENSMUSG00000024816	492.458	0.276264	0.11149	2.47793	0.0132146	0.198608	Frmd8	67457
ENSMUSG00000040549	826.8	0.283623	0.114586	2.47521	0.0133159	0.199391	Ckap5	75786
ENSMUSG00000045679	237.738	0.455055	0.183815	2.47561	0.013301	0.199391	Pqlc3	217430
ENSMUSG00000054693	2513.12	0.378003	0.152696	2.47553	0.013304	0.199391	Adam10	11487
ENSMUSG00000036327	361.635	0.313359	0.126647	2.47427	0.013351	0.19961	Qsox2	227638
ENSMUSG00000058794	19.1538	2.2015	0.889802	2.47415	0.0133555	0.19961	Nfe2	18022
ENSMUSG00000002458	218.883	0.543674	0.220019	2.47104	0.0134722	0.19976	Rgs19	56470
ENSMUSG00000004655	4720.13	-0.413738	0.167292	-2.47314	0.0133931	0.19976	Aqp1	11826
ENSMUSG00000012350	1646.37	0.370306	0.149783	2.47228	0.0134255	0.19976	Ehf	13661
ENSMUSG00000022967	928.845	0.358858	0.145113	2.47296	0.0134001	0.19976	Ifnar1	15975
ENSMUSG00000024730	36.3601	1.69911	0.687334	2.47203	0.0134347	0.19976	Ms4a8a	64381
ENSMUSG00000029163	2197.31	0.359084	0.14528	2.47167	0.0134483	0.19976	Emilin1	100952
ENSMUSG00000030178	7.61707	2.19312	0.887572	2.47092	0.0134764	0.19976	Klra13-ps	16631
ENSMUSG00000032021	3.12146	3.03246	1.22631	2.47284	0.0134046	0.19976	Crtam	54698
ENSMUSG00000059923	1058.09	0.383543	0.155225	2.47089	0.0134776	0.19976	Grb2	14784
ENSMUSG00000020377	41.9954	-1.02731	0.415875	-2.47025	0.013502	0.199924	Ltc4s	17001
ENSMUSG00000086784	328.57	-0.407453	0.164965	-2.46994	0.0135136	0.199924	Isoc2a	664994
ENSMUSG00000024165	629.627	0.651833	0.26412	2.46794	0.0135893	0.200306	Jpt2	52009
ENSMUSG00000025396	6.04302	2.43014	0.984817	2.46761	0.0136019	0.200306	Hsd17b6	27400
ENSMUSG00000028333	2002.12	0.352609	0.14283	2.46873	0.0135592	0.200306	Anp32b	67628
ENSMUSG00000037353	392.529	-0.25246	0.102272	-2.46851	0.0135677	0.200306	Letmd1	68614
ENSMUSG00000040432	6.94972	4.15392	1.68328	2.46776	0.0135962	0.200306	Ltb4r2	57260
ENSMUSG00000021614	2999.37	0.974186	0.395025	2.46614	0.0136579	0.200394	Vcan	13003
ENSMUSG00000022221	192.117	1.25075	0.507075	2.4666	0.0136403	0.200394	Ripk3	56532
ENSMUSG00000039264	105.524	1.01136	0.410048	2.46645	0.0136461	0.200394	Gimap3	83408
ENSMUSG00000058230	1262.39	-0.208004	0.0843249	-2.46669	0.0136367	0.200394	Arhgap35	232906
ENSMUSG00000034023	182.296	0.579176	0.234928	2.46534	0.0136885	0.200477	Fancd2	211651
ENSMUSG00000036781	687.737	0.312272	0.12666	2.46545	0.0136842	0.200477	Rps27l	67941
ENSMUSG00000000562	14.2574	2.01664	0.818246	2.46459	0.0137169	0.200616	Adora3	11542
ENSMUSG00000020380	623.676	0.244703	0.0992944	2.46442	0.0137235	0.200616	Rad50	19360
ENSMUSG00000057615	5.95299	2.58406	1.04868	2.46411	0.0137355	0.200616	Ldoc1	434784
ENSMUSG00000054435	218.167	0.515953	0.209458	2.46327	0.0137675	0.200901	Gimap4	107526
ENSMUSG00000070390	43.9456	1.05877	0.429956	2.46251	0.0137967	0.201143	Nlrp1b	637515
ENSMUSG00000057963	1009.91	-0.486019	0.197417	-2.46189	0.0138209	0.201313	Itpk1	217837
ENSMUSG00000024833	427.342	0.389005	0.158045	2.46136	0.0138412	0.201317	Pola2	18969
ENSMUSG00000028800	1171.2	0.178382	0.0724767	2.46123	0.0138462	0.201317	Hdac1	433759
ENSMUSG00000064302	806.333	-0.193669	0.0787377	-2.45967	0.0139066	0.20201	Clasp1	76707
ENSMUSG00000021910	4057.94	-0.210047	0.0854247	-2.45886	0.013938	0.202122	Nisch	64652
ENSMUSG00000024011	3641.94	-0.899017	0.365629	-2.45882	0.0139394	0.202122	Pi16	74116
ENSMUSG00000002699	174.053	1.18095	0.480559	2.45745	0.0139928	0.202568	Lcp2	16822
ENSMUSG00000070713	14.4295	1.03121	0.419639	2.45737	0.0139958	0.202568	NA	NA
ENSMUSG00000079298	39.8434	1.47044	0.598454	2.45706	0.0140081	0.202568	Klrb1b	80782
ENSMUSG00000031353	3111.4	0.166465	0.0678065	2.455	0.0140883	0.203545	Rbbp7	245688
ENSMUSG00000020808	106.555	0.902775	0.367973	2.45337	0.0141523	0.203552	Pimreg	109212
ENSMUSG00000040009	165.392	-0.659139	0.268612	-2.45387	0.0141328	0.203552	Gnaz	14687
ENSMUSG00000053835	63.2091	1.36328	0.555591	2.45375	0.0141377	0.203552	H2-T24	15042
ENSMUSG00000069808	222.499	0.894997	0.36476	2.45366	0.014141	0.203552	Tlcd3a	116972
ENSMUSG00000076437	256.707	0.461059	0.187868	2.45417	0.014121	0.203552	Selenoh	72657
ENSMUSG00000011463	10.0202	-1.25055	0.510146	-2.45135	0.0142321	0.204151	Cpb1	76703
ENSMUSG00000047911	2.95754	-1.67142	0.681777	-2.45157	0.0142234	0.204151	Npm2	328440
ENSMUSG00000053128	382.215	0.338412	0.138021	2.45188	0.014211	0.204151	Rnf26	213211
ENSMUSG00000030120	2297.94	-0.100619	0.0410752	-2.44962	0.0143006	0.204949	Mlf2	30853
ENSMUSG00000021490	14.501	1.83313	0.748477	2.44915	0.0143193	0.205035	Slc34a1	20505
ENSMUSG00000015143	6361.81	-0.402348	0.164379	-2.44768	0.0143778	0.205322	Actn1	109711
ENSMUSG00000024521	182.825	1.13274	0.462771	2.44774	0.0143757	0.205322	Pmaip1	58801
ENSMUSG00000029722	404.349	-0.240633	0.0982936	-2.4481	0.014361	0.205322	Agfg2	231801
ENSMUSG00000027737	104.577	1.97505	0.807591	2.4456	0.014461	0.206326	Slc7a11	26570
ENSMUSG00000040697	456.704	-0.219063	0.0896381	-2.44386	0.014531	0.206591	Dnajc16	214063
ENSMUSG00000049866	345.244	0.653219	0.267289	2.44386	0.0145309	0.206591	Arl4c	320982
ENSMUSG00000061731	735.955	0.602586	0.246533	2.44424	0.0145159	0.206591	Ext1	14042
ENSMUSG00000084314	26.3605	0.680394	0.278333	2.44453	0.0145041	0.206591	NA	NA
ENSMUSG00000030513	144.944	-0.542476	0.222056	-2.44297	0.0145669	0.206917	Pcsk6	18553
ENSMUSG00000039110	36.7557	-1.38399	0.566711	-2.44214	0.0146005	0.207211	Mycbpap	104601
ENSMUSG00000034641	149.17	1.41777	0.580644	2.44172	0.0146173	0.207266	Cd300ld	217305
ENSMUSG00000073565	80.063	0.620661	0.254242	2.44122	0.0146377	0.207372	Prr16	71373
ENSMUSG00000020120	568.944	1.4516	0.594906	2.44004	0.0146855	0.207866	Plek	56193
ENSMUSG00000028044	215.269	0.820609	0.336446	2.43905	0.014726	0.208107	Cks1b	54124
ENSMUSG00000060538	214.907	0.238746	0.0978876	2.43899	0.0147286	0.208107	Tmem219	68742
ENSMUSG00000038732	353.231	0.69385	0.28465	2.43756	0.0147868	0.208747	Mboat1	218121
ENSMUSG00000020614	97.3709	-0.810416	0.332545	-2.43701	0.0148091	0.208878	Fam20a	208659
ENSMUSG00000027411	612.549	0.311104	0.127732	2.43559	0.0148676	0.209518	Vps16	80743
ENSMUSG00000014668	475.795	0.2934	0.120559	2.43367	0.0149467	0.209904	Chfr	231600
ENSMUSG00000020193	9.25645	-0.898452	0.369248	-2.43319	0.0149664	0.209904	Zpbp	53604
ENSMUSG00000026208	33608.5	-0.465185	0.191196	-2.43302	0.0149735	0.209904	Des	13346
ENSMUSG00000031516	691.661	-0.394484	0.162096	-2.43364	0.0149478	0.209904	Dctn6	22428
ENSMUSG00000042581	4.2536	-1.63315	0.671098	-2.43354	0.0149519	0.209904	Thsd7b	210417
ENSMUSG00000068335	194.299	0.333661	0.137137	2.43305	0.0149723	0.209904	Dok1	13448
ENSMUSG00000064326	266.227	0.294068	0.120893	2.43245	0.0149969	0.210048	Siva1	30954
ENSMUSG00000027399	53.545	4.95153	2.03648	2.43141	0.0150401	0.210469	Il1a	16175
ENSMUSG00000089727	11.0171	1.83389	0.754484	2.43066	0.0150714	0.210724	Klra8	16639
ENSMUSG00000053886	489.967	0.386222	0.158917	2.43034	0.0150847	0.210726	Sh2d4a	72281
ENSMUSG00000042363	502.546	-0.221446	0.0911378	-2.4298	0.0151072	0.210857	Lgalsl	216551
ENSMUSG00000030244	6.00601	-3.34508	1.37747	-2.42843	0.0151646	0.211473	Gys2	232493
ENSMUSG00000002289	304.055	1.60861	0.663161	2.42567	0.0152801	0.212456	Angptl4	57875
ENSMUSG00000002603	636.807	0.700797	0.289248	2.42282	0.0154004	0.212456	Tgfb1	21803
ENSMUSG00000020115	584.581	0.346662	0.142979	2.42458	0.0153263	0.212456	Tbk1	56480
ENSMUSG00000022673	663.08	0.809946	0.334305	2.42278	0.0154023	0.212456	Mcm4	17217
ENSMUSG00000024579	76.375	-0.450639	0.185994	-2.42287	0.0153983	0.212456	Pcyox1l	240334
ENSMUSG00000026928	84.0311	1.40824	0.581429	2.42204	0.0154337	0.212456	Card9	332579
ENSMUSG00000027018	451.239	0.642121	0.264663	2.42618	0.0152586	0.212456	Hat1	107435
ENSMUSG00000030148	134.482	1.02383	0.422199	2.425	0.0153082	0.212456	Clec4a2	26888
ENSMUSG00000032373	41.6884	1.40483	0.579616	2.42372	0.0153625	0.212456	Car12	76459
ENSMUSG00000037343	547.025	0.27843	0.114824	2.42484	0.0153149	0.212456	Taf2	319944
ENSMUSG00000037933	1498.27	-0.216934	0.0895498	-2.4225	0.0154143	0.212456	Bicd2	76895
ENSMUSG00000049493	160.239	0.737204	0.304183	2.42355	0.0153695	0.212456	Pls1	102502
ENSMUSG00000072731	3.65356	-1.50297	0.620502	-2.42218	0.0154276	0.212456	NA	NA
ENSMUSG00000078453	544.864	0.358876	0.147987	2.42506	0.015306	0.212456	Abracl	73112
ENSMUSG00000086564	29.6975	1.83195	0.755976	2.42329	0.0153807	0.212456	Cd101	630146
ENSMUSG00000033386	396.023	0.545815	0.225396	2.42159	0.015453	0.212538	Frrs1	20321
ENSMUSG00000032257	4.96787	5.26445	2.17446	2.42104	0.0154762	0.212675	Ankk1	244859
ENSMUSG00000034218	235.109	0.865748	0.357734	2.42009	0.0155168	0.21305	Atm	11920
ENSMUSG00000024067	306.405	0.237704	0.0982375	2.41969	0.0155337	0.2131	Dpy30	66310
ENSMUSG00000030365	27.3747	1.03712	0.428988	2.41759	0.0156238	0.214153	Clec2i	93675
ENSMUSG00000002111	340.73	1.14751	0.474833	2.41665	0.0156641	0.214206	Spi1	20375
ENSMUSG00000007987	237.445	0.604539	0.25025	2.41574	0.0157032	0.214206	Ift22	67286
ENSMUSG00000025582	44.9103	-0.96106	0.397819	-2.41582	0.0156997	0.214206	Nptx1	18164
ENSMUSG00000035778	434.547	0.536845	0.222238	2.41563	0.0157078	0.214206	Ggta1	14594
ENSMUSG00000061723	308.906	-0.756969	0.313182	-2.41703	0.0156479	0.214206	Tnnt3	21957
ENSMUSG00000075284	620.046	0.37869	0.156741	2.41603	0.0156907	0.214206	Wipf1	215280
ENSMUSG00000034919	170.722	0.562153	0.232925	2.41345	0.0158023	0.215312	Ttc22	230576
ENSMUSG00000015980	63.9172	-0.803764	0.333128	-2.41278	0.0158315	0.215344	Lrrc27	76612
ENSMUSG00000031299	3465.45	-0.255133	0.105741	-2.41282	0.0158297	0.215344	Pdha1	18597
ENSMUSG00000006711	3.43161	-2.30793	0.95704	-2.41153	0.0158856	0.215713	D130043K22Rik	210108
ENSMUSG00000031169	231.213	-0.409476	0.169788	-2.41169	0.0158789	0.215713	Porcn	53627
ENSMUSG00000021978	1271.31	-0.284881	0.118285	-2.40842	0.0160218	0.217379	Extl3	54616
ENSMUSG00000029461	1079.62	-0.303904	0.126251	-2.40715	0.0160775	0.217766	Fam168a	319604
ENSMUSG00000035351	117.406	0.541956	0.225121	2.4074	0.0160667	0.217766	Nup37	69736
ENSMUSG00000006378	153.964	0.725605	0.30154	2.40633	0.0161137	0.218072	Gcat	26912
ENSMUSG00000027361	255.329	0.415839	0.172853	2.40574	0.01614	0.218243	Gabpb1	14391
ENSMUSG00000028757	2055	0.292316	0.121541	2.40508	0.016169	0.218268	Ddost	13200
ENSMUSG00000090210	94.5466	-0.694854	0.288897	-2.40519	0.016164	0.218268	Itga10	213119
ENSMUSG00000015476	81.5599	-0.5359	0.222879	-2.40444	0.0161973	0.218283	Prrt1	260297
ENSMUSG00000052911	2592.79	-0.438496	0.18235	-2.40469	0.0161862	0.218283	Lamb2	16779
ENSMUSG00000027322	343.989	0.929643	0.386725	2.40389	0.0162217	0.218428	Siglec1	20612
ENSMUSG00000003418	894.097	0.514971	0.2146	2.39967	0.0164098	0.219035	St8sia6	241230
ENSMUSG00000004044	8369.28	-0.279075	0.116295	-2.39971	0.016408	0.219035	Cavin1	19285
ENSMUSG00000007080	234.874	1.0112	0.421136	2.40113	0.0163446	0.219035	Pole	18973
ENSMUSG00000021196	2472.71	-0.388206	0.161758	-2.39992	0.0163986	0.219035	Pfkp	56421
ENSMUSG00000021990	940.972	-0.337157	0.140496	-2.39977	0.0164054	0.219035	Spata13	219140
ENSMUSG00000022788	225.381	-0.303779	0.126605	-2.39943	0.0164207	0.219035	Fgd4	224014
ENSMUSG00000028617	246.642	-0.414057	0.172522	-2.40003	0.0163938	0.219035	Lrrc42	77809
ENSMUSG00000055030	24.1986	6.08927	2.53804	2.3992	0.0164307	0.219035	Sprr2e	20759
ENSMUSG00000057880	268.123	-0.491968	0.204866	-2.40141	0.016332	0.219035	Abat	268860
ENSMUSG00000075394	8.32012	-1.18074	0.49147	-2.40247	0.0162846	0.219035	Hoxc4	15423
ENSMUSG00000104876	24.7579	1.65884	0.691346	2.39944	0.0164201	0.219035	NA	NA
ENSMUSG00000112148	752.342	1.6893	0.703372	2.40172	0.0163184	0.219035	Lilrb4a	14728
ENSMUSG00000028255	28.8637	2.38074	0.993024	2.39746	0.0165091	0.219897	Clca1	23844
ENSMUSG00000063160	670.814	-0.244012	0.101795	-2.39708	0.0165264	0.219945	Numbl	18223
ENSMUSG00000048304	15.4424	-0.960979	0.40099	-2.39652	0.0165517	0.220099	Slitrk3	386750
ENSMUSG00000026285	17.7458	1.94794	0.813151	2.39554	0.0165957	0.220502	Pdcd1	18566
ENSMUSG00000000308	974.75	0.671483	0.280409	2.39466	0.0166359	0.220852	Ckmt1	12716
ENSMUSG00000033192	221.161	0.579409	0.242053	2.39373	0.0166781	0.22123	Lpcat2	270084
ENSMUSG00000026709	217.685	0.431703	0.180398	2.39306	0.0167085	0.221389	Dars2	226539
ENSMUSG00000068699	4407.56	-0.5774	0.241301	-2.39286	0.0167177	0.221389	Flnc	68794
ENSMUSG00000052833	1384.44	0.303156	0.126739	2.39198	0.0167579	0.221738	Sae1	56459
ENSMUSG00000027605	650.479	-0.949518	0.397039	-2.3915	0.0167797	0.221766	Acss2	60525
ENSMUSG00000036686	426.503	-0.287672	0.120298	-2.39132	0.0167878	0.221766	Cc2d1a	212139
ENSMUSG00000038371	992.199	-0.253846	0.106166	-2.39102	0.0168015	0.221766	Sbf2	319934
ENSMUSG00000023066	95.4503	0.616055	0.257804	2.38963	0.0168654	0.221999	Rttn	246102
ENSMUSG00000026117	23.6055	1.18733	0.496973	2.38913	0.0168884	0.221999	Zap70	22637
ENSMUSG00000030091	160.978	0.726001	0.303874	2.38915	0.0168874	0.221999	Nup210	54563
ENSMUSG00000033762	58.7139	0.859335	0.359513	2.39027	0.0168358	0.221999	Recql4	79456
ENSMUSG00000059498	501.28	0.989954	0.414225	2.38989	0.0168532	0.221999	Fcgr3	14131
ENSMUSG00000005986	136.598	-0.515916	0.216115	-2.38723	0.0169758	0.222311	Ankrd13d	68423
ENSMUSG00000020917	3796.79	-0.690457	0.289244	-2.38711	0.0169814	0.222311	Acly	104112
ENSMUSG00000028949	508.972	-0.509358	0.213307	-2.38791	0.0169446	0.222311	Smarcd3	66993
ENSMUSG00000037321	761.919	0.767921	0.321666	2.38732	0.0169715	0.222311	Tap1	21354
ENSMUSG00000051855	56.9591	0.884075	0.37028	2.38758	0.0169596	0.222311	Mest	17294
ENSMUSG00000024392	1861.73	-0.163049	0.0683183	-2.38661	0.0170044	0.22243	Bag6	224727
ENSMUSG00000022037	4952.83	0.929097	0.389373	2.38613	0.0170265	0.222538	Clu	12759
ENSMUSG00000028794	5.23572	-1.37176	0.575039	-2.3855	0.0170558	0.222739	A3galt2	215493
ENSMUSG00000005699	58.1912	0.530201	0.222474	2.38321	0.0171626	0.223173	Pard6a	56513
ENSMUSG00000026803	320.317	0.470412	0.197404	2.38299	0.0171725	0.223173	Ttf1	22130
ENSMUSG00000031635	13.9824	3.2047	1.34404	2.38438	0.0171079	0.223173	Anxa10	26359
ENSMUSG00000036894	441.606	0.613963	0.257629	2.38313	0.017166	0.223173	Rap2b	74012
ENSMUSG00000047562	54.7399	4.24764	1.78228	2.38327	0.0171596	0.223173	Mmp10	17384
ENSMUSG00000095609	170.129	1.21251	0.508747	2.38332	0.0171574	0.223173	Gm21188	100861753
ENSMUSG00000057541	341.514	-0.232059	0.0974121	-2.38224	0.0172079	0.223452	Pus7	78697
ENSMUSG00000024330	66.7314	-1.05775	0.444086	-2.38187	0.0172252	0.223495	Col11a2	12815
ENSMUSG00000031586	2483.53	-0.346283	0.145447	-2.38082	0.0172741	0.223948	Rbpms	19663
ENSMUSG00000044350	342.854	0.515473	0.216549	2.3804	0.0172936	0.224021	Lacc1	210808
ENSMUSG00000058099	367.198	1.01497	0.426498	2.37979	0.0173226	0.224215	Nfam1	74039
ENSMUSG00000004730	658.692	0.811659	0.341169	2.37905	0.0173573	0.224312	Adgre1	13733
ENSMUSG00000078762	173.8	0.526618	0.221358	2.37904	0.017358	0.224312	Haus5	71909
ENSMUSG00000024847	884.795	0.295295	0.124164	2.37826	0.0173944	0.224421	Aip	11632
ENSMUSG00000097328	486.979	-0.361787	0.152118	-2.37833	0.0173912	0.224421	Tnfsf12	21944
ENSMUSG00000027635	97.7183	0.783794	0.329775	2.37675	0.0174659	0.224779	Dsn1	66934
ENSMUSG00000037400	1023.46	0.295371	0.124289	2.37649	0.0174783	0.224779	Atp11b	76295
ENSMUSG00000038910	126.919	0.727689	0.306191	2.37659	0.0174736	0.224779	Plcl2	224860
ENSMUSG00000040247	56.1788	1.08437	0.456152	2.3772	0.0174446	0.224779	Tbc1d10c	108995
ENSMUSG00000031906	65.3029	-1.36639	0.575079	-2.376	0.0175014	0.224896	Smpd3	58994
ENSMUSG00000026932	1768.98	-0.357961	0.150706	-2.37522	0.0175383	0.225009	Nacc2	67991
ENSMUSG00000038563	294.939	0.238501	0.100402	2.37547	0.0175267	0.225009	Efl1	101592
ENSMUSG00000043157	41.8001	1.04814	0.441342	2.3749	0.0175539	0.225029	Arl11	219144
ENSMUSG00000028262	877.536	0.791789	0.333552	2.37381	0.0176056	0.225393	Clca3a2	80797
ENSMUSG00000039842	103.32	0.540922	0.227881	2.3737	0.0176106	0.225393	Mcph1	244329
ENSMUSG00000057335	428.647	0.379612	0.159943	2.37342	0.0176244	0.225393	Cep170	545389
ENSMUSG00000028438	42.9407	1.05737	0.445602	2.37289	0.0176494	0.225532	Kif24	109242
ENSMUSG00000037731	237.267	1.16211	0.489824	2.37251	0.0176677	0.225586	Themis2	230787
ENSMUSG00000032192	188.187	-0.38464	0.16218	-2.37169	0.017707	0.225909	Gnb5	14697
ENSMUSG00000030786	1085.51	1.38465	0.583908	2.37134	0.0177236	0.22594	Itgam	16409
ENSMUSG00000028464	28886	-0.553932	0.233644	-2.37084	0.0177478	0.226069	Tpm2	22004
ENSMUSG00000000275	1112.86	0.553272	0.233445	2.37003	0.0177866	0.226138	Trim25	217069
ENSMUSG00000022885	349.424	0.599178	0.252782	2.37034	0.0177719	0.226138	St6gal1	20440
ENSMUSG00000046844	26.4756	-1.98045	0.835791	-2.36955	0.0178096	0.226138	Vat1l	270097
ENSMUSG00000052593	1030.51	0.335992	0.141781	2.36981	0.0177974	0.226138	Adam17	11491
ENSMUSG00000032383	2626.54	0.19016	0.0802707	2.36899	0.0178368	0.226305	Ppib	19035
ENSMUSG00000032690	304.497	1.48238	0.626427	2.3664	0.0179622	0.227716	Oas2	246728
ENSMUSG00000018507	613.565	-0.387124	0.163625	-2.36593	0.0179848	0.227822	Trpv2	22368
ENSMUSG00000021187	198.522	-0.761613	0.322268	-2.36329	0.0181134	0.228728	Tc2n	74413
ENSMUSG00000023089	451.859	-0.240037	0.101543	-2.36389	0.0180841	0.228728	Ndufa5	68202
ENSMUSG00000028906	1338.72	-0.338659	0.143291	-2.36344	0.018106	0.228728	Epb41	269587
ENSMUSG00000091618	255.405	0.841716	0.356147	2.36339	0.0181085	0.228728	H60c	670558
ENSMUSG00000058163	55.2044	1.44121	0.60991	2.36298	0.0181284	0.228737	Gm5431	432555
ENSMUSG00000001131	999.952	1.88769	0.799026	2.36249	0.0181528	0.228865	Timp1	21857
ENSMUSG00000044258	229.42	0.672952	0.284976	2.36144	0.0182043	0.229335	Ctla2a	13024
ENSMUSG00000022711	587.465	0.40611	0.172024	2.36078	0.0182367	0.229562	Pmm2	54128
ENSMUSG00000017390	35.2647	-0.594725	0.252062	-2.35944	0.0183024	0.230136	Aldoc	11676
ENSMUSG00000059208	3105.32	0.246833	0.104623	2.35927	0.018311	0.230136	Hnrnpm	76936
ENSMUSG00000079685	149.997	1.03968	0.441123	2.3569	0.0184284	0.23143	Ulbp1	77777
ENSMUSG00000005054	851.82	0.496879	0.210878	2.35624	0.018461	0.231658	Cstb	13014
ENSMUSG00000032245	287.564	0.37794	0.160431	2.35578	0.0184841	0.23174	Cln6	76524
ENSMUSG00000032562	4901.41	0.220864	0.0937641	2.35553	0.0184965	0.23174	Gnai2	14678
ENSMUSG00000068245	294.695	1.08268	0.459729	2.35504	0.0185208	0.231811	Phf11d	219132
ENSMUSG00000078350	319.453	-0.515349	0.218847	-2.35483	0.018531	0.231811	Smim1	68859
ENSMUSG00000034863	437.387	-0.228456	0.0970602	-2.35376	0.0185846	0.2323	Ano8	382014
ENSMUSG00000030162	26.7908	3.27516	1.39229	2.35235	0.0186552	0.233001	Olr1	108078
ENSMUSG00000035557	3.41346	3.22248	1.37048	2.35135	0.0187054	0.233446	Krt17	16667
ENSMUSG00000020974	83.4679	0.845672	0.359973	2.34927	0.0188104	0.234575	Pole2	18974
ENSMUSG00000048429	585.969	-0.17548	0.0747437	-2.34776	0.0188869	0.235287	Timm29	69773
ENSMUSG00000068323	3.06503	-3.03481	1.29275	-2.34756	0.0188969	0.235287	Slc4a5	232156
ENSMUSG00000032060	592.716	-0.399348	0.17015	-2.34703	0.0189237	0.235438	Cryab	12955
ENSMUSG00000003518	1171.97	-0.332829	0.141886	-2.34574	0.0189891	0.235885	Dusp3	72349
ENSMUSG00000101111	20224.7	-0.480184	0.204691	-2.3459	0.0189814	0.235885	NA	NA
ENSMUSG00000018916	6.17957	5.00422	2.13393	2.34508	0.0190231	0.235943	Csf2	12981
ENSMUSG00000032946	576.352	-0.523779	0.223346	-2.34515	0.0190197	0.235943	Rasgrp2	19395
ENSMUSG00000025068	6673.31	1.32309	0.56488	2.34225	0.0191679	0.237554	Gsto1	14873
ENSMUSG00000022503	371.672	0.473284	0.202163	2.3411	0.0192268	0.237989	Nubp1	26425
ENSMUSG00000099974	53.2982	1.77707	0.759112	2.34099	0.0192327	0.237989	Bcl2a1d	12047
ENSMUSG00000029322	912.404	1.28266	0.54807	2.34032	0.0192671	0.238232	Plac8	231507
ENSMUSG00000021390	978.299	-0.825234	0.352733	-2.33954	0.0193074	0.238546	Ogn	18295
ENSMUSG00000020737	1018.31	0.516304	0.221093	2.33523	0.0195313	0.241127	Jpt1	15374
ENSMUSG00000015937	1685.97	0.314389	0.134664	2.33461	0.0195636	0.24134	Macroh2a1	26914
ENSMUSG00000026043	83095.8	0.257413	0.110276	2.33426	0.019582	0.241381	Col3a1	12825
ENSMUSG00000039063	79.2118	-0.496013	0.212531	-2.33384	0.0196041	0.241468	Echdc3	67856
ENSMUSG00000045294	923.409	-0.527508	0.226094	-2.33313	0.0196413	0.24174	Insig1	231070
ENSMUSG00000000739	24.099	-0.932573	0.399852	-2.3323	0.019685	0.242092	Sult5a1	57429
ENSMUSG00000032867	1021.24	-0.158924	0.0681706	-2.33127	0.0197393	0.242454	Fbxw8	231672
ENSMUSG00000035293	320.309	0.415028	0.178035	2.33117	0.0197446	0.242454	G2e3	217558
ENSMUSG00000043831	135.407	-0.430912	0.184881	-2.33076	0.0197662	0.242532	Lysmd4	75099
ENSMUSG00000023764	425.484	-0.404117	0.173427	-2.33018	0.0197964	0.24262	Sfi1	78887
ENSMUSG00000028557	1184.52	-0.190122	0.0815957	-2.33005	0.0198036	0.24262	Rnf11	29864
ENSMUSG00000027225	113.597	4.21641	1.80987	2.32968	0.0198232	0.242675	Duoxa2	66811
ENSMUSG00000001105	556.889	-0.214689	0.0922442	-2.3274	0.0199442	0.243316	Ift20	55978
ENSMUSG00000016477	228.408	0.442475	0.190081	2.32782	0.0199217	0.243316	E2f3	13557
ENSMUSG00000025189	46.5202	-1.57885	0.678416	-2.32726	0.0199514	0.243316	Cnnm1	83674
ENSMUSG00000029020	1780.59	-0.262616	0.112812	-2.3279	0.0199175	0.243316	Mfn2	170731
ENSMUSG00000081738	16.7237	1.3992	0.601111	2.32768	0.0199291	0.243316	NA	NA
ENSMUSG00000038244	902.708	-0.368678	0.158449	-2.3268	0.019976	0.243431	Mical2	320878
ENSMUSG00000002847	262.831	0.920913	0.396139	2.32472	0.0200868	0.244596	Pla1a	85031
ENSMUSG00000068040	829.283	0.280765	0.120868	2.32291	0.0201842	0.245595	Tm9sf4	99237
ENSMUSG00000005667	170.521	0.942155	0.405715	2.32221	0.0202218	0.245866	Mthfd2	17768
ENSMUSG00000021250	1137.06	1.51681	0.653587	2.32075	0.0203002	0.246632	Fos	14281
ENSMUSG00000062329	53.2016	-1.11615	0.481113	-2.31994	0.0203442	0.24698	Cytl1	231162
ENSMUSG00000000326	1208.25	-0.251971	0.108634	-2.31946	0.0203701	0.247094	Comt	12846
ENSMUSG00000024338	712.598	0.786424	0.339093	2.31919	0.0203845	0.247094	Psmb8	16913
ENSMUSG00000037759	58.7288	0.990623	0.427207	2.31884	0.0204039	0.247143	Ptger2	19217
ENSMUSG00000026023	15.2344	-1.0785	0.465285	-2.31794	0.0204528	0.24739	Cdk15	271697
ENSMUSG00000045969	481.739	0.20172	0.0870275	2.31789	0.0204552	0.24739	Ing1	26356
ENSMUSG00000034575	438.597	0.208253	0.089883	2.31694	0.0205072	0.247833	Tent4a	210106
ENSMUSG00000026429	44.3537	0.87449	0.377482	2.31664	0.0205234	0.247841	Ube2t	67196
ENSMUSG00000055240	155.169	0.314037	0.135589	2.31609	0.0205533	0.248016	Zfp101	22643
ENSMUSG00000032000	503.516	0.9693	0.418586	2.31565	0.0205771	0.248117	Birc3	11796
ENSMUSG00000000441	1347.48	-0.135151	0.0584438	-2.31249	0.0207505	0.249267	Raf1	110157
ENSMUSG00000012405	3922.78	0.169591	0.0733672	2.31153	0.0208036	0.249267	Rpl15	66480
ENSMUSG00000016458	116.132	-1.41826	0.613509	-2.31172	0.0207932	0.249267	Wt1	22431
ENSMUSG00000018849	794.755	-0.528175	0.22854	-2.31109	0.0208279	0.249267	Wwc1	211652
ENSMUSG00000027894	621.938	-0.534844	0.231263	-2.31271	0.0207388	0.249267	Slc6a17	229706
ENSMUSG00000030166	155.99	0.469658	0.203056	2.31295	0.0207255	0.249267	Rad52	19365
ENSMUSG00000031865	2133.92	-0.186269	0.080528	-2.31309	0.0207175	0.249267	Dctn1	13191
ENSMUSG00000038742	43.0106	-0.902106	0.389941	-2.31344	0.0206983	0.249267	Angptl6	70726
ENSMUSG00000039450	245.122	0.590637	0.255442	2.31221	0.0207658	0.249267	Dcxr	67880
ENSMUSG00000046352	230.601	1.16367	0.503475	2.31127	0.0208179	0.249267	Gjb2	14619
ENSMUSG00000021067	747.874	0.194754	0.0843343	2.30931	0.0209263	0.249753	Sav1	64010
ENSMUSG00000038422	48.4469	-0.515302	0.22307	-2.31005	0.0208856	0.249753	Hdhd3	72748
ENSMUSG00000055862	204.981	-0.828258	0.358673	-2.30923	0.0209308	0.249753	Izumo4	71564
ENSMUSG00000056529	342.575	0.881773	0.381847	2.30923	0.0209308	0.249753	Ptafr	19204
ENSMUSG00000022831	554.139	1.02886	0.445688	2.30848	0.0209726	0.249879	Hcls1	15163
ENSMUSG00000118346	129.459	0.426429	0.184704	2.30871	0.0209597	0.249879	Tmem179b	67706
ENSMUSG00000005198	1671.45	0.22396	0.0970543	2.30757	0.021023	0.24995	Polr2a	20020
ENSMUSG00000031633	4631.65	-0.295845	0.128208	-2.30753	0.0210252	0.24995	Slc25a4	11739
ENSMUSG00000038011	18.6153	1.47768	0.640278	2.30788	0.021006	0.24995	Dnah10	56087
ENSMUSG00000026424	61.0455	-0.448491	0.194421	-2.3068	0.0210657	0.250245	Gpr37l1	171469
ENSMUSG00000078572	127.642	-0.38076	0.165101	-2.30622	0.0210981	0.250445	Ndufaf8	208501
ENSMUSG00000045539	3.90574	4.03858	1.75179	2.3054	0.021144	0.250804	Sprr3	20766
ENSMUSG00000067341	4.3575	2.25845	0.980001	2.30454	0.0211926	0.251008	H2-Eb2	381091
ENSMUSG00000071662	278.646	0.207633	0.0900932	2.30465	0.0211863	0.251008	Polr2g	67710
ENSMUSG00000054226	268.09	-0.253054	0.109857	-2.30348	0.0212516	0.251447	Tprkb	69786
ENSMUSG00000070427	90.7845	0.916185	0.397768	2.30332	0.021261	0.251447	Il18bp	16068
ENSMUSG00000103749	68.0346	-0.617827	0.268319	-2.30259	0.0213021	0.251747	Pcdhgb5	93702
ENSMUSG00000022674	385.623	0.358403	0.155703	2.30184	0.0213444	0.252062	Ube2v2	70620
ENSMUSG00000033147	220.537	0.41262	0.179288	2.30144	0.021367	0.252143	Slc22a15	242126
ENSMUSG00000044966	16.0167	1.34953	0.586484	2.30106	0.0213883	0.252144	Fbxo48	319701
ENSMUSG00000062753	127.91	0.298905	0.129909	2.30088	0.0213985	0.252144	Smim29	106672
ENSMUSG00000006517	275.229	-0.391811	0.170427	-2.29899	0.0215056	0.253219	Mvd	192156
ENSMUSG00000034883	16.1697	1.77205	0.770978	2.29845	0.0215362	0.253394	Lrr1	69706
ENSMUSG00000044734	363.6	0.914407	0.398121	2.29681	0.0216299	0.25431	Serpinb1a	66222
ENSMUSG00000036672	215.946	0.443328	0.193133	2.29545	0.0217073	0.255033	Cenpt	320394
ENSMUSG00000082535	5.2942	2.57083	1.12038	2.29462	0.0217549	0.255405	NA	NA
ENSMUSG00000034738	135.957	0.390281	0.170146	2.2938	0.0218019	0.255693	Nostrin	329416
ENSMUSG00000037336	19.8175	-0.707038	0.308261	-2.29364	0.0218113	0.255693	Mfsd2b	432628
ENSMUSG00000002625	827.258	-0.557593	0.243283	-2.29195	0.0219082	0.255825	Akap8l	54194
ENSMUSG00000021532	136.674	0.42326	0.184611	2.29271	0.0218647	0.255825	Fastkd3	69577
ENSMUSG00000022986	3.4231	4.22285	1.84324	2.29099	0.0219643	0.255825	Krt75	109052
ENSMUSG00000023861	648.944	-0.283351	0.123689	-2.29082	0.0219737	0.255825	Mpc1	55951
ENSMUSG00000025102	123.338	-0.361336	0.157733	-2.2908	0.0219751	0.255825	3110040N11Rik	67290
ENSMUSG00000027523	8546.02	-0.176033	0.0768475	-2.29068	0.0219821	0.255825	Gnas	14683
ENSMUSG00000033039	2955.36	-0.338283	0.147657	-2.29102	0.0219625	0.255825	Micall1	27008
ENSMUSG00000042064	6.28489	-1.55316	0.67786	-2.29128	0.0219474	0.255825	Myo3b	329421
ENSMUSG00000045095	534.962	-0.292334	0.127609	-2.29086	0.0219716	0.255825	Magi1	14924
ENSMUSG00000049521	219.076	-0.384441	0.167696	-2.2925	0.021877	0.255825	Cdc42ep1	104445
ENSMUSG00000001281	254.702	1.03386	0.451527	2.28969	0.0220394	0.256124	Itgb7	16421
ENSMUSG00000005225	227.004	0.350122	0.152931	2.28941	0.0220557	0.256124	Plekha8	231999
ENSMUSG00000057388	530.698	0.217458	0.0949772	2.28958	0.0220454	0.256124	Mrpl18	67681
ENSMUSG00000017405	157.342	-0.425534	0.185918	-2.28883	0.0220891	0.256298	Nek8	140859
ENSMUSG00000018012	49.2511	0.608065	0.265693	2.2886	0.0221027	0.256298	Rac3	170758
ENSMUSG00000006519	855.462	0.748678	0.327252	2.28777	0.0221508	0.256394	Cyba	13057
ENSMUSG00000009614	274.628	-0.469907	0.205434	-2.28739	0.0221732	0.256394	Sardh	192166
ENSMUSG00000039263	719.612	-0.263024	0.114995	-2.28727	0.0221798	0.256394	Npepl1	228961
ENSMUSG00000042557	771.243	0.209556	0.0916233	2.28715	0.0221872	0.256394	Sin3a	20466
ENSMUSG00000059430	34769	-0.655623	0.286663	-2.28708	0.0221909	0.256394	Actg2	11468
ENSMUSG00000032492	209.923	-0.435968	0.190701	-2.28613	0.0222466	0.256852	Pth1r	19228
ENSMUSG00000030621	117.264	-0.686502	0.300362	-2.28558	0.0222786	0.256928	Me3	109264
ENSMUSG00000059852	6.05318	-1.83056	0.800954	-2.28547	0.0222852	0.256928	Kcng2	240444
ENSMUSG00000003680	112.974	0.410523	0.179724	2.28419	0.0223606	0.256964	Taf6l	225895
ENSMUSG00000017861	97.5367	0.925297	0.40535	2.28271	0.0224474	0.256964	Mybl2	17865
ENSMUSG00000019297	298.596	0.459949	0.201463	2.28304	0.0224278	0.256964	Nop9	67842
ENSMUSG00000025289	460.405	0.245214	0.107459	2.28193	0.0224934	0.256964	Prdx4	53381
ENSMUSG00000026621	10.6839	-1.84805	0.809998	-2.28155	0.022516	0.256964	Mtarc1	66112
ENSMUSG00000029705	1352.64	0.184439	0.0808376	2.2816	0.0225133	0.256964	Cux1	13047
ENSMUSG00000030226	9.971	-1.25128	0.547691	-2.28465	0.0223336	0.256964	Lmo3	109593
ENSMUSG00000031737	3.0322	2.95218	1.29297	2.28324	0.022416	0.256964	Irx5	54352
ENSMUSG00000037434	428.997	0.303561	0.133041	2.2817	0.0225068	0.256964	Slc30a1	22782
ENSMUSG00000038387	1248.32	-0.331329	0.145039	-2.28441	0.0223475	0.256964	Rras	20130
ENSMUSG00000048779	151.595	0.802846	0.351648	2.2831	0.0224247	0.256964	P2ry6	233571
ENSMUSG00000052270	51.7174	2.59908	1.13905	2.2818	0.0225012	0.256964	Fpr2	14289
ENSMUSG00000055044	1062.94	0.70957	0.311033	2.28133	0.0225286	0.256964	Pdlim1	54132
ENSMUSG00000059108	51.0348	1.80102	0.788482	2.28417	0.0223618	0.256964	Ifitm6	213002
ENSMUSG00000066258	223.012	0.536589	0.235059	2.28278	0.0224432	0.256964	Trim12a	76681
ENSMUSG00000066191	93.7915	-0.462443	0.202785	-2.28046	0.0225801	0.257191	Anks6	75691
ENSMUSG00000090035	660.272	0.357733	0.156869	2.28046	0.0225806	0.257191	Galnt4	14426
ENSMUSG00000028294	6.72634	-1.24085	0.544211	-2.28009	0.0226026	0.257259	Cfap206	69329
ENSMUSG00000028161	1956.68	-0.21485	0.0942864	-2.27869	0.0226852	0.257858	Ppp3ca	19055
ENSMUSG00000028965	22.8812	1.91871	0.842034	2.27866	0.0226874	0.257858	Tnfrsf9	21942
ENSMUSG00000045903	131.145	-0.687599	0.301816	-2.27821	0.0227142	0.25798	Npas4	225872
ENSMUSG00000028467	219.277	-0.280428	0.123126	-2.27757	0.0227524	0.258231	Gba2	230101
ENSMUSG00000026259	77.7756	-0.621767	0.273086	-2.27682	0.0227972	0.258252	Ngef	53972
ENSMUSG00000029283	149.461	0.801203	0.35191	2.27673	0.0228026	0.258252	Cdc7	12545
ENSMUSG00000037005	56.3139	-0.717383	0.315067	-2.27692	0.0227907	0.258252	Xpnpep2	170745
ENSMUSG00000021427	2472.28	0.440483	0.193519	2.27617	0.0228357	0.258263	Ssr1	107513
ENSMUSG00000032356	18.3077	-0.992059	0.435821	-2.2763	0.0228281	0.258263	Rasgrf1	19417
ENSMUSG00000020178	55.095	1.0001	0.439814	2.27392	0.0229711	0.2588	Adora2a	11540
ENSMUSG00000027994	118.391	0.589747	0.259332	2.2741	0.0229598	0.2588	Mcub	66815
ENSMUSG00000066979	923.348	0.256074	0.112585	2.27449	0.0229364	0.2588	Bub3	12237
ENSMUSG00000071281	148.821	0.454208	0.199688	2.27459	0.0229305	0.2588	Zfp65	235907
ENSMUSG00000071506	27.4446	0.780248	0.343065	2.27434	0.0229453	0.2588	Tmem139	109218
ENSMUSG00000072621	26.9425	1.64982	0.725676	2.2735	0.0229962	0.2588	NA	NA
ENSMUSG00000096740	85.5793	1.71551	0.75454	2.27359	0.0229909	0.2588	Lbhd1	102308570
ENSMUSG00000005947	34.6657	0.964263	0.424235	2.27295	0.0230294	0.258991	Itgae	16407
ENSMUSG00000020538	2046.61	-0.415547	0.182879	-2.27226	0.0230711	0.259279	Srebf1	20787
ENSMUSG00000044519	5.45976	2.69732	1.18721	2.27198	0.0230878	0.259285	Zfp488	382867
ENSMUSG00000052751	358.99	-0.425658	0.1875	-2.27017	0.0231971	0.26033	Repin1	58887
ENSMUSG00000023046	1774.59	-0.642364	0.283151	-2.26863	0.0232909	0.2612	Igfbp6	16012
ENSMUSG00000059049	156.437	0.51973	0.229122	2.26835	0.0233079	0.261208	Frem1	329872
ENSMUSG00000035914	389.848	0.471005	0.207677	2.26797	0.0233308	0.261283	Cd276	102657
ENSMUSG00000000673	13.0802	1.45691	0.643365	2.26451	0.0235425	0.261878	Haao	107766
ENSMUSG00000005611	3453.62	-0.475879	0.209977	-2.26634	0.0234304	0.261878	Irag1	17540
ENSMUSG00000020581	44.7689	1.0069	0.444895	2.26324	0.0236209	0.261878	Agr2	23795
ENSMUSG00000021493	3049.4	-0.432795	0.191137	-2.26431	0.0235548	0.261878	Pdlim7	67399
ENSMUSG00000022208	38.5561	-0.711664	0.314421	-2.26341	0.0236104	0.261878	Jph4	319984
ENSMUSG00000024799	188.479	-0.60981	0.269035	-2.26665	0.0234113	0.261878	Tm7sf2	73166
ENSMUSG00000027242	142.415	0.501326	0.221498	2.26334	0.0236147	0.261878	Wdr76	241627
ENSMUSG00000028461	612.618	-0.48841	0.215743	-2.26385	0.0235836	0.261878	Ccdc107	622404
ENSMUSG00000030659	713.623	0.589186	0.260053	2.26564	0.0234733	0.261878	Nucb2	53322
ENSMUSG00000031756	78.1391	0.899372	0.397191	2.26433	0.0235536	0.261878	Cenpn	72155
ENSMUSG00000031790	1213.25	0.423921	0.187132	2.26536	0.0234907	0.261878	Mmp15	17388
ENSMUSG00000036412	339.9	0.526084	0.232252	2.26515	0.0235037	0.261878	Arsi	545260
ENSMUSG00000044162	68.511	2.92513	1.29268	2.26284	0.0236453	0.261878	Tnip3	414084
ENSMUSG00000070501	2.9609	3.72375	1.64466	2.26415	0.0235647	0.261878	Ifi214	545384
ENSMUSG00000076490	26.5972	1.17621	0.519084	2.26594	0.0234553	0.261878	NA	NA
ENSMUSG00000092622	4.63012	3.34754	1.4792	2.26307	0.0236315	0.261878	Khdc3	66991
ENSMUSG00000018774	570.778	0.562382	0.248579	2.26239	0.0236734	0.262009	Cd68	12514
ENSMUSG00000015837	4308.91	-0.200096	0.0884606	-2.26198	0.0236988	0.262109	Sqstm1	18412
ENSMUSG00000041548	2035.31	-0.372159	0.164572	-2.26137	0.0237363	0.262342	Hspb8	80888
ENSMUSG00000022194	1986.59	-0.164348	0.072737	-2.25949	0.023853	0.262582	Pabpn1	12050
ENSMUSG00000045062	21.3489	0.816357	0.361197	2.26015	0.0238122	0.262582	Pcdhb7	93878
ENSMUSG00000046550	40.7136	-0.738485	0.326656	-2.26074	0.0237755	0.262582	Spin2c	278240
ENSMUSG00000052928	487.169	-0.356707	0.157874	-2.25944	0.0238562	0.262582	Ctif	269037
ENSMUSG00000053550	16.2342	-1.96856	0.871191	-2.25962	0.023845	0.262582	Shisa7	232813
ENSMUSG00000091264	283.741	-0.243249	0.107655	-2.25953	0.0238506	0.262582	Smim13	108934
ENSMUSG00000006307	1163.09	-0.238409	0.105538	-2.25899	0.0238841	0.262709	Kmt2b	75410
ENSMUSG00000025358	438.861	0.439728	0.194704	2.25845	0.0239178	0.2629	Cdk2	12566
ENSMUSG00000022283	12096.6	0.195477	0.0865747	2.2579	0.0239517	0.263091	Pabpc1	18458
ENSMUSG00000025386	3.03051	-1.67831	0.743522	-2.25724	0.0239931	0.263186	Pde6g	18588
ENSMUSG00000026573	5.29524	1.92744	0.853863	2.25731	0.0239885	0.263186	Xcl1	16963
ENSMUSG00000030761	587.691	-0.433007	0.191939	-2.25597	0.0240726	0.263732	Myo7a	17921
ENSMUSG00000042502	899.345	0.24118	0.10691	2.25592	0.0240758	0.263732	Cd2bp2	70233
ENSMUSG00000040385	2531.01	0.248071	0.109993	2.25534	0.0241119	0.263767	Ppp1ca	19045
ENSMUSG00000079641	2004.22	0.118598	0.0525799	2.25558	0.024097	0.263767	Rpl39	67248
ENSMUSG00000049420	54.9883	2.07324	0.919569	2.25458	0.02416	0.264113	Tmem200a	77220
ENSMUSG00000094622	55.0219	-0.632269	0.280662	-2.25278	0.0242732	0.26517	Gm3055	100040944
ENSMUSG00000004127	87.8951	-0.664446	0.295231	-2.2506	0.0244111	0.265275	Trmt10a	108943
ENSMUSG00000007122	33.0162	-1.03474	0.459737	-2.25073	0.0244026	0.265275	Casq1	12372
ENSMUSG00000031594	20.6676	2.30866	1.02556	2.25113	0.0243774	0.265275	Fgl1	234199
ENSMUSG00000034974	402.167	-0.222502	0.0988548	-2.2508	0.0243982	0.265275	Dapk3	13144
ENSMUSG00000038079	177.815	0.284308	0.126302	2.25102	0.0243843	0.265275	Tmem237	381259
ENSMUSG00000039629	40.2783	0.587795	0.261146	2.25083	0.0243964	0.265275	Strip2	320609
ENSMUSG00000041827	93.3703	1.83994	0.817121	2.25173	0.0243393	0.265275	Oasl1	231655
ENSMUSG00000068748	89.1288	-1.11095	0.49364	-2.25053	0.0244152	0.265275	Ptprz1	19283
ENSMUSG00000009207	159.798	0.37815	0.168158	2.24879	0.0245262	0.265307	Lnpk	69605
ENSMUSG00000035448	41.7876	1.82025	0.809434	2.24879	0.0245257	0.265307	Ccr3	12771
ENSMUSG00000040829	74.7527	0.696585	0.309606	2.24991	0.0244547	0.265307	Zmynd15	574428
ENSMUSG00000051076	115.398	1.37825	0.612497	2.25022	0.0244349	0.265307	Vtcn1	242122
ENSMUSG00000068129	8.96548	1.62884	0.724301	2.24884	0.0245228	0.265307	Cst7	13011
ENSMUSG00000070034	338.802	0.569362	0.2532	2.24866	0.0245339	0.265307	Sp110	109032
ENSMUSG00000074892	14.7168	2.29769	1.02153	2.24927	0.0244956	0.265307	B3galt5	93961
ENSMUSG00000029561	769.246	1.21846	0.542235	2.2471	0.0246336	0.266206	Oasl2	23962
ENSMUSG00000022257	1125.47	-0.267404	0.119066	-2.24584	0.0247145	0.2669	Laptm4b	114128
ENSMUSG00000025878	554.59	0.185314	0.082563	2.24452	0.024799	0.267598	Uimc1	20184
ENSMUSG00000031885	802.34	0.323803	0.144277	2.24431	0.0248126	0.267598	Cbfb	12400
ENSMUSG00000025735	96.4263	-0.735445	0.32775	-2.24392	0.0248374	0.267686	Rhbdl1	214951
ENSMUSG00000036006	84.9541	1.16476	0.519334	2.2428	0.0249096	0.268284	Ripor2	193385
ENSMUSG00000000631	1550.64	0.492852	0.220019	2.24004	0.025088	0.268878	Myo18a	360013
ENSMUSG00000017950	8.57326	1.75677	0.784137	2.24039	0.0250657	0.268878	Hnf4a	15378
ENSMUSG00000025255	51.9718	-0.572907	0.255675	-2.24076	0.0250417	0.268878	Zfhx4	80892
ENSMUSG00000025894	257.729	-0.226336	0.101048	-2.23988	0.0250989	0.268878	Aasdhppt	67618
ENSMUSG00000026414	3431.62	-0.666646	0.297527	-2.24062	0.0250504	0.268878	Tnnt2	21956
ENSMUSG00000036098	149.081	-0.813721	0.363224	-2.24027	0.0250731	0.268878	Myrf	225908
ENSMUSG00000078902	15.1268	-0.899444	0.401415	-2.24068	0.0250467	0.268878	NA	NA
ENSMUSG00000078942	321.204	0.555219	0.247688	2.2416	0.024987	0.268878	Naip6	17952
ENSMUSG00000032726	12.9196	-1.14547	0.511559	-2.23918	0.0251441	0.269183	Bmp8a	12163
ENSMUSG00000023991	770.362	-0.209427	0.0935396	-2.23892	0.0251614	0.269188	Foxp4	74123
ENSMUSG00000022620	415.758	-0.283739	0.126762	-2.23836	0.0251973	0.269392	Arsa	11883
ENSMUSG00000025203	5015.81	-0.392902	0.175573	-2.23783	0.0252319	0.269403	Scd2	20250
ENSMUSG00000040483	215.5	0.831224	0.371416	2.23799	0.025222	0.269403	Xaf1	327959
ENSMUSG00000021188	878.941	0.245583	0.109807	2.2365	0.0253187	0.270126	Trip11	109181
ENSMUSG00000043639	100.405	0.485226	0.216979	2.23628	0.0253332	0.270126	Rbm20	73713
ENSMUSG00000037674	415.478	0.177352	0.0793415	2.2353	0.0253974	0.270362	Rfx7	319758
ENSMUSG00000051166	109.405	-0.707584	0.316564	-2.2352	0.0254042	0.270362	Eml5	319670
ENSMUSG00000059482	186.18	-0.246179	0.110139	-2.23517	0.025406	0.270362	Cfap418	67157
ENSMUSG00000015112	98.6323	0.593609	0.265754	2.23368	0.0255042	0.270689	Slc25a13	50799
ENSMUSG00000022125	377.227	0.24012	0.107485	2.23398	0.0254845	0.270689	Cln5	211286
ENSMUSG00000034457	82.8307	1.05687	0.473119	2.23384	0.0254938	0.270689	Eda2r	245527
ENSMUSG00000040296	685.698	0.591107	0.264593	2.23402	0.0254816	0.270689	Rigi	230073
ENSMUSG00000003154	513.463	-0.198549	0.0888989	-2.23342	0.0255213	0.270691	Foxj2	60611
ENSMUSG00000027490	189.358	0.609503	0.273054	2.23217	0.0256036	0.270697	E2f1	13555
ENSMUSG00000039298	405.582	0.427552	0.191512	2.23251	0.0255815	0.270697	Cdk5rap2	214444
ENSMUSG00000039601	168.96	-0.651324	0.291708	-2.2328	0.0255623	0.270697	Rcan2	53901
ENSMUSG00000055003	7.26497	2.84006	1.27235	2.23213	0.0256063	0.270697	Lrtm2	211187
ENSMUSG00000066438	112.556	-1.28084	0.573623	-2.2329	0.0255558	0.270697	Plekhd1	217682
ENSMUSG00000036052	1006.41	-0.487356	0.218392	-2.23156	0.0256438	0.270915	Dnajb5	56323
ENSMUSG00000026335	3202.42	-0.275002	0.123273	-2.23084	0.0256917	0.27109	Pam	18484
ENSMUSG00000027947	553.91	0.451894	0.20257	2.2308	0.0256941	0.27109	Il6ra	16194
ENSMUSG00000022871	31.8329	0.733743	0.329032	2.23001	0.025747	0.27147	Fetub	59083
ENSMUSG00000000838	679.374	0.266328	0.11945	2.22962	0.0257724	0.271559	Fmr1	14265
ENSMUSG00000075122	76.9145	1.74198	0.781506	2.22901	0.0258134	0.271812	Cd80	12519
ENSMUSG00000007041	2135.51	0.483564	0.217018	2.22822	0.0258656	0.272163	Clic1	114584
ENSMUSG00000027651	473.429	0.396198	0.177868	2.22749	0.0259146	0.272163	Rprd1b	70470
ENSMUSG00000028212	100.74	1.08113	0.485269	2.2279	0.0258875	0.272163	Ccne2	12448
ENSMUSG00000036067	60.6094	1.42458	0.639484	2.2277	0.0259008	0.272163	Slc2a6	227659
ENSMUSG00000018451	17.9436	-1.25165	0.562362	-2.2257	0.0260343	0.272706	6330403K07Rik	103712
ENSMUSG00000018548	390.905	0.241552	0.10852	2.22589	0.0260218	0.272706	Trim37	68729
ENSMUSG00000020521	526.725	-0.230455	0.103541	-2.22572	0.0260327	0.272706	Rnft1	76892
ENSMUSG00000045394	1081.39	0.576295	0.258849	2.22637	0.0259891	0.272706	Epcam	17075
ENSMUSG00000024072	586.538	-0.245529	0.110355	-2.22491	0.0260874	0.273083	Yipf4	67864
ENSMUSG00000029554	349.294	0.364259	0.16376	2.22436	0.0261245	0.273116	Mad1l1	17120
ENSMUSG00000053318	54.6437	1.03457	0.465059	2.2246	0.0261079	0.273116	Slamf8	74748
ENSMUSG00000049044	35.4938	-1.03503	0.465658	-2.22272	0.0262348	0.27409	Rapgef4	56508
ENSMUSG00000031669	122.457	0.506818	0.228149	2.22143	0.0263216	0.274638	Gins3	78833
ENSMUSG00000040034	105.428	0.57656	0.259541	2.22146	0.0263196	0.274638	Nup43	69912
ENSMUSG00000032308	252.746	-0.329811	0.148529	-2.22051	0.0263841	0.274854	Ulk3	71742
ENSMUSG00000040550	760.974	-0.169	0.0761053	-2.22061	0.0263775	0.274854	Otud6b	72201
ENSMUSG00000074909	293.417	-0.252442	0.113693	-2.22037	0.0263936	0.274854	Ranbp6	240614
ENSMUSG00000045404	27.0268	1.04805	0.472183	2.21959	0.0264465	0.275226	Kcnk13	217826
ENSMUSG00000095597	201.645	-0.707571	0.318852	-2.21912	0.0264784	0.275378	NA	NA
ENSMUSG00000021998	2004.26	0.662166	0.298432	2.21882	0.0264991	0.275416	Lcp1	18826
ENSMUSG00000016529	3.79103	3.39517	1.53157	2.21679	0.0266374	0.275958	Il10	16153
ENSMUSG00000026676	712.909	-0.329761	0.148755	-2.2168	0.0266367	0.275958	Ccdc3	74186
ENSMUSG00000031819	630.944	0.360104	0.162412	2.21722	0.0266078	0.275958	Emc8	18117
ENSMUSG00000032217	607.083	0.204909	0.0924245	2.21704	0.0266204	0.275958	Rnf111	93836
ENSMUSG00000038623	258.772	0.631133	0.284629	2.21739	0.0265966	0.275958	Tm6sf1	107769
ENSMUSG00000055137	45.8682	-1.0927	0.493062	-2.21615	0.026681	0.276232	Sugct	192136
ENSMUSG00000022838	19.6822	-1.10113	0.49773	-2.2123	0.026946	0.276831	Eaf2	106389
ENSMUSG00000023045	22.726	1.6123	0.72862	2.21281	0.0269106	0.276831	Soat2	223920
ENSMUSG00000028603	2720.39	-0.339682	0.153491	-2.21304	0.0268948	0.276831	Scp2	20280
ENSMUSG00000031803	262.357	0.781049	0.352765	2.21408	0.0268232	0.276831	B3gnt3	72297
ENSMUSG00000032815	236.965	0.622061	0.281135	2.21268	0.0269197	0.276831	Fanca	14087
ENSMUSG00000035735	150.004	-0.441245	0.199351	-2.21341	0.0268693	0.276831	Dagla	269060
ENSMUSG00000036805	5.97298	3.11233	1.4051	2.21503	0.0267579	0.276831	Noxa1	241275
ENSMUSG00000036960	163.693	0.665335	0.300701	2.21261	0.0269243	0.276831	Clca2	229933
ENSMUSG00000050022	64.5557	0.947396	0.428041	2.21333	0.026875	0.276831	Amz1	231842
ENSMUSG00000053617	2468.69	-0.221068	0.0998874	-2.21318	0.0268856	0.276831	Sh3pxd2a	14218
ENSMUSG00000057074	9.99567	-1.32908	0.600491	-2.21331	0.026876	0.276831	Ces1g	12623
ENSMUSG00000081887	2.87433	3.25878	1.47302	2.21232	0.0269448	0.276831	NA	NA
ENSMUSG00000035517	538.277	0.393823	0.178047	2.2119	0.0269733	0.276934	Tdrd7	100121
ENSMUSG00000030528	95.421	0.896653	0.405613	2.21061	0.0270628	0.277345	Blm	12144
ENSMUSG00000037692	404.101	-0.416304	0.188366	-2.21008	0.0270998	0.277345	Ahdc1	230793
ENSMUSG00000047822	8.88646	-1.99354	0.901723	-2.21082	0.0270486	0.277345	Angptl8	624219
ENSMUSG00000078716	209.948	-0.538285	0.243549	-2.21017	0.0270931	0.277345	Tmem8b	242409
ENSMUSG00000112145	4.81193	-1.19318	0.539834	-2.21028	0.0270858	0.277345	NA	NA
ENSMUSG00000000182	8.83191	4.99707	2.26234	2.2088	0.0271884	0.277736	Fgf23	64654
ENSMUSG00000020108	689.29	0.683605	0.309425	2.20927	0.0271557	0.277736	Ddit4	74747
ENSMUSG00000027546	859.297	-0.357581	0.161891	-2.20878	0.02719	0.277736	Atp9a	11981
ENSMUSG00000048307	1019.48	-0.515485	0.233537	-2.2073	0.027293	0.278611	Ankrd46	68839
ENSMUSG00000006676	2091.87	-0.147655	0.0669559	-2.20526	0.0274359	0.279374	Usp19	71472
ENSMUSG00000021678	162.029	0.453831	0.205797	2.20524	0.0274374	0.279374	F2rl1	14063
ENSMUSG00000035919	177.657	-0.483906	0.219425	-2.20534	0.0274303	0.279374	Bbs9	319845
ENSMUSG00000038902	546.286	-0.269665	0.122268	-2.20552	0.0274176	0.279374	Pogz	229584
ENSMUSG00000038608	403.093	0.318308	0.144365	2.20489	0.0274616	0.279443	Dock10	210293
ENSMUSG00000024985	250.383	-0.27122	0.123049	-2.20416	0.0275129	0.279453	Tcf7l2	21416
ENSMUSG00000027248	6510.96	0.396033	0.179654	2.20443	0.0274944	0.279453	Pdia3	14827
ENSMUSG00000030905	15.6949	-1.28444	0.582739	-2.20413	0.0275149	0.279453	Crym	12971
ENSMUSG00000030701	208.803	-0.573199	0.260193	-2.20298	0.0275965	0.280104	Plekhb1	27276
ENSMUSG00000017830	166.972	1.10972	0.504037	2.20167	0.0276886	0.280684	Dhx58	80861
ENSMUSG00000026341	4085.6	0.432104	0.196252	2.20178	0.0276808	0.280684	Actr3	74117
ENSMUSG00000054161	46.5357	0.780078	0.354423	2.20098	0.0277372	0.280999	Fam83e	73813
ENSMUSG00000033768	30.6675	-1.12903	0.513131	-2.20028	0.0277869	0.281148	Nrxn2	18190
ENSMUSG00000044626	424.329	-0.44153	0.200648	-2.20052	0.0277698	0.281148	Liph	239759
ENSMUSG00000015932	17639.3	-0.324514	0.147522	-2.19976	0.0278237	0.281342	Dstn	56431
ENSMUSG00000019987	152.595	3.18147	1.44714	2.19845	0.0279168	0.28175	Arg1	11846
ENSMUSG00000039903	105.796	-0.454517	0.206716	-2.19875	0.0278955	0.28175	Eva1c	70967
ENSMUSG00000045201	7.24822	-0.923628	0.420112	-2.19853	0.0279115	0.28175	Lrrc3b	218763
ENSMUSG00000002718	818.218	0.352441	0.160427	2.19689	0.028028	0.281809	Cse1l	110750
ENSMUSG00000020181	86.5626	1.28006	0.582629	2.19705	0.0280169	0.281809	Nav3	260315
ENSMUSG00000029405	2143.29	-0.132675	0.0603659	-2.19785	0.0279595	0.281809	G3bp2	23881
ENSMUSG00000039747	339.517	0.765884	0.34846	2.19791	0.0279555	0.281809	Orai2	269717
ENSMUSG00000059013	152.894	0.633777	0.288478	2.19696	0.028023	0.281809	Sh2d3c	27387
ENSMUSG00000082292	56.3982	1.53487	0.698501	2.19737	0.027994	0.281809	NA	NA
ENSMUSG00000020732	12.5031	1.26778	0.577348	2.19587	0.0281012	0.281862	Rab37	58222
ENSMUSG00000028328	88.432	-0.641499	0.292118	-2.19603	0.0280899	0.281862	Tmod1	21916
ENSMUSG00000034973	389.577	0.258482	0.11769	2.1963	0.0280705	0.281862	Dop1a	320615
ENSMUSG00000035235	197.208	0.668144	0.304277	2.19584	0.0281036	0.281862	Trim13	66597
ENSMUSG00000026764	127.315	-0.632211	0.288037	-2.19489	0.0281712	0.282364	Kif5c	16574
ENSMUSG00000020009	1172.68	0.411383	0.18745	2.19462	0.0281905	0.282381	Ifngr1	15979
ENSMUSG00000030265	744.455	0.518892	0.236527	2.1938	0.02825	0.282693	Kras	16653
ENSMUSG00000060550	805.729	0.903921	0.412053	2.1937	0.028257	0.282693	H2-Q7	15018
ENSMUSG00000035458	14.5463	-0.748032	0.341069	-2.1932	0.0282932	0.282879	Tnni3	21954
ENSMUSG00000003271	4.7787	2.35915	1.07587	2.1928	0.0283221	0.282936	Sult2b1	54200
ENSMUSG00000021124	1108.15	-0.111908	0.0510434	-2.19241	0.0283502	0.282936	Vti1b	53612
ENSMUSG00000021720	43.2963	0.504486	0.230112	2.19235	0.0283546	0.282936	Rnf180	71816
ENSMUSG00000040747	432.277	1.12638	0.513825	2.19214	0.0283694	0.282936	Cd53	12508
ENSMUSG00000040652	1503.73	-0.216664	0.0988943	-2.19086	0.0284618	0.28368	Oaz2	18247
ENSMUSG00000022876	88.6324	1.43584	0.655692	2.18981	0.028538	0.284263	Samsn1	67742
ENSMUSG00000024481	41.1357	-1.08621	0.496109	-2.18945	0.0285638	0.284344	Lvrn	74574
ENSMUSG00000022427	770.402	0.22831	0.104322	2.1885	0.0286329	0.284501	Tomm22	223696
ENSMUSG00000053110	2014.37	-0.180825	0.0826108	-2.18887	0.0286061	0.284501	Yap1	22601
ENSMUSG00000109564	65.272	-1.87302	0.855795	-2.18863	0.0286235	0.284501	Muc16	73732
ENSMUSG00000026073	108.804	2.29887	1.0511	2.18712	0.0287339	0.285328	Il1r2	16178
ENSMUSG00000026240	205.627	-0.255383	0.116857	-2.18543	0.0288573	0.286376	Cops7b	26895
ENSMUSG00000001739	90.6373	-0.970718	0.444285	-2.1849	0.0288963	0.28658	Cldn15	60363
ENSMUSG00000052533	564.593	0.4216	0.192982	2.18466	0.0289135	0.28658	Nup188	227699
ENSMUSG00000007805	148.449	-0.357166	0.163573	-2.18352	0.0289974	0.286702	Twist2	13345
ENSMUSG00000027555	301.39	0.402943	0.184501	2.18396	0.0289649	0.286702	Car13	71934
ENSMUSG00000036863	215.33	-0.528912	0.242204	-2.18374	0.0289813	0.286702	Syde2	214804
ENSMUSG00000041977	791.146	-0.143072	0.0655087	-2.18401	0.0289613	0.286702	Arhgef11	213498
ENSMUSG00000066621	830.678	-0.239865	0.109905	-2.18248	0.0290743	0.287285	Tecpr1	70381
ENSMUSG00000056413	465.444	-0.496678	0.227635	-2.18191	0.0291162	0.287346	Adap1	231821
ENSMUSG00000079391	6.13357	-1.33715	0.612775	-2.18211	0.0291011	0.287346	Gm2974	101055754
ENSMUSG00000090077	185.4	-0.294016	0.134852	-2.18029	0.0292361	0.288351	Lime1	72699
ENSMUSG00000026103	1316.89	-0.346631	0.159035	-2.17959	0.029288	0.288388	Gls	14660
ENSMUSG00000028039	4.83704	2.44068	1.11967	2.17983	0.0292702	0.288388	Efna3	13638
ENSMUSG00000034586	439.561	-0.547902	0.251387	-2.17951	0.0292937	0.288388	Hid1	217310
ENSMUSG00000048922	266.078	0.603344	0.276907	2.17887	0.0293411	0.2885	Cdca2	108912
ENSMUSG00000055675	1452.77	-0.369169	0.169415	-2.17908	0.0293259	0.2885	Kbtbd11	74901
ENSMUSG00000023186	1307.92	0.337125	0.154812	2.17764	0.0294327	0.288722	Vwa5a	67776
ENSMUSG00000025133	473.101	0.219736	0.100919	2.17736	0.0294538	0.288722	Ints4	101861
ENSMUSG00000028673	1121.84	0.361172	0.165817	2.17813	0.029396	0.288722	Fuca1	71665
ENSMUSG00000029186	300.328	0.405954	0.186424	2.17759	0.0294368	0.288722	Pi4k2b	67073
ENSMUSG00000052798	355.51	0.487608	0.223907	2.17772	0.0294267	0.288722	Nup107	103468
ENSMUSG00000037033	12.159	4.74158	2.1785	2.17654	0.0295152	0.289148	Clca3b	229927
ENSMUSG00000034159	3.44277	2.25976	1.0388	2.17536	0.0296034	0.289835	Mab21l4	71874
ENSMUSG00000020290	1490.94	0.319828	0.147058	2.17484	0.0296417	0.28986	Xpo1	103573
ENSMUSG00000024621	1503.53	0.640396	0.29447	2.17474	0.0296494	0.28986	Csf1r	12978
ENSMUSG00000031333	315.289	0.256178	0.11781	2.1745	0.0296674	0.28986	Abcb7	11306
ENSMUSG00000034855	130.201	2.07806	0.955713	2.17436	0.0296783	0.28986	Cxcl10	15945
ENSMUSG00000017499	199.499	0.82567	0.37998	2.17293	0.0297859	0.290149	Cdc6	23834
ENSMUSG00000019791	127.499	-0.351312	0.161681	-2.17288	0.0297896	0.290149	Hint3	66847
ENSMUSG00000023806	389.79	-0.30342	0.139694	-2.17204	0.0298526	0.290149	Rsph3b	100037282
ENSMUSG00000029617	529.902	0.178883	0.0823277	2.17282	0.0297942	0.290149	Ccz1	231874
ENSMUSG00000029828	30.8165	-0.700891	0.322653	-2.17227	0.0298351	0.290149	4921507P07Rik	70821
ENSMUSG00000029862	3.09584	2.13954	0.984972	2.17218	0.0298418	0.290149	Clcn1	12723
ENSMUSG00000040236	361.026	0.183153	0.0843059	2.17248	0.0298198	0.290149	Trappc5	66682
ENSMUSG00000069301	2.76335	3.1789	1.46279	2.17318	0.029767	0.290149	H2ac11	319167
ENSMUSG00000022949	30.5057	1.41042	0.649565	2.17133	0.0299066	0.290322	Clic6	209195
ENSMUSG00000027104	674.584	-0.150179	0.0691609	-2.17145	0.0298975	0.290322	Atf2	11909
ENSMUSG00000025467	21.956	0.925201	0.426346	2.17007	0.0300015	0.290692	Prap1	22264
ENSMUSG00000026095	587.24	0.228093	0.105104	2.17016	0.0299944	0.290692	Asnsd1	70396
ENSMUSG00000031627	582.922	-0.382766	0.176395	-2.16993	0.0300119	0.290692	Irf2	16363
ENSMUSG00000035629	696.242	-0.309023	0.142432	-2.16962	0.0300353	0.290692	Rubcn	100502698
ENSMUSG00000050248	362.056	-0.355034	0.163639	-2.16963	0.0300352	0.290692	Evc2	68525
ENSMUSG00000000420	1428.72	0.262105	0.120911	2.16775	0.0301777	0.291204	Galnt1	14423
ENSMUSG00000002204	112.37	0.98466	0.454211	2.16785	0.0301704	0.291204	Napsa	16541
ENSMUSG00000021278	12.2451	-1.51623	0.699249	-2.16838	0.0301301	0.291204	Amn	93835
ENSMUSG00000026571	531.222	-0.37717	0.173928	-2.16854	0.0301173	0.291204	Dcaf6	74106
ENSMUSG00000037661	92.5291	0.577555	0.266433	2.16773	0.0301791	0.291204	Gpr160	71862
ENSMUSG00000030272	750.528	-0.198706	0.0917239	-2.16635	0.0302846	0.291583	Camk1	52163
ENSMUSG00000031398	210.074	-0.55414	0.255804	-2.16626	0.030291	0.291583	Plxna3	18846
ENSMUSG00000035863	876.432	-0.432518	0.19965	-2.16638	0.030282	0.291583	Palm	18483
ENSMUSG00000081992	7.88028	-1.03524	0.477773	-2.1668	0.0302499	0.291583	NA	NA
ENSMUSG00000014243	67.2828	-0.402832	0.186001	-2.16575	0.0303301	0.291784	Zswim7	69747
ENSMUSG00000031065	1439.83	-0.162277	0.074938	-2.16548	0.0303511	0.291811	Cdk16	18555
ENSMUSG00000024019	1030.06	0.399771	0.184669	2.16479	0.0304036	0.292141	Cmtr1	74157
ENSMUSG00000053687	89.4653	0.904054	0.417738	2.16417	0.0304517	0.292252	Dpep2	319446
ENSMUSG00000067586	157.788	-0.35041	0.161898	-2.16438	0.0304352	0.292252	S1pr3	13610
ENSMUSG00000095134	6.95744	3.16299	1.46226	2.16308	0.0305347	0.292873	NA	NA
ENSMUSG00000026609	7.39934	-3.21641	1.48763	-2.16211	0.0306095	0.293416	Ush2a	22283
ENSMUSG00000028367	2349.54	0.383804	0.177756	2.15916	0.0308375	0.295425	Txn1	22166
ENSMUSG00000018830	111125	-0.565634	0.262123	-2.1579	0.030936	0.295486	Myh11	17880
ENSMUSG00000019856	43.3394	-0.787574	0.36488	-2.15845	0.030893	0.295486	Fam184a	75906
ENSMUSG00000052889	1025.66	-0.397166	0.184013	-2.15836	0.0308996	0.295486	Prkcb	18751
ENSMUSG00000061130	1197.6	-0.243949	0.113038	-2.15812	0.0309182	0.295486	Ppm1b	19043
ENSMUSG00000067653	144.736	-0.370154	0.171519	-2.15809	0.0309207	0.295486	Ankrd23	78321
ENSMUSG00000036820	258.713	0.370944	0.17194	2.1574	0.0309742	0.295674	Amdhd2	245847
ENSMUSG00000034248	754.606	-0.308369	0.142956	-2.15709	0.0309984	0.295729	Slc25a37	67712
ENSMUSG00000022464	92.9928	-0.576772	0.267477	-2.15634	0.0310569	0.296112	Slc38a4	69354
ENSMUSG00000020185	70.8604	0.746469	0.346296	2.15558	0.0311164	0.296221	E2f7	52679
ENSMUSG00000021638	230.672	0.404591	0.187675	2.15581	0.0310985	0.296221	Ocln	18260
ENSMUSG00000044068	211.374	-0.504093	0.233891	-2.15525	0.0311423	0.296221	NA	NA
ENSMUSG00000060216	412.502	0.660854	0.306623	2.15526	0.0311412	0.296221	Arrb2	216869
ENSMUSG00000073491	87.3899	1.54246	0.715758	2.155	0.031162	0.296233	Ifi213	623121
ENSMUSG00000079355	20.792	-1.41951	0.658808	-2.15467	0.0311878	0.296303	Ackr4	252837
ENSMUSG00000022973	540.326	0.498219	0.23126	2.15437	0.0312111	0.296349	Synj1	104015
ENSMUSG00000002055	175.026	0.960969	0.446699	2.15127	0.0314551	0.296732	Spag5	54141
ENSMUSG00000002076	5.94149	-1.2695	0.590005	-2.15167	0.0314231	0.296732	Hsf2bp	74377
ENSMUSG00000017817	4171.24	-0.493386	0.229268	-2.15201	0.0313968	0.296732	Jph2	59091
ENSMUSG00000021200	799.322	-0.580659	0.269831	-2.15194	0.0314021	0.296732	Asb2	65256
ENSMUSG00000026104	1637.13	0.873057	0.405495	2.15306	0.0313137	0.296732	Stat1	20846
ENSMUSG00000031591	1818.73	0.217568	0.101041	2.15327	0.0312971	0.296732	Asah1	11886
ENSMUSG00000042747	461.205	0.347847	0.161624	2.15221	0.031381	0.296732	Krtcap2	66059
ENSMUSG00000045826	30.5818	0.821497	0.381588	2.15284	0.0313312	0.296732	Ptprcap	19265
ENSMUSG00000055926	10.3125	4.79504	2.2285	2.15169	0.0314217	0.296732	Gm14137	623781
ENSMUSG00000057191	132.07	1.0073	0.46821	2.15139	0.0314458	0.296732	AB124611	382062
ENSMUSG00000071660	494.032	0.253022	0.117579	2.15194	0.0314022	0.296732	Ttc9c	70387
ENSMUSG00000021838	820.26	-0.529585	0.246238	-2.15071	0.0314992	0.296974	Samd4	74480
ENSMUSG00000025950	4367.77	0.343398	0.159727	2.1499	0.0315631	0.297402	Idh1	15926
ENSMUSG00000021242	2402.13	0.306235	0.142497	2.14907	0.0316289	0.297847	Npc2	67963
ENSMUSG00000035342	1173.79	-0.316999	0.147537	-2.1486	0.0316664	0.298024	Lzts2	226154
ENSMUSG00000022548	363.825	0.75403	0.350999	2.14824	0.0316948	0.298117	Apod	11815
ENSMUSG00000038375	1608.56	-0.255467	0.118936	-2.14794	0.0317186	0.298166	Trp53inp2	68728
ENSMUSG00000057605	67.0418	0.444318	0.206892	2.14759	0.0317466	0.298255	NA	NA
ENSMUSG00000068452	197.994	3.12813	1.45712	2.14679	0.0318101	0.298676	Duox2	214593
ENSMUSG00000082087	32.0937	0.68917	0.321107	2.14623	0.0318545	0.298918	NA	NA
ENSMUSG00000074419	12.1852	1.53559	0.715704	2.14557	0.0319071	0.299236	Pira13	18729
ENSMUSG00000035783	59872.9	-0.517406	0.241201	-2.14513	0.0319428	0.299396	Acta2	11475
ENSMUSG00000029204	31.5357	1.31734	0.614353	2.14427	0.0320109	0.299509	Rhoh	74734
ENSMUSG00000041879	1139.6	0.29887	0.139375	2.14435	0.0320046	0.299509	Ipo9	226432
ENSMUSG00000082588	12.1263	-0.887281	0.413787	-2.14429	0.0320094	0.299509	NA	NA
ENSMUSG00000063785	411.677	0.261343	0.121899	2.14393	0.0320386	0.299594	Utp14a	72554
ENSMUSG00000015452	31.3278	-0.649081	0.30296	-2.14247	0.0321559	0.299991	Ager	11596
ENSMUSG00000028790	1412.63	0.210648	0.0983179	2.14252	0.0321514	0.299991	Khdrbs1	20218
ENSMUSG00000057506	217.609	0.390328	0.182183	2.1425	0.0321534	0.299991	Bloc1s2	73689
ENSMUSG00000061118	187.309	-0.239865	0.111949	-2.14262	0.0321436	0.299991	Dnajc30	66114
ENSMUSG00000030056	445.201	0.626999	0.292873	2.14086	0.0322854	0.300765	Isy1	57905
ENSMUSG00000031529	777.156	0.164903	0.0770311	2.14074	0.0322951	0.300765	Tnks	21951
ENSMUSG00000074622	645.386	0.641163	0.299447	2.14116	0.0322611	0.300765	Mafb	16658
ENSMUSG00000002297	159.291	0.829005	0.387431	2.13975	0.0323752	0.301335	Dbf4	27214
ENSMUSG00000050947	345.639	-0.400017	0.187143	-2.13749	0.0325579	0.30286	Amigo1	229715
ENSMUSG00000055371	631.63	0.181565	0.0849538	2.13722	0.0325805	0.302894	Stam2	56324
ENSMUSG00000000374	958.551	-0.168506	0.0788834	-2.13614	0.032668	0.303017	Trappc10	216131
ENSMUSG00000021298	115.79	1.1979	0.560723	2.13635	0.0326507	0.303017	Gpr132	56696
ENSMUSG00000024854	241.344	0.342204	0.160224	2.13579	0.0326969	0.303017	Pold4	69745
ENSMUSG00000025227	67.1767	0.515177	0.241214	2.13576	0.0326988	0.303017	Mfsd13a	75146
ENSMUSG00000030161	1169.09	-0.425096	0.199058	-2.13554	0.0327173	0.303017	Gabarapl1	57436
ENSMUSG00000030538	506.013	0.417485	0.1955	2.13547	0.0327223	0.303017	Cib1	23991
ENSMUSG00000034997	20.7302	0.686269	0.321373	2.13543	0.0327259	0.303017	Htr2a	15558
ENSMUSG00000073490	339.408	0.962421	0.45083	2.13477	0.0327795	0.303338	Ifi207	226691
ENSMUSG00000002897	384.726	0.877675	0.411233	2.13425	0.0328224	0.303372	Il17ra	16172
ENSMUSG00000062007	7.46165	2.18675	1.02465	2.13415	0.0328307	0.303372	Hsh2d	209488
ENSMUSG00000063275	454.602	-0.37796	0.17713	-2.1338	0.0328589	0.303372	Hacd1	30963
ENSMUSG00000070304	12.1846	-0.922031	0.432068	-2.13399	0.0328432	0.303372	Scn2b	72821
ENSMUSG00000016382	2033.55	-0.15977	0.0749	-2.13311	0.0329156	0.30361	Pls3	102866
ENSMUSG00000021597	142.735	0.393983	0.184718	2.13289	0.0329339	0.30361	Slf1	105377
ENSMUSG00000024791	78.0243	1.07761	0.505258	2.1328	0.0329414	0.30361	Cdca5	67849
ENSMUSG00000068079	13.3079	-1.2351	0.579226	-2.13233	0.0329797	0.303789	Tcf15	21407
ENSMUSG00000020440	1069.12	0.236655	0.111032	2.13142	0.0330546	0.303955	Arf5	11844
ENSMUSG00000027656	55.1847	-0.945698	0.443608	-2.13183	0.0330207	0.303955	Ccn5	22403
ENSMUSG00000114797	657.667	0.277972	0.130412	2.13148	0.0330495	0.303955	Gm49336	71844
ENSMUSG00000026447	325.72	-0.357753	0.168014	-2.1293	0.0332294	0.304528	Pik3c2b	240752
ENSMUSG00000027134	417.973	0.394128	0.185049	2.12986	0.0331834	0.304528	Lpcat4	99010
ENSMUSG00000036986	695.046	0.348307	0.163597	2.12905	0.0332499	0.304528	Pml	18854
ENSMUSG00000046841	1757.93	0.491407	0.230791	2.12923	0.0332353	0.304528	Ckap4	216197
ENSMUSG00000074417	40.0163	1.39671	0.655939	2.12933	0.0332271	0.304528	Pira12	18724
ENSMUSG00000075271	60.9101	0.387784	0.1821	2.12951	0.033212	0.304528	Ttc30a1	78802
ENSMUSG00000095432	122.126	0.403279	0.189361	2.12969	0.0331976	0.304528	Zfp748	212276
ENSMUSG00000035726	1161.49	0.238906	0.112283	2.12772	0.0333601	0.305149	Supt16	114741
ENSMUSG00000058056	4129.23	-0.477229	0.224276	-2.12786	0.0333488	0.305149	Palld	72333
ENSMUSG00000060121	89.3907	0.321648	0.151183	2.12755	0.0333747	0.305149	Gemin2	66603
ENSMUSG00000025746	108.13	3.66302	1.72281	2.12619	0.0334872	0.306002	Il6	16193
ENSMUSG00000031389	225.727	0.762613	0.358975	2.12442	0.0336353	0.307093	Arhgap4	171207
ENSMUSG00000042215	616.327	-0.415749	0.195711	-2.1243	0.0336448	0.307093	Bag2	213539
ENSMUSG00000013973	427.759	-0.210824	0.0992621	-2.12392	0.0336771	0.307121	Dedd	21945
ENSMUSG00000026873	113.987	0.711467	0.335068	2.12335	0.0337246	0.307121	Phf19	74016
ENSMUSG00000027708	532.507	0.27829	0.131054	2.12347	0.0337143	0.307121	Dcun1d1	114893
ENSMUSG00000039774	90.2952	0.752023	0.354143	2.1235	0.033712	0.307121	Galnt12	230145
ENSMUSG00000004071	520.739	-0.188186	0.0886605	-2.12254	0.0337923	0.307564	Cdip1	66626
ENSMUSG00000034509	126.536	0.372382	0.175477	2.12211	0.0338281	0.307715	Mad2l1bp	66591
ENSMUSG00000022754	259.602	0.542979	0.256037	2.1207	0.0339467	0.30818	Tmem45a	56277
ENSMUSG00000025791	790.854	-0.162984	0.0768384	-2.12113	0.0339113	0.30818	Pgm1	72157
ENSMUSG00000028159	311.531	0.331121	0.156115	2.121	0.0339215	0.30818	Dapp1	26377
ENSMUSG00000044080	1185.14	-0.702791	0.331425	-2.12051	0.0339628	0.30818	S100a1	20193
ENSMUSG00000047415	83.9943	1.1448	0.539907	2.12036	0.0339753	0.30818	Gpr68	238377
ENSMUSG00000019303	78.3657	0.538845	0.254232	2.1195	0.0340479	0.308522	Psmc3ip	19183
ENSMUSG00000026355	871.665	0.702403	0.331442	2.11923	0.0340707	0.308522	Mcm6	17219
ENSMUSG00000037029	538.908	-0.160338	0.075655	-2.11933	0.0340629	0.308522	Zfp146	26465
ENSMUSG00000060708	177.649	-0.237357	0.112045	-2.11841	0.0341404	0.308978	Bloc1s4	117197
ENSMUSG00000047230	14.9967	3.05527	1.44276	2.11766	0.0342037	0.309377	Cldn2	12738
ENSMUSG00000032514	31.0122	-1.28962	0.609162	-2.11703	0.0342572	0.309511	Ttc21a	74052
ENSMUSG00000040666	1448.44	-0.499119	0.235747	-2.11718	0.0342444	0.309511	Sh3bgr	50795
ENSMUSG00000007594	3.9323	-1.60661	0.759374	-2.1157	0.03437	0.30955	Hapln4	330790
ENSMUSG00000019772	16.3456	-1.95432	0.92366	-2.11584	0.034358	0.30955	Vip	22353
ENSMUSG00000029836	1402.85	0.17317	0.0818358	2.11607	0.034339	0.30955	Cbx3	12417
ENSMUSG00000030651	3.42227	3.14687	1.48745	2.11562	0.0343772	0.30955	Art2b	11872
ENSMUSG00000036825	478	0.28749	0.135818	2.11674	0.034282	0.30955	Ssx2ip	99167
ENSMUSG00000041229	380.982	-0.232196	0.109741	-2.11586	0.0343569	0.30955	Phf8	320595
ENSMUSG00000031070	447.177	-0.296009	0.13995	-2.1151	0.0344213	0.309707	Mrgprf	211577
ENSMUSG00000058246	9.65069	-1.29794	0.613696	-2.11496	0.0344334	0.309707	Gm10037	102637366
ENSMUSG00000067567	154.301	-0.33978	0.16069	-2.1145	0.0344722	0.309883	Hdac8	70315
ENSMUSG00000030114	4.75495	1.90761	0.902291	2.11419	0.0344989	0.309949	Klrg1	50928
ENSMUSG00000071112	10.013	1.23054	0.582528	2.11241	0.0346514	0.311145	Spx	319552
ENSMUSG00000028979	3.49545	-1.72438	0.816484	-2.11196	0.0346901	0.311235	Masp2	17175
ENSMUSG00000047592	117.992	1.06151	0.502669	2.11175	0.0347076	0.311235	Nxpe5	381680
ENSMUSG00000056999	1075.41	-0.520335	0.246416	-2.11161	0.0347197	0.311235	Ide	15925
ENSMUSG00000046908	53.8597	1.54075	0.730516	2.10913	0.0349337	0.312979	Ltb4r1	16995
ENSMUSG00000032612	1476.22	0.178138	0.0844715	2.10886	0.0349567	0.31301	Usp4	22258
ENSMUSG00000021290	519.467	0.168818	0.0800839	2.10801	0.0350303	0.313392	Atp5mpl	70257
ENSMUSG00000039543	5.64636	-2.60025	1.23376	-2.10758	0.0350677	0.313392	Cfap70	76670
ENSMUSG00000042870	278.357	-0.289366	0.137279	-2.10786	0.0350429	0.313392	Tom1	21968
ENSMUSG00000069792	145.769	0.966263	0.458496	2.10746	0.0350775	0.313392	Wfdc17	100034251
ENSMUSG00000020152	3183.61	0.331444	0.15731	2.10695	0.0351223	0.313469	Actr2	66713
ENSMUSG00000022401	249.128	-0.273874	0.130002	-2.10669	0.0351448	0.313469	Xpnpep3	321003
ENSMUSG00000028902	608.123	0.256442	0.121725	2.10673	0.0351413	0.313469	Sf3a3	75062
ENSMUSG00000044456	238.304	0.698643	0.331713	2.10617	0.0351898	0.313696	Rin3	217835
ENSMUSG00000031928	369.286	0.43733	0.207817	2.1044	0.0353433	0.314889	Mre11a	17535
ENSMUSG00000027861	791.597	-0.735197	0.349429	-2.104	0.0353787	0.31503	Casq2	12373
ENSMUSG00000031536	405.374	-0.239692	0.114052	-2.1016	0.0355881	0.316718	Polb	18970
ENSMUSG00000020738	1859.54	0.174358	0.0829912	2.10092	0.0356479	0.317065	Sumo2	170930
ENSMUSG00000032285	328.021	-0.221612	0.105494	-2.10071	0.0356666	0.317065	Dnaja4	58233
ENSMUSG00000027309	1643.3	-0.206801	0.0984731	-2.10007	0.0357223	0.317209	Dnaaf9	228602
ENSMUSG00000050786	94.5209	-0.323122	0.153847	-2.10029	0.0357037	0.317209	Ccdc126	57895
ENSMUSG00000071649	535.457	-0.147768	0.0703833	-2.09948	0.0357745	0.317497	B3gat3	72727
ENSMUSG00000004328	84.9324	-1.03082	0.491093	-2.09904	0.0358137	0.317561	Hif3a	53417
ENSMUSG00000021488	1570.43	0.211719	0.100869	2.09895	0.0358214	0.317561	Nsd1	18193
ENSMUSG00000015605	1415.59	-0.329702	0.157179	-2.09762	0.0359386	0.317744	Srf	20807
ENSMUSG00000016319	3459.52	0.236601	0.112815	2.09726	0.035971	0.317744	Slc25a5	11740
ENSMUSG00000021583	768.172	0.57732	0.275248	2.09745	0.0359533	0.317744	Erap1	80898
ENSMUSG00000022098	1559.16	-0.287329	0.137009	-2.09715	0.0359801	0.317744	Bmp1	12153
ENSMUSG00000044783	1749.42	0.326531	0.155628	2.09815	0.0358918	0.317744	Hjurp	212427
ENSMUSG00000055204	1523.77	0.242369	0.115509	2.09827	0.0358809	0.317744	Ankrd17	81702
ENSMUSG00000058297	591.795	-0.813832	0.388067	-2.09714	0.0359807	0.317744	Spock2	94214
ENSMUSG00000055629	10.9783	1.39167	0.663726	2.09676	0.0360148	0.31787	B4galnt4	330671
ENSMUSG00000024182	622.161	0.256192	0.122241	2.09579	0.0361006	0.318277	Axin1	12005
ENSMUSG00000074445	5412.41	0.602931	0.287664	2.09595	0.0360862	0.318277	Sprr2a3	100042514
ENSMUSG00000028282	253.611	0.448673	0.214169	2.09495	0.0361755	0.318587	Casp8ap2	26885
ENSMUSG00000047371	243.822	-0.232618	0.111033	-2.09503	0.0361684	0.318587	Zfp768	233890
ENSMUSG00000009828	408.24	0.191951	0.0916628	2.0941	0.0362512	0.318728	Cilk1	56542
ENSMUSG00000015437	41.3984	1.23009	0.587326	2.0944	0.0362243	0.318728	Gzmb	14939
ENSMUSG00000054400	167.36	0.474791	0.226722	2.09416	0.0362458	0.318728	Cklf	75458
ENSMUSG00000024251	245.472	0.291738	0.139363	2.09337	0.0363163	0.319125	Thada	240174
ENSMUSG00000040720	806.393	0.137472	0.0656785	2.09311	0.0363393	0.319153	Virma	66185
ENSMUSG00000036905	1110.74	0.568957	0.271863	2.09281	0.0363663	0.319215	C1qb	12260
ENSMUSG00000022475	819.9	-0.291924	0.13953	-2.0922	0.0364203	0.319514	Hdac7	56233
ENSMUSG00000020230	490.149	-0.233568	0.111691	-2.09119	0.0365109	0.320134	Prmt2	15468
ENSMUSG00000037852	2620.92	-0.440458	0.210691	-2.09055	0.0365689	0.320467	Cpe	12876
ENSMUSG00000001349	30412.7	-0.461524	0.220876	-2.08952	0.0366609	0.320921	Cnn1	12797
ENSMUSG00000046671	1289.37	-0.224264	0.107339	-2.0893	0.0366807	0.320921	Mtfr1l	76824
ENSMUSG00000073664	761.894	-0.393489	0.188312	-2.08956	0.0366573	0.320921	Nbeal1	269198
ENSMUSG00000022657	9.56935	1.53139	0.733198	2.08865	0.0367393	0.321083	Cd96	84544
ENSMUSG00000025362	4202.76	0.0961885	0.0460526	2.08867	0.0367378	0.321083	Rps26	27370
ENSMUSG00000040613	271.042	0.640543	0.306752	2.08815	0.0367847	0.321305	Apobec1	11810
ENSMUSG00000028989	41.6647	-1.32324	0.634	-2.08713	0.0368765	0.321932	Angptl7	654812
ENSMUSG00000023277	290.26	0.410191	0.196677	2.0856	0.0370146	0.32286	Twf2	23999
ENSMUSG00000091275	28.7432	-0.955841	0.458325	-2.08551	0.0370231	0.32286	NA	NA
ENSMUSG00000038725	188.484	-1.62961	0.781678	-2.08475	0.0370916	0.323282	Pkhd1l1	192190
ENSMUSG00000020101	903.647	0.443108	0.212612	2.08412	0.0371495	0.32361	Vsir	74048
ENSMUSG00000017493	6660.1	0.567683	0.272419	2.08386	0.0371729	0.323639	Igfbp4	16010
ENSMUSG00000032344	91.517	0.830226	0.398514	2.0833	0.0372236	0.323729	Cgas	214763
ENSMUSG00000060791	146.119	0.714889	0.343127	2.08345	0.0372102	0.323729	Gmfg	63986
ENSMUSG00000039246	61.2692	-0.502066	0.241042	-2.0829	0.0372603	0.323872	Lyplal1	226791
ENSMUSG00000014453	10.8463	1.4958	0.718285	2.08246	0.0373003	0.324044	Blk	12143
ENSMUSG00000019278	397.514	-0.570135	0.273811	-2.08222	0.037322	0.324057	Dpep1	13479
ENSMUSG00000032387	930.093	-0.535826	0.257389	-2.08177	0.0373632	0.324239	Rbpms2	71973
ENSMUSG00000028871	66.1319	-1.38137	0.663637	-2.08152	0.0373864	0.324265	Rspo1	192199
ENSMUSG00000028040	33.7097	0.591691	0.284294	2.08127	0.0374093	0.324288	Efna4	13639
ENSMUSG00000030554	17198.1	-0.50143	0.240958	-2.08098	0.0374355	0.32434	Synm	233335
ENSMUSG00000000290	780.927	0.97746	0.46982	2.0805	0.0374797	0.324366	Itgb2	16414
ENSMUSG00000022837	156.271	-0.445502	0.214154	-2.08029	0.0374992	0.324366	Iqcb1	320299
ENSMUSG00000034290	2498.22	-0.197795	0.0950702	-2.08052	0.0374783	0.324366	Nek9	217718
ENSMUSG00000024112	1245.89	-0.536352	0.258127	-2.07786	0.0377223	0.325419	Cacna1h	58226
ENSMUSG00000027475	653.637	0.185955	0.0894726	2.07834	0.0376781	0.325419	Kif3b	16569
ENSMUSG00000031918	585.721	0.236776	0.113938	2.0781	0.0377001	0.325419	Mtmr2	77116
ENSMUSG00000036309	2352.23	-0.13636	0.0656251	-2.07787	0.0377214	0.325419	Skp1	21402
ENSMUSG00000044317	122.413	-0.548177	0.263767	-2.07826	0.0376857	0.325419	Gpr4	319197
ENSMUSG00000027907	4421.62	0.609051	0.293249	2.07691	0.0378099	0.325733	S100a11	20195
ENSMUSG00000032366	42340	-0.480724	0.231525	-2.07634	0.0378623	0.325733	Tpm1	22003
ENSMUSG00000033826	21.2214	1.66087	0.79998	2.07614	0.0378807	0.325733	Dnah8	13417
ENSMUSG00000047757	76.1287	0.430266	0.20714	2.07718	0.0377854	0.325733	Fancb	237211
ENSMUSG00000073489	355.435	1.21875	0.587019	2.07616	0.0378787	0.325733	Ifi204	15951
ENSMUSG00000108596	16.5488	3.57828	1.72304	2.07673	0.0378267	0.325733	NA	NA
ENSMUSG00000029474	450.064	-0.273986	0.132008	-2.07552	0.0379385	0.326013	Rnf34	80751
ENSMUSG00000029535	301.654	-0.255019	0.12288	-2.07535	0.0379539	0.326013	Triap1	69076
ENSMUSG00000033024	4.94524	1.92395	0.927502	2.07433	0.0380484	0.32665	Klra9	16640
ENSMUSG00000050627	771.103	-0.273584	0.131929	-2.07372	0.0381049	0.32696	Gpd1l	333433
ENSMUSG00000047728	11.5324	2.13918	1.03194	2.07296	0.0381756	0.327085	Ly6g2	223631
ENSMUSG00000073411	10595.8	0.482167	0.232586	2.07307	0.0381656	0.327085	H2-D1	14964
ENSMUSG00000107770	104.014	-0.32763	0.158053	-2.07291	0.0381807	0.327085	Gm44126	118567384
ENSMUSG00000018865	19.0309	-1.20098	0.580562	-2.06865	0.038579	0.327429	Sult4a1	29859
ENSMUSG00000022074	203.014	0.950586	0.459094	2.07057	0.0383991	0.327429	Tnfrsf10b	21933
ENSMUSG00000023067	1250.36	1.17547	0.568003	2.06949	0.0385003	0.327429	Cdkn1a	12575
ENSMUSG00000024193	491.654	-0.333905	0.16138	-2.06906	0.0385407	0.327429	Phf1	21652
ENSMUSG00000024395	1302.55	-0.593982	0.286671	-2.072	0.0382654	0.327429	Lims2	225341
ENSMUSG00000025887	467.851	0.285747	0.138101	2.06911	0.0385357	0.327429	Casp12	12364
ENSMUSG00000026574	2751.9	-0.492546	0.238162	-2.06812	0.0386292	0.327429	Dpt	56429
ENSMUSG00000029371	215.033	3.96698	1.91729	2.06905	0.0385413	0.327429	Cxcl5	20311
ENSMUSG00000035161	378.89	0.695125	0.335917	2.06933	0.0385148	0.327429	Ints6	18130
ENSMUSG00000036478	2501.47	0.351399	0.169625	2.07163	0.0383004	0.327429	Btg1	12226
ENSMUSG00000036854	1794.19	-0.421159	0.203553	-2.06904	0.038542	0.327429	Hspb6	243912
ENSMUSG00000037991	30.4411	0.807377	0.390375	2.06821	0.0386205	0.327429	Rmi2	223970
ENSMUSG00000039047	679.687	0.204334	0.0986989	2.07028	0.0384265	0.327429	Pigk	329777
ENSMUSG00000039405	2536.31	-0.422372	0.203996	-2.07049	0.038406	0.327429	Prss23	76453
ENSMUSG00000042249	410.823	0.321879	0.155387	2.07147	0.0383151	0.327429	Grk3	320129
ENSMUSG00000046949	347.691	0.371488	0.17957	2.06877	0.0385678	0.327429	Nqo2	18105
ENSMUSG00000063172	58.9095	0.38271	0.184822	2.0707	0.038387	0.327429	Hspb11	72938
ENSMUSG00000093674	8114.71	0.168992	0.0817035	2.06836	0.038606	0.327429	Rpl41	67945
ENSMUSG00000094974	4.56235	1.46219	0.706982	2.06821	0.03862	0.327429	NA	NA
ENSMUSG00000096795	55.5284	0.624726	0.301791	2.07006	0.0384463	0.327429	Zfp433	73610
ENSMUSG00000020534	260.815	0.610184	0.295132	2.0675	0.0386874	0.327749	Shmt1	20425
ENSMUSG00000002341	9.43174	-1.14687	0.554788	-2.06722	0.0387133	0.327796	Ncan	13004
ENSMUSG00000001127	1063.97	-0.215266	0.104185	-2.06619	0.0388106	0.327961	Araf	11836
ENSMUSG00000020766	406.645	-0.208505	0.100887	-2.06672	0.0387605	0.327961	Galk1	14635
ENSMUSG00000022698	1560.66	0.326243	0.157926	2.0658	0.0388473	0.327961	Naa50	72117
ENSMUSG00000024220	422.771	-0.367915	0.178084	-2.06596	0.0388322	0.327961	Zfp523	224656
ENSMUSG00000024349	394.827	1.07114	0.518402	2.06622	0.0388073	0.327961	Sting1	72512
ENSMUSG00000029050	2179.48	-0.198002	0.0958716	-2.06528	0.0388964	0.327961	Ski	20481
ENSMUSG00000039509	359.975	0.411363	0.199163	2.06546	0.0388793	0.327961	Nup133	234865
ENSMUSG00000078427	549.607	0.219559	0.106299	2.06549	0.0388769	0.327961	Sarnp	66118
ENSMUSG00000041846	924.354	0.247623	0.119914	2.065	0.038923	0.328012	Ppp4r3a	68734
ENSMUSG00000034157	630.8	-0.35301	0.170973	-2.06471	0.0389501	0.328059	Cipc	217732
ENSMUSG00000068417	23.9455	0.773439	0.374635	2.06451	0.0389694	0.328059	Pnp2	667034
ENSMUSG00000014329	1277.84	0.201125	0.0974799	2.06325	0.0390892	0.328895	Bicc1	83675
ENSMUSG00000035711	155.512	0.927827	0.449747	2.063	0.0391127	0.32892	Dok3	27261
ENSMUSG00000019975	608.702	-0.19131	0.09276	-2.06242	0.0391678	0.329177	Ikbip	67454
ENSMUSG00000025825	947.51	-0.25107	0.121746	-2.06225	0.0391843	0.329177	Iscu	66383
ENSMUSG00000031351	139.701	0.488417	0.236877	2.0619	0.0392169	0.329279	Zfp185	22673
ENSMUSG00000056130	62.8959	0.711281	0.345083	2.06119	0.0392853	0.32968	Ticam2	225471
ENSMUSG00000039521	11.4094	1.74564	0.847064	2.06081	0.0393209	0.329806	Foxp3	20371
ENSMUSG00000000753	863.946	-0.45106	0.21917	-2.05804	0.0395862	0.330619	Serpinf1	20317
ENSMUSG00000026775	1277.09	0.180317	0.0875522	2.05954	0.0394425	0.330619	Yme1l1	27377
ENSMUSG00000026854	299.966	-0.506924	0.246316	-2.05802	0.0395878	0.330619	Usp20	74270
ENSMUSG00000036225	300.23	0.270182	0.131278	2.0581	0.0395809	0.330619	Kctd1	106931
ENSMUSG00000038909	702.413	0.264428	0.128422	2.05904	0.03949	0.330619	Kat7	217127
ENSMUSG00000050600	8.89353	1.57875	0.767161	2.05791	0.0395985	0.330619	Zfp831	100043757
ENSMUSG00000060530	4.76839	-1.60975	0.782242	-2.05786	0.0396034	0.330619	NA	NA
ENSMUSG00000068587	4.69989	3.05053	1.48163	2.0589	0.0395034	0.330619	Mgam	232714
ENSMUSG00000070808	290.556	-0.271548	0.131932	-2.05825	0.0395665	0.330619	Bicra	243842
ENSMUSG00000022216	1191.15	0.37743	0.183432	2.0576	0.0396285	0.330656	Psme1	19186
ENSMUSG00000015843	21.0983	-0.737234	0.358469	-2.05662	0.0397228	0.331169	Rxrg	20183
ENSMUSG00000020841	2099.12	0.172384	0.0838314	2.05632	0.0397519	0.331169	Cpd	12874
ENSMUSG00000060989	25.5397	1.04477	0.508075	2.05634	0.0397497	0.331169	NA	NA
ENSMUSG00000008683	3025.26	0.17066	0.0830031	2.05607	0.0397759	0.331198	Rps15a	267019
ENSMUSG00000022110	1075.81	-0.174293	0.0847905	-2.05557	0.0398243	0.331383	Sucla2	20916
ENSMUSG00000044703	17.8054	1.19202	0.579945	2.05541	0.0398395	0.331383	Phf11a	219131
ENSMUSG00000022780	6.79645	1.74032	0.847242	2.05409	0.0399666	0.331617	Meltf	30060
ENSMUSG00000031328	62604.8	-0.440704	0.214554	-2.05405	0.0399711	0.331617	Flna	192176
ENSMUSG00000031897	492.149	0.524829	0.255426	2.05472	0.0399057	0.331617	Psmb10	19171
ENSMUSG00000043940	1269.28	-0.177529	0.0864211	-2.05423	0.0399534	0.331617	Wdfy3	72145
ENSMUSG00000061577	36.9673	1.24849	0.607694	2.05447	0.0399305	0.331617	Adgrg5	382045
ENSMUSG00000002504	495.512	-0.232712	0.113376	-2.05257	0.0401142	0.331926	Nherf2	65962
ENSMUSG00000004562	988.515	-0.302078	0.147216	-2.05193	0.0401763	0.331926	Arhgef40	268739
ENSMUSG00000020839	19.4783	1.41459	0.689513	2.05157	0.0402112	0.331926	Tmigd1	66601
ENSMUSG00000027854	768.555	0.326518	0.159103	2.05224	0.0401464	0.331926	Sike1	66641
ENSMUSG00000029014	449.737	0.339954	0.165609	2.05275	0.0400967	0.331926	Dnajc2	22791
ENSMUSG00000029402	114.001	0.316634	0.154321	2.05179	0.0401903	0.331926	Snrnp35	76167
ENSMUSG00000032595	3.72988	-2.32739	1.13367	-2.05298	0.0400746	0.331926	Cdhr4	69398
ENSMUSG00000033596	585.021	0.295553	0.143974	2.05282	0.0400901	0.331926	Rfwd3	234736
ENSMUSG00000049588	183.225	-0.454479	0.221493	-2.05189	0.0401801	0.331926	Ccdc69	52570
ENSMUSG00000075590	1375.81	-0.410771	0.200226	-2.05153	0.0402152	0.331926	Nrbp2	223649
ENSMUSG00000025328	16.7544	1.28012	0.624142	2.05101	0.0402662	0.332175	Padi3	18601
ENSMUSG00000068735	975.211	-0.378924	0.184773	-2.05076	0.0402907	0.332207	Trp53i11	277414
ENSMUSG00000036022	135.642	0.366555	0.178797	2.05012	0.0403526	0.332226	Fam122b	78755
ENSMUSG00000046982	752.207	-0.277013	0.135122	-2.0501	0.0403551	0.332226	Tshz1	110796
ENSMUSG00000054091	956.185	0.379773	0.185217	2.05042	0.0403237	0.332226	1810037I17Rik	67704
ENSMUSG00000027602	568.937	-0.300629	0.146677	-2.0496	0.0404033	0.332451	Map1lc3a	66734
ENSMUSG00000060519	431.231	0.455889	0.222457	2.04933	0.0404295	0.332496	Tor3a	30935
ENSMUSG00000027962	908.146	0.405723	0.1981	2.04808	0.0405526	0.333338	Vcam1	22329
ENSMUSG00000014956	6743.15	-0.294497	0.143871	-2.04696	0.0406625	0.33407	Ppp1cb	19046
ENSMUSG00000114551	3.81523	-1.23075	0.60155	-2.04596	0.0407603	0.334702	NA	NA
ENSMUSG00000025473	535.271	1.63633	0.800315	2.04461	0.0408936	0.33522	Adam8	11501
ENSMUSG00000028459	45.3918	1.3386	0.654943	2.04384	0.0409697	0.33522	Cd72	12517
ENSMUSG00000036223	31.2457	1.16523	0.570082	2.04397	0.0409565	0.33522	Ska1	66468
ENSMUSG00000040928	372.213	-0.225272	0.110194	-2.04433	0.0409211	0.33522	S100pbp	74648
ENSMUSG00000041731	7836.8	-0.405765	0.198436	-2.04482	0.040873	0.33522	Pgm5	226041
ENSMUSG00000044231	51.9725	-0.458392	0.224181	-2.04474	0.0408805	0.33522	Nhlrc1	105193
ENSMUSG00000091537	980.366	0.241237	0.118018	2.04407	0.0409469	0.33522	Tma7	66167
ENSMUSG00000002257	304.424	0.37318	0.182661	2.04302	0.0410502	0.335512	Def6	23853
ENSMUSG00000055978	135.892	0.880504	0.430981	2.04302	0.04105	0.335512	Fut2	14344
ENSMUSG00000075415	3245.44	-0.358945	0.175709	-2.04284	0.0410682	0.335512	Fnbp1	14269
ENSMUSG00000026126	147.402	0.6976	0.341908	2.04031	0.041319	0.33568	Ptpn18	19253
ENSMUSG00000026342	1385.68	-0.373032	0.182731	-2.04143	0.0412081	0.33568	Slc35f5	74150
ENSMUSG00000027797	302.457	0.591796	0.290034	2.04043	0.0413071	0.33568	Dclk1	13175
ENSMUSG00000030316	115.111	0.3449	0.168976	2.04112	0.0412387	0.33568	Tamm41	68971
ENSMUSG00000030447	1632.48	0.261264	0.127987	2.04134	0.0412174	0.33568	Cyfip1	20430
ENSMUSG00000033478	566.111	-0.171869	0.0841886	-2.04148	0.0412032	0.33568	Fhip2a	226252
ENSMUSG00000040140	3.16227	-2.93648	1.43858	-2.04124	0.041227	0.33568	Tdrd6	210510
ENSMUSG00000040274	523.778	0.457436	0.224089	2.04131	0.0412199	0.33568	Cdk6	12571
ENSMUSG00000060594	129.399	0.504931	0.247254	2.04215	0.0411363	0.33568	Layn	244864
ENSMUSG00000070354	31.8945	0.918092	0.449913	2.0406	0.0412908	0.33568	NA	NA
ENSMUSG00000095677	428.094	0.343021	0.168099	2.04059	0.0412918	0.33568	Dynlt1f	100040531
ENSMUSG00000024026	992.984	-0.173151	0.0848764	-2.04004	0.0413466	0.335734	Glo1	109801
ENSMUSG00000015748	370.27	-0.207542	0.101806	-2.03861	0.0414888	0.336107	Prpf3	70767
ENSMUSG00000035107	924.401	-0.301948	0.148121	-2.03853	0.0414973	0.336107	Dcbld2	73379
ENSMUSG00000047844	22.2069	-1.00607	0.493364	-2.0392	0.0414298	0.336107	Bex4	406217
ENSMUSG00000057788	451.731	-0.366852	0.179925	-2.03891	0.0414585	0.336107	Ddx49	234374
ENSMUSG00000063253	423.794	-0.23151	0.11356	-2.03866	0.0414843	0.336107	Scoc	56367
ENSMUSG00000024079	611.54	0.567676	0.278579	2.03776	0.0415742	0.336221	Eif2ak2	19106
ENSMUSG00000028832	1401.18	0.496251	0.24351	2.0379	0.0415596	0.336221	Stmn1	16765
ENSMUSG00000042345	9.84283	1.88239	0.923647	2.038	0.0415503	0.336221	Ubash3a	328795
ENSMUSG00000022436	353.096	0.38715	0.190046	2.03713	0.0416366	0.336386	Sh3bp1	20401
ENSMUSG00000029247	1574.33	0.138364	0.067919	2.03719	0.0416309	0.336386	Paics	67054
ENSMUSG00000024369	443.882	0.291542	0.143182	2.03616	0.0417346	0.336767	Nelfe	27632
ENSMUSG00000031245	545.06	0.338126	0.166083	2.03588	0.0417622	0.336767	Hmgn5	50887
ENSMUSG00000031393	697.39	0.223224	0.109648	2.03583	0.0417678	0.336767	Mecp2	17257
ENSMUSG00000042388	5.60362	-1.32478	0.650669	-2.03603	0.0417471	0.336767	Dlgap3	242667
ENSMUSG00000026516	623.633	0.19234	0.094525	2.03481	0.0418699	0.337252	Nvl	67459
ENSMUSG00000063179	158.488	-0.374406	0.183982	-2.03502	0.041849	0.337252	Pstk	214580
ENSMUSG00000048399	17.1788	1.09508	0.538362	2.0341	0.041942	0.337339	Tprg	71338
ENSMUSG00000067878	21.6172	0.589362	0.2897	2.03439	0.0419121	0.337339	Map7d3	320923
ENSMUSG00000089832	381.104	0.295248	0.145151	2.03408	0.0419439	0.337339	Shkbp1	192192
ENSMUSG00000022523	3.26204	-1.79991	0.885093	-2.03358	0.0419943	0.337575	Fgf12	14167
ENSMUSG00000025795	2882.3	-0.420197	0.206674	-2.03314	0.0420385	0.337592	Rassf3	192678
ENSMUSG00000117284	219.384	0.240725	0.118389	2.03334	0.0420177	0.337592	Gm7072	631624
ENSMUSG00000033355	302.508	1.11063	0.546361	2.03277	0.0420754	0.337699	Rtp4	67775
[truncated: 14,039 more rows]

## Sheet: Table S1C
Table S1C. Differential Gene Expression of Whole Bladders from mock-infected Slpi+/+ and Slpi-/- mice (M-ko vs. M-wt)
Ensembl_ID	baseMean	log2FoldChange	lfcSE	stat	pvalue	padj	genename	entrezgene_id
ENSMUSG00000094293	4.73609	-22.2065	2.8688	-7.74068	9.88887e-15	2.2068e-10	Gm3893	NA
ENSMUSG00000017707	5247.68	-0.594987	0.081147	-7.33221	2.26382e-13	2.52597e-09	Serinc3	26943
ENSMUSG00000035268	553.588	-0.673293	0.144865	-4.64773	3.35611e-06	0.024965	Pkig	18769
ENSMUSG00000094065	64.988	-23.5453	5.24736	-4.48708	7.22064e-06	0.040284	Ccl21d	100862177
ENSMUSG00000082286	79.5951	1.30639	0.31527	4.1437	3.41742e-05	0.152526	NA	NA
ENSMUSG00000031089	65.7913	-12.965	3.21539	-4.03217	5.52648e-05	0.186639	Slc6a14	56774
ENSMUSG00000035202	2952.87	0.846947	0.210757	4.0186	5.85443e-05	0.186639	Lars2	102436
ENSMUSG00000021938	327.957	-0.710637	0.180046	-3.94698	7.91419e-05	0.220766	Pspc1	66645
ENSMUSG00000082662	1.27448	-14.4824	3.85377	-3.75798	0.000171291	0.424727	NA	NA
ENSMUSG00000043903	373.814	-0.742762	0.201649	-3.68343	0.000230114	0.513523	Zfp469	195209
ENSMUSG00000029466	692.19	0.448104	0.12486	3.58885	0.000332139	0.557512	Anapc7	56317
ENSMUSG00000053565	1212.74	0.20828	0.0585507	3.55726	0.000374739	0.557512	Eif3k	73830
ENSMUSG00000060176	11.2895	2.10931	0.58514	3.60479	0.000312411	0.557512	Kif27	75050
ENSMUSG00000082626	7.35988	2.40674	0.665037	3.61896	0.000295792	0.557512	NA	NA
ENSMUSG00000108381	4.94888	-4.8174	1.34903	-3.57101	0.000355612	0.557512	NA	NA
ENSMUSG00000017002	164.117	-3.07722	0.870831	-3.53367	0.000409838	0.571622	Slpi	20568
ENSMUSG00000046679	222.984	0.519938	0.149678	3.47372	0.000513299	0.648768	C87436	232196
ENSMUSG00000052387	11.0035	-1.74809	0.503984	-3.46854	0.000523294	0.648768	Trpm3	226025
ENSMUSG00000020781	181.122	0.53268	0.154364	3.4508	0.00055893	0.656478	Tsen54	76265
ENSMUSG00000085682	5.56608	4.99404	1.46606	3.40644	0.000658154	0.734369	Gm14267	383773
ENSMUSG00000046550	40.7136	1.37176	0.409133	3.35286	0.000799821	0.849943	Spin2c	278240
ENSMUSG00000032560	1123.57	-0.510756	0.153315	-3.33142	0.000864037	0.876448	Dnajc13	235567
ENSMUSG00000059237	4.14841	3.45469	1.05269	3.28177	0.00103158	0.9592	NA	NA
ENSMUSG00000084416	2262.22	0.394391	0.119766	3.29302	0.000991158	0.9592	NA	NA
ENSMUSG00000000001	1797.17	-0.12621	0.149908	-0.841921	0.399832	1	Gnai3	14679
ENSMUSG00000000028	120.039	-0.0878148	0.51381	-0.170909	0.864295	1	Cdc45	12544
ENSMUSG00000000037	41.1013	0.203906	0.519964	0.392154	0.694945	1	Scml2	107815
ENSMUSG00000000049	2.19478	1.5993	1.12153	1.42601	0.153866	1	Apoh	11818
ENSMUSG00000000056	467.038	0.194193	0.217694	0.892047	0.372368	1	Narf	67608
ENSMUSG00000000058	1054.99	-0.101861	0.118719	-0.858002	0.390891	1	Cav2	12390
ENSMUSG00000000078	1786.64	-0.217715	0.297454	-0.731927	0.464213	1	Klf6	23849
ENSMUSG00000000085	706.26	0.169525	0.219301	0.773028	0.439506	1	Scmh1	29871
ENSMUSG00000000088	938.453	-0.00227613	0.135486	-0.0167998	0.986596	1	Cox5a	12858
ENSMUSG00000000093	2167.58	0.0363949	0.355685	0.102323	0.9185	1	Tbx2	21385
ENSMUSG00000000094	306.367	0.182295	0.23953	0.761051	0.446626	1	Tbx4	21387
ENSMUSG00000000120	74.0898	0.246181	0.454446	0.541718	0.588013	1	Ngfr	18053
ENSMUSG00000000125	0.0680385	0	7.28855	0	1	1	Wnt3	22415
ENSMUSG00000000126	201.194	-0.121067	0.395365	-0.306215	0.759441	1	Wnt9a	216795
ENSMUSG00000000127	396.556	-0.104838	0.106897	-0.980732	0.326725	1	Fer	14158
ENSMUSG00000000131	867.487	0.0621553	0.158942	0.391057	0.695755	1	Xpo6	74204
ENSMUSG00000000134	699.559	0.0819475	0.194866	0.420533	0.674096	1	Tfe3	209446
ENSMUSG00000000142	261.648	-0.429863	0.246745	-1.74214	0.0814842	1	Axin2	12006
ENSMUSG00000000148	226.794	-0.206558	0.184736	-1.11812	0.263515	1	Brat1	231841
ENSMUSG00000000149	1119.53	-0.0215871	0.102626	-0.210347	0.833397	1	Gna12	14673
ENSMUSG00000000154	151.549	0.0669906	0.336112	0.199311	0.84202	1	Slc22a18	18400
ENSMUSG00000000157	1.26871	-0.344578	1.88275	-0.183019	0.854783	1	Itgb2l	16415
ENSMUSG00000000159	371.929	0.187926	0.283606	0.662632	0.507566	1	Igsf5	72058
ENSMUSG00000000167	14.4663	0.477041	0.506689	0.941487	0.346456	1	Pih1d2	72614
ENSMUSG00000000168	830.018	-0.0656994	0.166479	-0.394641	0.693108	1	Dlat	235339
ENSMUSG00000000171	997.84	-0.073387	0.103868	-0.70654	0.479852	1	Sdhd	66925
ENSMUSG00000000182	8.83191	0.375192	2.84646	0.13181	0.895135	1	Fgf23	64654
ENSMUSG00000000183	0.0249542	0.360331	7.28855	0.049438	0.96057	1	Fgf6	14177
ENSMUSG00000000184	2379.75	-0.23563	0.170988	-1.37805	0.168189	1	Ccnd2	12444
ENSMUSG00000000194	958.1	-0.159446	0.173067	-0.921297	0.356895	1	Gpr107	277463
ENSMUSG00000000197	5.02766	0.42035	0.921313	0.456251	0.64821	1	Nalcn	338370
ENSMUSG00000000202	1.25867	-1.08975	1.49077	-0.730997	0.464781	1	Btbd17	72014
ENSMUSG00000000204	520.333	-1.13748	1.32545	-0.858185	0.39079	1	Slfn4	20558
ENSMUSG00000000214	0.667885	3.83946	2.43292	1.57813	0.114536	1	Th	21823
ENSMUSG00000000216	385.793	0.197371	0.728315	0.270996	0.786394	1	Scnn1g	20278
ENSMUSG00000000223	53.7958	0.275409	0.284002	0.969743	0.332175	1	Drp2	13497
ENSMUSG00000000244	25.6199	0.0532204	0.493798	0.107778	0.914172	1	Tspan32	27027
ENSMUSG00000000247	0.81084	2.05564	1.94761	1.05547	0.29121	1	Lhx2	16870
ENSMUSG00000000248	4.62181	-4.11644	1.55513	-2.647	0.00812089	1	Clec2g	70809
ENSMUSG00000000253	460.648	0.270389	0.283341	0.954286	0.339939	1	Gmpr	66355
ENSMUSG00000000266	316.811	-0.161824	0.140017	-1.15575	0.247785	1	Mid2	23947
ENSMUSG00000000275	1112.86	-0.295921	0.288171	-1.0269	0.304469	1	Trim25	217069
ENSMUSG00000000276	209.208	0.0353738	0.242146	0.146084	0.883855	1	Dgke	56077
ENSMUSG00000000278	1304.98	0.0408766	0.109178	0.374403	0.708104	1	Scpep1	74617
ENSMUSG00000000282	419.737	0.13399	0.178671	0.749927	0.453298	1	Mnt	17428
ENSMUSG00000000290	780.927	-0.174542	0.579914	-0.30098	0.76343	1	Itgb2	16414
ENSMUSG00000000295	83.2472	0.0429712	0.215737	0.199183	0.842119	1	Hddc2	69692
ENSMUSG00000000296	54.7564	0.0391208	0.381179	0.102631	0.918256	1	Tpd52l1	21987
ENSMUSG00000000301	24.6285	0.0880291	0.352228	0.249921	0.802649	1	Pemt	18618
ENSMUSG00000000303	3562.33	-0.170293	0.21592	-0.788684	0.430297	1	Cdh1	12550
ENSMUSG00000000305	105.83	0.390348	0.395201	0.98772	0.32329	1	Cdh4	12561
ENSMUSG00000000308	974.75	-0.0548723	0.346438	-0.15839	0.87415	1	Ckmt1	12716
ENSMUSG00000000317	142.757	0.202894	0.310961	0.652475	0.514095	1	Bcl6b	12029
ENSMUSG00000000318	348.896	-0.249101	0.386476	-0.644546	0.519222	1	Clec10a	17312
ENSMUSG00000000320	188.964	0.0216911	0.495026	0.043818	0.965049	1	Alox12	11684
ENSMUSG00000000326	1208.25	0.00791178	0.13402	0.0590345	0.952925	1	Comt	12846
ENSMUSG00000000339	370.214	-0.0665321	0.110252	-0.603456	0.546205	1	Rtca	66368
ENSMUSG00000000340	288.437	-0.0896263	0.198426	-0.451687	0.651495	1	Dbt	13171
ENSMUSG00000000346	2577.81	0.0847371	0.0683027	1.24061	0.214749	1	Dazap2	23994
ENSMUSG00000000355	260.712	0.18349	0.129721	1.4145	0.157216	1	Mcts1	68995
ENSMUSG00000000359	99.4595	0.0490445	0.31777	0.15434	0.877342	1	Rem1	19700
ENSMUSG00000000365	12.8321	-0.620951	0.753122	-0.824502	0.409654	1	Rnf17	30054
ENSMUSG00000000374	958.551	0.0269992	0.0969296	0.278544	0.780595	1	Trappc10	216131
ENSMUSG00000000378	513.623	-0.0515199	0.14644	-0.351816	0.724976	1	Ccm2	216527
ENSMUSG00000000384	351.213	0.10429	0.19539	0.533752	0.593513	1	Tbrg4	21379
ENSMUSG00000000385	8384.12	-0.00796511	0.369403	-0.0215621	0.982797	1	Tmprss2	50528
ENSMUSG00000000386	118.511	-1.12686	0.925181	-1.21799	0.22323	1	NA	NA
ENSMUSG00000000392	30.3107	-0.874687	0.469447	-1.86323	0.06243	1	Fap	14089
ENSMUSG00000000394	2.67067	0	1.98156	0	1	1	Gcg	14526
ENSMUSG00000000399	1138.47	0.0834614	0.0646779	1.29042	0.196906	1	Ndufa9	66108
ENSMUSG00000000402	58.8758	-0.216356	0.646163	-0.334832	0.737752	1	Egfl6	54156
ENSMUSG00000000409	56.6285	1.3154	0.57917	2.27119	0.0231357	1	Lck	16818
ENSMUSG00000000411	0.639196	0.6929	1.95488	0.354447	0.723004	1	Tssk3	58864
ENSMUSG00000000416	114.341	0.261552	0.335317	0.780012	0.435384	1	Cttnbp2	30785
ENSMUSG00000000420	1428.72	-0.0291148	0.149233	-0.195097	0.845317	1	Galnt1	14423
ENSMUSG00000000435	0.274214	0	4.9528	0	1	1	Myf5	17877
ENSMUSG00000000439	325.774	0.334128	0.254429	1.31324	0.189101	1	Mkrn2	67027
ENSMUSG00000000440	849.244	0.0391634	0.225125	0.173963	0.861895	1	Pparg	19016
ENSMUSG00000000441	1347.48	0.157168	0.0719044	2.18579	0.0288307	1	Raf1	110157
ENSMUSG00000000486	116.821	0.285107	0.286594	0.99481	0.319829	1	Septin1	54204
ENSMUSG00000000489	212.148	-0.141143	0.191937	-0.735364	0.462118	1	Pdgfb	18591
ENSMUSG00000000530	797.181	0.061638	0.157293	0.391868	0.695156	1	Acvrl1	11482
ENSMUSG00000000531	142.6	0.244083	0.248545	0.982047	0.326077	1	Tamalin	56149
ENSMUSG00000000532	828.521	0.0300573	0.208116	0.144426	0.885164	1	Acvr1b	11479
ENSMUSG00000000538	1249.08	0.195473	0.230691	0.847336	0.396808	1	Tom1l2	216810
ENSMUSG00000000544	867.492	-0.0102274	0.166881	-0.0612858	0.951132	1	Gpa33	59290
ENSMUSG00000000552	353.749	-0.0679317	0.14946	-0.454513	0.64946	1	Zfp385a	29813
ENSMUSG00000000555	4047.09	-0.0442731	0.369282	-0.11989	0.90457	1	Itga5	16402
ENSMUSG00000000560	0.706018	-0.0416306	1.90971	-0.0217994	0.982608	1	Gabra2	14395
ENSMUSG00000000561	673.678	-0.08675	0.184674	-0.469747	0.638536	1	Wdr77	70465
ENSMUSG00000000562	14.2574	-0.860711	0.95277	-0.903377	0.366326	1	Adora3	11542
ENSMUSG00000000563	2265.06	0.0581037	0.0741773	0.783308	0.433446	1	Atp5pb	11950
ENSMUSG00000000567	57.0491	-0.237207	0.405651	-0.584755	0.558712	1	Sox9	20682
ENSMUSG00000000568	1813.45	-0.131523	0.145601	-0.903311	0.366361	1	Hnrnpd	11991
ENSMUSG00000000579	183.623	0.318543	0.282891	1.12603	0.260154	1	Dynlt1c	100040563
ENSMUSG00000000581	488.552	-0.0519741	0.149082	-0.348628	0.727368	1	C1d	57316
ENSMUSG00000000594	1290.29	-0.00743822	0.140038	-0.0531156	0.95764	1	Gm2a	14667
ENSMUSG00000000600	597.144	0.0122189	0.118827	0.102829	0.918099	1	Krit1	79264
ENSMUSG00000000605	1135.81	-0.118083	0.0665334	-1.7748	0.0759314	1	Clcn4	12727
ENSMUSG00000000617	0.410228	1.72944	4.13199	0.418549	0.675546	1	Grm6	108072
ENSMUSG00000000627	11.4828	-0.589061	0.579856	-1.01588	0.309688	1	Sema4f	20355
ENSMUSG00000000628	802.883	0.241679	0.899855	0.268575	0.788257	1	Hk2	15277
ENSMUSG00000000631	1550.64	-0.217132	0.271699	-0.799164	0.424195	1	Myo18a	360013
ENSMUSG00000000632	1.63346	2.03861	1.77936	1.1457	0.25192	1	Sez6	20370
ENSMUSG00000000673	13.0802	0.0347784	0.804358	0.0432375	0.965512	1	Haao	107766
ENSMUSG00000000682	277.616	0.0977035	0.550254	0.177561	0.859068	1	Cd52	23833
ENSMUSG00000000686	33.1224	-1.21984	0.617584	-1.97519	0.048247	1	Abhd15	67477
ENSMUSG00000000690	133.788	0.277997	0.254716	1.0914	0.275097	1	Hoxb6	15414
ENSMUSG00000000693	363.009	0.606348	0.233437	2.59748	0.00939107	1	Loxl3	16950
ENSMUSG00000000706	0.167335	0	7.28678	0	1	1	Btn1a1	12231
ENSMUSG00000000708	992.547	0.2493	0.168365	1.48071	0.138684	1	Kat2b	18519
ENSMUSG00000000711	1665.1	0.0444875	0.113457	0.392109	0.694978	1	Rab5b	19344
ENSMUSG00000000730	207.278	-0.036508	0.224232	-0.162813	0.870665	1	Dnmt3l	54427
ENSMUSG00000000731	6.85329	0.538715	0.729922	0.738044	0.460488	1	Aire	11634
ENSMUSG00000000732	461.825	0.0140072	0.130033	0.107721	0.914217	1	Icosl	50723
ENSMUSG00000000738	757.774	-0.219676	0.142542	-1.54113	0.123285	1	Spg7	234847
ENSMUSG00000000739	24.099	-0.0130721	0.49034	-0.0266592	0.978732	1	Sult5a1	57429
ENSMUSG00000000740	8045.98	-0.0595804	0.0905834	-0.657741	0.510704	1	Rpl13	270106
ENSMUSG00000000743	1342.62	-0.0887339	0.16431	-0.540041	0.589169	1	Chmp1a	234852
ENSMUSG00000000751	1402.8	0.042548	0.115204	0.369327	0.711884	1	Rpa1	68275
ENSMUSG00000000753	863.946	-0.0761102	0.270441	-0.28143	0.778381	1	Serpinf1	20317
ENSMUSG00000000759	664.149	-0.0679356	0.112189	-0.605548	0.544815	1	Tubgcp3	259279
ENSMUSG00000000766	0.0264667	0	7.28855	0	1	1	Oprm1	18390
ENSMUSG00000000776	326.691	-0.0652267	0.244724	-0.266532	0.78983	1	Polr3d	67065
ENSMUSG00000000782	117.3	-0.331057	0.252639	-1.31039	0.190063	1	Tcf7	21414
ENSMUSG00000000787	6033.16	-0.142219	0.203433	-0.699097	0.484491	1	Ddx3x	13205
ENSMUSG00000000791	18.8393	-0.431549	0.774403	-0.557267	0.577345	1	Il12rb1	16161
ENSMUSG00000000792	17.0797	0.377044	0.570388	0.661031	0.508592	1	Slc5a5	114479
ENSMUSG00000000794	367.044	-0.098235	0.366947	-0.267709	0.788923	1	Kcnn3	140493
ENSMUSG00000000804	596.003	0.0242557	0.147354	0.164608	0.869253	1	Usp32	237898
ENSMUSG00000000805	11.6347	-0.27714	0.872948	-0.317476	0.750882	1	Car4	12351
ENSMUSG00000000811	118.99	-0.13731	0.210837	-0.651261	0.514878	1	Txnrd3	232223
ENSMUSG00000000817	7.92332	-0.188572	1.18268	-0.159445	0.873318	1	Fasl	14103
ENSMUSG00000000823	977.927	0.137938	0.223958	0.615911	0.537953	1	Zfp512b	269401
ENSMUSG00000000826	1577.82	-0.180792	0.107874	-1.67596	0.093746	1	Dnajc5	13002
ENSMUSG00000000827	886.67	0.191484	0.120838	1.58463	0.11305	1	Tpd52l2	66314
ENSMUSG00000000838	679.374	-0.168226	0.147274	-1.14226	0.253344	1	Fmr1	14265
ENSMUSG00000000861	56.6571	0.084314	0.356012	0.236829	0.812789	1	Bcl11a	14025
ENSMUSG00000000869	1.28231	-1.66523	1.72816	-0.963586	0.335253	1	Il4	16189
ENSMUSG00000000876	314.023	0.0615219	0.315511	0.194991	0.8454	1	Pxmp4	59038
ENSMUSG00000000881	618.081	0.0828624	0.138083	0.600092	0.548445	1	Dlg3	53310
ENSMUSG00000000884	72.0506	0.0477781	0.289246	0.165181	0.868801	1	Gnb1l	13972
ENSMUSG00000000889	2.34668	1.42661	1.63714	0.871404	0.383534	1	Dbh	13166
ENSMUSG00000000901	133.959	0.199086	0.403245	0.49371	0.621511	1	Mmp11	17385
ENSMUSG00000000902	656.852	-0.019071	0.132654	-0.143765	0.885686	1	Smarcb1	20587
ENSMUSG00000000903	0.0927143	0	7.28853	0	1	1	Vpreb3	22364
ENSMUSG00000000915	2234.49	0.306449	0.461933	0.663404	0.507072	1	Hip1r	29816
ENSMUSG00000000916	178.183	0.0580925	0.183334	0.316868	0.751344	1	Nsun5	100609
ENSMUSG00000000934	193.492	0.172939	0.167912	1.02994	0.303038	1	Top1mt	72960
ENSMUSG00000000938	756.353	0.0945475	0.215804	0.438117	0.661301	1	Hoxa10	15395
ENSMUSG00000000942	5.07742	0.972845	0.918194	1.05952	0.289363	1	Hoxa4	15401
ENSMUSG00000000948	16.4273	-0.724675	0.669289	-1.08275	0.278918	1	NA	NA
ENSMUSG00000000957	2942.27	-0.106289	0.127965	-0.830604	0.406197	1	Mmp14	17387
ENSMUSG00000000958	119.366	0.381121	0.326139	1.16858	0.242572	1	Slc7a7	20540
ENSMUSG00000000959	581.435	0.106722	0.165418	0.645166	0.51882	1	Oxa1l	69089
ENSMUSG00000000976	319.163	0.0233763	0.150913	0.154899	0.876901	1	Heatr6	217026
ENSMUSG00000000982	12.6552	0.0624709	1.08481	0.0575872	0.954077	1	Ccl3	20302
ENSMUSG00000000983	0.974514	0.714907	2.03119	0.351964	0.724865	1	Wfdc18	14038
ENSMUSG00000001014	4.96305	-0.104348	0.756476	-0.137939	0.890288	1	Icam4	78369
ENSMUSG00000001016	744.979	-0.0442618	0.182493	-0.24254	0.808362	1	Ilf2	67781
ENSMUSG00000001017	1679.13	-0.056153	0.0612246	-0.917165	0.359056	1	Chtop	66511
ENSMUSG00000001018	720.961	0.0371078	0.23517	0.157791	0.874621	1	Snapin	20615
ENSMUSG00000001020	550.193	0.149941	0.280237	0.535052	0.592614	1	S100a4	20198
ENSMUSG00000001021	47.2686	0.137405	0.973802	0.141101	0.88779	1	S100a3	20197
ENSMUSG00000001023	26.6881	-0.159178	0.443654	-0.358788	0.719754	1	S100a5	20199
ENSMUSG00000001025	10636.5	0.0724313	0.108341	0.668549	0.503783	1	S100a6	20200
ENSMUSG00000001027	4.08812	1.32477	1.17546	1.12703	0.259731	1	Scn4a	110880
ENSMUSG00000001029	89.6049	0.148736	0.298002	0.499109	0.617702	1	Icam2	15896
ENSMUSG00000001034	381.768	0.176979	0.119734	1.4781	0.13938	1	Mapk7	23939
ENSMUSG00000001036	849.191	-0.118639	0.128854	-0.92073	0.357191	1	Epn2	13855
ENSMUSG00000001039	116.141	0.082939	0.197844	0.419215	0.675059	1	B9d1	27078
ENSMUSG00000001052	852.473	0.0125294	0.139179	0.0900242	0.928268	1	Sec24b	99683
ENSMUSG00000001053	96.5212	-0.186008	0.189357	-0.982316	0.325944	1	N4bp3	212706
ENSMUSG00000001054	293.992	-0.113652	0.144739	-0.785219	0.432325	1	Rmnd5b	66089
ENSMUSG00000001056	525.263	-0.293691	0.28875	-1.01711	0.3091	1	Nhp2	52530
ENSMUSG00000001062	323.669	0.0721526	0.154869	0.465895	0.641291	1	Vps9d1	72325
ENSMUSG00000001065	367.089	0.0304396	0.181556	0.16766	0.866851	1	Zfp276	57247
ENSMUSG00000001082	408.453	-0.0164274	0.191161	-0.0859347	0.931518	1	Mfsd10	68294
ENSMUSG00000001089	1194.27	-0.148443	0.122893	-1.2079	0.227085	1	Luzp1	269593
ENSMUSG00000001095	0.65078	1.07995	2.67188	0.404191	0.686072	1	Slc13a2	20500
ENSMUSG00000001098	2167.52	-0.0050096	0.171212	-0.0292595	0.976658	1	Kctd10	330171
ENSMUSG00000001100	625.998	-0.129785	0.108073	-1.2009	0.229791	1	Poldip2	67811
ENSMUSG00000001103	0.0459496	0.058467	7.28855	0.00802176	0.9936	1	Sebox	18292
ENSMUSG00000001105	556.889	0.232102	0.113897	2.03783	0.0415673	1	Ift20	55978
ENSMUSG00000001119	10285.1	-0.00980372	0.234561	-0.0417961	0.966661	1	Col6a1	12833
ENSMUSG00000001120	361.465	0.113864	0.236619	0.481214	0.630365	1	Pcbp3	59093
ENSMUSG00000001123	867.613	-0.312636	0.248908	-1.25603	0.209104	1	Lgals9	16859
ENSMUSG00000001127	1063.97	0.0918836	0.128628	0.714336	0.47502	1	Araf	11836
ENSMUSG00000001128	656.208	-0.0428456	0.413862	-0.103526	0.917545	1	Cfp	18636
ENSMUSG00000001131	999.952	0.496471	0.986903	0.50306	0.614922	1	Timp1	21857
ENSMUSG00000001134	95.6157	-0.28848	0.212187	-1.35955	0.173972	1	Uxt	22294
ENSMUSG00000001138	328.208	-0.058948	0.275125	-0.214259	0.830345	1	Cnnm3	94218
ENSMUSG00000001143	360.023	-0.235108	0.185919	-1.26457	0.206025	1	Lman2l	214895
ENSMUSG00000001150	684.665	0.187987	0.28536	0.658774	0.510041	1	Mcm3ap	54387
ENSMUSG00000001151	681.13	0.0144473	0.208894	0.0691607	0.944862	1	Pcnt	18541
ENSMUSG00000001155	0.027776	0	7.28855	0	1	1	Ftcd	14317
ENSMUSG00000001156	453.602	0.56396	0.754075	0.747884	0.45453	1	Mxd1	17119
ENSMUSG00000001157	334.231	0.0356502	0.121522	0.293363	0.769245	1	Gmcl1	23885
ENSMUSG00000001158	375.358	0.229343	0.124122	1.84773	0.0646418	1	Snrnp27	66618
ENSMUSG00000001166	57.7623	-0.0910998	0.365729	-0.249091	0.80329	1	Oas1c	114643
ENSMUSG00000001173	585.127	0.0475517	0.107308	0.443131	0.657671	1	Ocrl	320634
ENSMUSG00000001175	6717.69	-0.0653239	0.171294	-0.381356	0.702939	1	Calm1	12313
ENSMUSG00000001211	1140.42	0.0112899	0.113633	0.0993541	0.920857	1	Agpat3	28169
ENSMUSG00000001225	7.27501	-0.435942	1.16287	-0.374883	0.707748	1	Slc26a3	13487
ENSMUSG00000001227	192.065	0.316815	0.44734	0.70822	0.478809	1	Sema6b	20359
ENSMUSG00000001228	506.908	0.161758	0.496505	0.325793	0.744581	1	Uhrf1	18140
ENSMUSG00000001229	591.808	-0.0445207	0.159329	-0.279426	0.779918	1	Dpp9	224897
ENSMUSG00000001240	310.799	0.143576	0.179338	0.800588	0.42337	1	Ramp2	54409
ENSMUSG00000001247	636.844	-0.151364	0.276738	-0.546956	0.584409	1	Lsr	54135
ENSMUSG00000001248	830.394	0.0151655	0.202843	0.0747648	0.940402	1	Gramd1a	52857
ENSMUSG00000001249	20.7549	0.222298	0.538013	0.413183	0.679472	1	Hpn	15451
ENSMUSG00000001270	10713.1	0.248159	0.352267	0.704461	0.481146	1	Ckb	12709
ENSMUSG00000001280	1090.79	-0.0175651	0.0734616	-0.239105	0.811024	1	Sp1	20683
ENSMUSG00000001281	254.702	0.0514784	0.55709	0.0924059	0.926376	1	Itgb7	16421
ENSMUSG00000001285	304.775	0.232706	0.178709	1.30215	0.192866	1	Myg1	60315
ENSMUSG00000001288	1160.98	-0.0304005	0.146143	-0.208018	0.835215	1	Rarg	19411
ENSMUSG00000001289	1380.19	0.038784	0.161211	0.240579	0.809881	1	Pfdn5	56612
ENSMUSG00000001300	1031.51	-0.101109	0.222221	-0.454991	0.649116	1	Efnb2	13642
ENSMUSG00000001305	199.64	-0.278129	0.322724	-0.861815	0.388789	1	Rrp15	67223
ENSMUSG00000001313	171.624	0.0929403	0.262366	0.354239	0.72316	1	Rnd2	11858
ENSMUSG00000001323	329.993	0.438509	0.289865	1.5128	0.130329	1	Srr	27364
ENSMUSG00000001333	74.6415	-0.302525	0.259647	-1.16514	0.243961	1	Sync	68828
ENSMUSG00000001334	71.0398	-0.149403	0.513143	-0.291152	0.770935	1	Fndc5	384061
ENSMUSG00000001348	263.313	-0.463196	0.479221	-0.96656	0.333764	1	Acp5	11433
ENSMUSG00000001349	30412.7	0.231258	0.272826	0.847639	0.396639	1	Cnn1	12797
ENSMUSG00000001366	495.309	0.00178259	0.174855	0.0101947	0.991866	1	Fbxo9	71538
ENSMUSG00000001376	345.742	-0.00485002	0.14075	-0.0344585	0.972512	1	Vps50	73288
ENSMUSG00000001380	752.075	0.0224988	0.189061	0.119003	0.905273	1	Hars	15115
ENSMUSG00000001383	980.549	-0.0528859	0.109153	-0.484511	0.628024	1	Zmat2	66492
ENSMUSG00000001403	255.961	-0.0533639	0.642879	-0.0830076	0.933845	1	Ube2c	68612
ENSMUSG00000001415	1050.67	-0.027685	0.130409	-0.212294	0.831878	1	Smg5	229512
ENSMUSG00000001416	1973.03	-0.113368	0.241138	-0.470136	0.638258	1	Cct3	12462
ENSMUSG00000001418	869.041	0.131728	0.132239	0.996139	0.319183	1	Glmp	56700
ENSMUSG00000001419	1242.54	-0.0451214	0.136045	-0.331665	0.740142	1	Mef2d	17261
ENSMUSG00000001420	401.555	-0.0425115	0.221609	-0.191831	0.847875	1	Tmem79	71913
ENSMUSG00000001424	1914.28	0.0288355	0.249491	0.115577	0.907988	1	Snd1	56463
ENSMUSG00000001435	3054.95	-0.0773409	0.106067	-0.729171	0.465897	1	Col18a1	12822
ENSMUSG00000001436	91.0014	0.231467	0.266296	0.86921	0.384732	1	Slc19a1	20509
ENSMUSG00000001440	3861.8	-0.106954	0.200713	-0.532868	0.594125	1	Kpnb1	16211
ENSMUSG00000001441	1479.04	-0.0510761	0.157123	-0.32507	0.745128	1	Npepps	19155
ENSMUSG00000001444	14.7506	0.052924	0.577068	0.0917119	0.926927	1	Tbx21	57765
ENSMUSG00000001445	481.594	0.062261	0.0833367	0.747102	0.455002	1	Mrpl10	107732
ENSMUSG00000001467	775.159	-0.213912	0.348229	-0.614286	0.539026	1	Cyp51	13121
ENSMUSG00000001472	3701.27	0.00777864	0.0784266	0.0991837	0.920992	1	Tcf25	66855
ENSMUSG00000001473	2874.25	0.0264715	0.287161	0.0921836	0.926552	1	Tubb6	67951
ENSMUSG00000001482	504.808	-0.0911223	0.180123	-0.505889	0.612934	1	Def8	23854
ENSMUSG00000001493	61.926	-0.0484729	0.334834	-0.144767	0.884895	1	Meox1	17285
ENSMUSG00000001494	0.0516642	0.1545	7.28855	0.0211977	0.983088	1	Sost	74499
ENSMUSG00000001496	0.0474825	0	7.28855	0	1	1	Nkx2-1	21869
ENSMUSG00000001497	1.47948	-4.32276	1.73116	-2.49703	0.0125238	1	Pax9	18511
ENSMUSG00000001504	18.9402	-0.455639	0.750453	-0.607152	0.54375	1	Irx2	16372
ENSMUSG00000001506	44914.6	0.0311139	0.179439	0.173395	0.862341	1	Col1a1	12842
ENSMUSG00000001507	1792.13	-0.0519244	0.251775	-0.206233	0.836609	1	Itga3	16400
ENSMUSG00000001508	130.176	0.401186	0.490046	0.81867	0.412975	1	Sgca	20391
ENSMUSG00000001510	4.14612	0.356185	1.15501	0.308382	0.757792	1	Dlx3	13393
ENSMUSG00000001517	265.847	0.273271	0.49194	0.555497	0.578555	1	Foxm1	14235
ENSMUSG00000001518	216.658	-0.296396	0.201378	-1.47184	0.141063	1	Itfg2	101142
ENSMUSG00000001520	41.8461	0.503637	0.603893	0.833983	0.404291	1	Nrip2	60345
ENSMUSG00000001521	332.804	0.0931986	0.121251	0.768643	0.442105	1	Tulp3	22158
ENSMUSG00000001524	175.542	-0.0554951	0.238389	-0.232792	0.815923	1	Gtf2h4	14885
ENSMUSG00000001525	5777.93	-0.0739891	0.304679	-0.242843	0.808127	1	Tubb5	22154
ENSMUSG00000001542	261.876	-0.393761	0.580151	-0.678722	0.497314	1	Ell2	192657
ENSMUSG00000001552	2016.54	-0.193073	0.153374	-1.25884	0.20809	1	Jup	16480
ENSMUSG00000001555	1092.66	0.0316015	0.165153	0.191346	0.848254	1	Fkbp10	14230
ENSMUSG00000001558	6.7199	0.897918	0.721501	1.24451	0.21331	1	Klhl10	66720
ENSMUSG00000001569	479.493	-0.147115	0.292774	-0.502485	0.615326	1	Nom1	433864
ENSMUSG00000001576	1940.89	-0.0541532	0.126603	-0.427742	0.668839	1	Ergic1	67458
ENSMUSG00000001583	220.678	-0.00147321	0.22245	-0.00662262	0.994716	1	Tnk1	83813
ENSMUSG00000001588	76.0971	-0.400807	0.51627	-0.776352	0.437541	1	Acap1	216859
ENSMUSG00000001604	360.911	0.375883	0.366474	1.02567	0.305046	1	Tcea3	21401
ENSMUSG00000001622	0.383583	0.796972	3.4953	0.228012	0.819637	1	Csn3	12994
ENSMUSG00000001627	578.299	-0.145193	0.414394	-0.350375	0.726057	1	Ifrd1	15982
ENSMUSG00000001630	501.521	0.0493589	0.144345	0.341951	0.732388	1	Stk38l	232533
ENSMUSG00000001632	550.058	0.00449678	0.185473	0.0242449	0.980657	1	Brpf1	78783
ENSMUSG00000001642	12158.8	-0.0451952	0.285316	-0.158404	0.874138	1	Akr1b3	11677
ENSMUSG00000001655	0.336578	-1.35506	3.60592	-0.375786	0.707076	1	Hoxc13	15422
ENSMUSG00000001656	53.2607	0.104954	0.405518	0.258815	0.795778	1	Hoxc11	109663
ENSMUSG00000001657	8.1998	-0.531694	0.645305	-0.823943	0.409972	1	Hoxc8	15426
ENSMUSG00000001661	14.6138	-1.10838	0.595198	-1.8622	0.0625744	1	Hoxc6	15425
ENSMUSG00000001663	474.24	0.309631	0.284136	1.08973	0.275833	1	Gstt1	14871
ENSMUSG00000001665	800.058	0.309936	0.473651	0.654354	0.512884	1	Gstt3	103140
ENSMUSG00000001666	169.651	-0.136494	0.17446	-0.782378	0.433993	1	Ddt	13202
ENSMUSG00000001670	3.15182	0.48157	1.36561	0.352641	0.724358	1	Tat	234724
ENSMUSG00000001672	181.407	0.0516651	0.316049	0.163472	0.870147	1	Marveld3	73608
ENSMUSG00000001674	500.211	-0.307554	0.192458	-1.59803	0.110036	1	Ddx18	66942
ENSMUSG00000001687	952.454	0.0306116	0.107811	0.283937	0.776459	1	Ubl3	24109
ENSMUSG00000001700	254.93	0.0350193	0.121517	0.288184	0.773206	1	Gramd3	107022
ENSMUSG00000001707	197.945	-0.0665244	0.440422	-0.151047	0.879939	1	Eef1e1	66143
ENSMUSG00000001729	2664.91	-0.0813144	0.143596	-0.566273	0.571208	1	Akt1	11651
ENSMUSG00000001739	90.6373	-0.470423	0.544617	-0.863767	0.387716	1	Cldn15	60363
ENSMUSG00000001741	186.224	-0.0965978	0.393692	-0.245364	0.806175	1	Il16	16170
ENSMUSG00000001750	915.724	0.183435	0.330687	0.554709	0.579094	1	Tcirg1	27060
ENSMUSG00000001751	364.534	-0.0422143	0.163369	-0.258399	0.796099	1	Naglu	27419
ENSMUSG00000001755	300.096	-0.00759078	0.177437	-0.0427803	0.965877	1	Coasy	71743
ENSMUSG00000001761	1027.79	-0.0818442	0.108254	-0.756042	0.449624	1	Smo	319757
ENSMUSG00000001763	28.631	-0.565497	0.545438	-1.03678	0.29984	1	Tspan33	232670
ENSMUSG00000001767	432.917	0.0506858	0.143732	0.352641	0.724358	1	Crnkl1	66877
ENSMUSG00000001768	711.687	0.0588808	0.203575	0.289234	0.772402	1	Rin2	74030
ENSMUSG00000001773	3.04511	-0.612679	1.37635	-0.445147	0.656213	1	Folh1	53320
ENSMUSG00000001774	690.655	0.138663	0.287895	0.481643	0.630059	1	Chordc1	66917
ENSMUSG00000001783	1425.76	0.0357814	0.0699976	0.511181	0.609225	1	Rtcb	28088
ENSMUSG00000001785	306.9	-0.18769	0.204614	-0.917288	0.358992	1	Pwp1	103136
ENSMUSG00000001786	239.19	0.236774	0.157043	1.5077	0.131632	1	Fbxo7	69754
ENSMUSG00000001794	4444.37	-0.013019	0.0861657	-0.151092	0.879903	1	Capns1	12336
ENSMUSG00000001802	270.619	0.257857	0.229391	1.1241	0.260972	1	Lrp3	435965
ENSMUSG00000001804	0.394851	-0.590788	2.97732	-0.19843	0.842709	1	Dsg4	16769
ENSMUSG00000001815	20.3898	0.777423	0.592904	1.31121	0.189786	1	Evx2	14029
ENSMUSG00000001819	214.074	0.297445	0.275859	1.07825	0.280922	1	Hoxd13	15433
ENSMUSG00000001823	23.8734	1.04941	0.458752	2.28754	0.0221642	1	Hoxd12	15432
ENSMUSG00000001827	4.78395	1.06444	1.0342	1.02924	0.303365	1	Folr1	14275
ENSMUSG00000001829	461.074	0.00453159	0.210439	0.021534	0.98282	1	Clpb	20480
ENSMUSG00000001833	2457.79	-0.0250841	0.0967656	-0.259225	0.795461	1	Septin7	235072
ENSMUSG00000001844	278.091	0.112982	0.166674	0.677864	0.497858	1	Zdhhc4	72881
ENSMUSG00000001847	3527.61	-0.121202	0.196384	-0.617169	0.537123	1	Rac1	19353
ENSMUSG00000001855	475.536	0.124998	0.332297	0.376162	0.706797	1	Nup214	227720
ENSMUSG00000001864	89.5952	-0.361144	0.503221	-0.717666	0.472963	1	Aif1l	108897
ENSMUSG00000001865	16.685	-1.06603	0.63025	-1.69144	0.0907535	1	Cpa3	12873
ENSMUSG00000001870	1195.89	0.0750129	0.191546	0.391618	0.69534	1	Ltbp1	268977
ENSMUSG00000001891	1649.87	0.00648029	0.116352	0.0556956	0.955584	1	Ugp2	216558
ENSMUSG00000001901	0.969002	3.41862	2.34324	1.45893	0.144584	1	Kcnh6	192775
ENSMUSG00000001909	481.932	-0.134398	0.151539	-0.886886	0.37514	1	Trmt1	212528
ENSMUSG00000001910	1410.09	-0.0815942	0.139269	-0.585876	0.557959	1	Nacc1	66830
ENSMUSG00000001911	2418.32	0.0289942	0.230378	0.125855	0.899847	1	Nfix	18032
ENSMUSG00000001918	1816.76	-0.103015	0.207902	-0.495497	0.620249	1	Slc1a5	20514
ENSMUSG00000001924	3755.54	-0.105624	0.148466	-0.711435	0.476815	1	Uba1	22201
ENSMUSG00000001930	1075.16	0.726974	0.390449	1.86189	0.0626187	1	Vwf	22371
ENSMUSG00000001942	325.577	0.171582	0.262152	0.654513	0.512782	1	Siae	22619
ENSMUSG00000001943	1396.5	-0.000523183	0.18551	-0.00282024	0.99775	1	Vsig2	57276
ENSMUSG00000001946	481.191	-0.14311	0.122062	-1.17244	0.241021	1	Esam	69524
ENSMUSG00000001948	14.8222	0.666222	0.456282	1.46011	0.14426	1	Spa17	20686
ENSMUSG00000001962	543.542	-0.0455601	0.0934175	-0.487704	0.62576	1	Fam50a	108160
ENSMUSG00000001964	758.934	-0.407134	0.257439	-1.58147	0.11377	1	Emd	13726
ENSMUSG00000001983	111.144	-0.0357153	0.176775	-0.202037	0.839887	1	Taco1	70207
ENSMUSG00000001985	38.5036	0.47024	0.385314	1.22041	0.22231	1	Grik3	14807
ENSMUSG00000001986	207.832	0.0240323	0.36016	0.0667266	0.946799	1	Gria3	53623
ENSMUSG00000001988	0.291398	1.61906	7.13707	0.226852	0.820539	1	Npas1	18142
ENSMUSG00000001995	610.704	0.127931	0.247303	0.517307	0.604942	1	Sipa1l2	244668
ENSMUSG00000001998	251.304	-0.114514	0.189616	-0.603922	0.545895	1	Ap4e1	108011
ENSMUSG00000001999	361.777	0.153588	0.138238	1.11104	0.26655	1	Blvra	109778
ENSMUSG00000002006	298.157	-0.138468	0.186745	-0.741484	0.4584	1	Pdzd4	245469
ENSMUSG00000002007	41.3333	-0.239667	0.42212	-0.567771	0.57019	1	Srpk3	56504
ENSMUSG00000002010	1240.41	-0.0363148	0.0975363	-0.372321	0.709654	1	Idh3g	15929
ENSMUSG00000002012	527.15	0.339581	0.36983	0.918206	0.358511	1	Pnck	93843
ENSMUSG00000002014	973.939	-0.0722502	0.138442	-0.52188	0.601754	1	Ssr4	20832
ENSMUSG00000002015	1556.89	0.0206725	0.0712556	0.290117	0.771727	1	Bcap31	27061
ENSMUSG00000002017	804.55	-0.00701839	0.109063	-0.0643515	0.94869	1	Fam98a	72722
ENSMUSG00000002020	96.1953	-1.6511	0.651592	-2.53394	0.0112788	1	Ltbp2	16997
ENSMUSG00000002028	1403.07	-0.0674894	0.105631	-0.638914	0.522879	1	Kmt2a	214162
ENSMUSG00000002031	489.235	0.427761	0.171259	2.49774	0.0124988	1	Ift46	76568
ENSMUSG00000002032	44.9862	0.215825	0.372254	0.579779	0.562064	1	Tmem25	71687
ENSMUSG00000002033	24.7863	-0.539611	0.527811	-1.02236	0.306612	1	Cd3g	12502
ENSMUSG00000002043	233.21	0.0704018	0.211174	0.333382	0.738846	1	Trappc6a	67091
ENSMUSG00000002052	1870.03	-0.0934061	0.0715666	-1.30516	0.191837	1	Supt6	20926
ENSMUSG00000002055	175.026	0.687534	0.55388	1.2413	0.214494	1	Spag5	54141
ENSMUSG00000002057	3.86367	-0.682079	1.09725	-0.621627	0.534187	1	Foxn1	15218
ENSMUSG00000002058	308.119	0.247176	0.264415	0.934803	0.34989	1	Unc119	22248
ENSMUSG00000002059	493.07	0.207584	0.146943	1.41268	0.15775	1	Rab34	19376
ENSMUSG00000002064	744.673	0.12512	0.0947614	1.32037	0.186712	1	Sdf2	20316
ENSMUSG00000002068	99.7558	0.123111	0.607832	0.202541	0.839493	1	Ccne1	12447
ENSMUSG00000002076	5.94149	0.514977	0.717386	0.717852	0.472849	1	Hsf2bp	74377
ENSMUSG00000002083	49.4699	0.619194	0.464887	1.33192	0.182885	1	Bbc3	170770
ENSMUSG00000002100	2.48804	-0.0648105	1.64115	-0.0394908	0.968499	1	Mybpc3	17868
ENSMUSG00000002102	2145.19	0.0378399	0.097269	0.389023	0.697259	1	Psmc3	19182
ENSMUSG00000002103	661.63	0.0827177	0.133413	0.620012	0.53525	1	Acp2	11432
ENSMUSG00000002104	3.22641	3.47478	1.34954	2.5748	0.0100299	1	Rapsn	19400
ENSMUSG00000002105	472.382	0.29765	0.167618	1.77577	0.075771	1	Slc39a13	68427
ENSMUSG00000002107	1047.91	-0.0613706	0.167448	-0.366505	0.713988	1	Celf2	14007
ENSMUSG00000002108	161.213	0.0102479	0.288613	0.0355073	0.971675	1	Nr1h3	22259
ENSMUSG00000002109	199.147	0.00101539	0.252351	0.00402374	0.99679	1	Ddb2	107986
ENSMUSG00000002111	340.73	-0.29444	0.585545	-0.502847	0.615072	1	Spi1	20375
ENSMUSG00000002129	878.096	-0.223165	0.183042	-1.2192	0.222768	1	Sf3a1	67465
ENSMUSG00000002147	1636.36	-0.0299307	0.108668	-0.275432	0.782984	1	Stat6	20852
ENSMUSG00000002190	1.39968	-0.336362	1.88697	-0.178255	0.858523	1	Clgn	12745
ENSMUSG00000002204	112.37	0.311294	0.56052	0.555367	0.578644	1	Napsa	16541
ENSMUSG00000002205	301.674	-0.128337	0.19381	-0.662178	0.507857	1	Vrk3	101568
ENSMUSG00000002210	303.482	0.00878297	0.150963	0.0581797	0.953605	1	Smg9	71997
ENSMUSG00000002221	391.178	-0.379349	0.285919	-1.32677	0.184584	1	Paxip1	55982
ENSMUSG00000002222	1253.55	0.143215	0.197716	0.724347	0.468853	1	Rmnd5a	68477
ENSMUSG00000002227	235.644	0.349703	0.212946	1.64222	0.100545	1	Mov10	17454
ENSMUSG00000002228	24.7719	-0.0979906	0.743171	-0.131855	0.895099	1	Ppm1j	71887
ENSMUSG00000002233	1265.35	0.0320261	0.218098	0.146843	0.883256	1	Rhoc	11853
ENSMUSG00000002249	1165.22	-0.0643163	0.136118	-0.472505	0.636566	1	Tead3	21678
ENSMUSG00000002250	766.531	-0.285628	0.299844	-0.952588	0.340799	1	Ppard	19015
ENSMUSG00000002257	304.424	-0.115627	0.22535	-0.513101	0.607881	1	Def6	23853
ENSMUSG00000002265	1640.38	0.09063	0.370459	0.244643	0.806733	1	Peg3	18616
ENSMUSG00000002266	97.9979	0.376402	0.644428	0.584088	0.559161	1	Zim1	22776
ENSMUSG00000002274	118.352	0.476545	0.292928	1.62684	0.103772	1	Metrn	70083
ENSMUSG00000002279	204.392	0.187228	0.146814	1.27527	0.202212	1	Lmf1	76483
ENSMUSG00000002280	270.499	-0.0034427	0.162482	-0.0211882	0.983096	1	Ciao3	67563
ENSMUSG00000002289	304.055	-1.26148	0.817186	-1.54369	0.122664	1	Angptl4	57875
ENSMUSG00000002297	159.291	-0.0440353	0.478874	-0.091956	0.926733	1	Dbf4	27214
ENSMUSG00000002307	383.464	0.0862364	0.327428	0.263375	0.792261	1	Daxx	13163
ENSMUSG00000002308	129.43	0.0451179	0.248081	0.181868	0.855686	1	Cd320	54219
ENSMUSG00000002319	830.768	-0.231066	0.220354	-1.04861	0.294355	1	Ipo4	75751
ENSMUSG00000002320	968.631	-0.1642	0.170605	-0.962462	0.335818	1	Tm9sf1	74140
ENSMUSG00000002324	28.4734	0.734315	0.637691	1.15152	0.249518	1	Rec8	56739
ENSMUSG00000002325	641.475	-0.124733	0.369808	-0.337291	0.735898	1	Irf9	16391
ENSMUSG00000002326	286.735	0.0786487	0.158194	0.497166	0.619072	1	Gmpr2	105446
ENSMUSG00000002329	461.317	0.0444208	0.102649	0.432745	0.6652	1	Mdp1	67881
ENSMUSG00000002332	525.321	0.148829	0.146173	1.01817	0.308599	1	Dhrs1	52585
ENSMUSG00000002341	9.43174	1.37849	0.699771	1.96992	0.0488478	1	Ncan	13004
ENSMUSG00000002342	394.362	0.0947798	0.165639	0.572206	0.567182	1	Tmem161a	234371
ENSMUSG00000002343	128.137	-0.377776	0.233837	-1.61556	0.10619	1	Armc6	76813
ENSMUSG00000002345	236.435	0.150386	0.133152	1.12943	0.258715	1	Borcs8	72368
ENSMUSG00000002346	176.095	0.409895	0.26069	1.57234	0.115871	1	Slc25a42	73095
ENSMUSG00000002365	1187.41	-0.038345	0.0883396	-0.434064	0.664242	1	Snx9	66616
ENSMUSG00000002372	845.915	-0.0664263	0.0752825	-0.88236	0.377582	1	Ranbp3	71810
ENSMUSG00000002379	591.955	0.0970443	0.117802	0.823789	0.41006	1	Ndufa11	69875
ENSMUSG00000002384	15.6928	0.523318	0.610332	0.857431	0.391207	1	Bmp8b	12164
ENSMUSG00000002393	802.286	-0.145689	0.161279	-0.903335	0.366348	1	Nr2f6	13864
ENSMUSG00000002395	879.059	0.0762378	0.188027	0.405463	0.685137	1	Use1	67023
ENSMUSG00000002396	111.996	0.0404134	0.263987	0.153088	0.878329	1	Ocel1	77090
ENSMUSG00000002409	174.609	0.286704	0.317601	0.902716	0.366676	1	Dyrk1b	13549
ENSMUSG00000002413	910.364	-0.056456	0.143542	-0.393307	0.694093	1	Braf	109880
ENSMUSG00000002416	397.029	0.0107501	0.127416	0.0843695	0.932763	1	Ndufb2	68198
ENSMUSG00000002428	402.846	0.0990691	0.132252	0.749096	0.453799	1	Hltf	20585
ENSMUSG00000002455	956.807	0.0768658	0.0673355	1.14153	0.253647	1	Prpf6	68879
ENSMUSG00000002458	218.883	-0.384758	0.269763	-1.42628	0.153786	1	Rgs19	56470
ENSMUSG00000002459	0.487622	-1.44377	2.78928	-0.517613	0.604728	1	Rgs20	58175
ENSMUSG00000002475	21.9922	-0.312663	0.503936	-0.620442	0.534967	1	Abhd3	106861
ENSMUSG00000002477	445.1	-0.128114	0.262391	-0.488254	0.62537	1	Snrpd1	20641
ENSMUSG00000002486	264.437	0.219335	0.224425	0.977322	0.32841	1	Tchp	77832
ENSMUSG00000002489	813.367	-0.0177541	0.163066	-0.108877	0.9133	1	Tiam1	21844
ENSMUSG00000002496	1044.4	0.018945	0.184124	0.102892	0.918048	1	Tsc2	22084
ENSMUSG00000002500	1.5989	0.990712	1.23278	0.803642	0.421604	1	Rpl3l	66211
ENSMUSG00000002504	495.512	0.0773555	0.139952	0.552728	0.580449	1	Nherf2	65962
ENSMUSG00000002524	1381.44	-0.0409286	0.0806205	-0.50767	0.611685	1	Puf60	67959
ENSMUSG00000002546	1509.04	0.15085	0.0972967	1.55041	0.121043	1	Golga2	99412
ENSMUSG00000002550	528.426	0.120981	0.15965	0.757788	0.448578	1	Uck1	22245
ENSMUSG00000002565	54.92	0.485007	0.706517	0.686476	0.492413	1	Scin	20259
ENSMUSG00000002578	80.9043	-0.444205	0.462436	-0.960578	0.336764	1	Ikzf4	22781
ENSMUSG00000002580	387.966	-0.0776428	0.108531	-0.715396	0.474364	1	Mien1	103742
ENSMUSG00000002588	6.57484	-1.74838	1.37716	-1.26955	0.204244	1	Pon1	18979
ENSMUSG00000002602	2723.94	-0.234504	0.111739	-2.09868	0.0358454	1	Axl	26362
ENSMUSG00000002603	636.807	-0.295262	0.356882	-0.827337	0.408046	1	Tgfb1	21803
ENSMUSG00000002608	593.416	-0.0317263	0.131757	-0.240794	0.809715	1	Ccdc97	52132
ENSMUSG00000002617	84.5313	0.316959	0.295689	1.07193	0.283751	1	Zfp40	22700
ENSMUSG00000002625	827.258	0.561928	0.300654	1.86902	0.0616204	1	Akap8l	54194
ENSMUSG00000002633	1498.22	0.0450081	0.300747	0.149654	0.881037	1	Shh	20423
ENSMUSG00000002635	163.246	-0.0482146	0.137973	-0.349449	0.726752	1	Pdcd2l	68079
ENSMUSG00000002658	792.089	-0.0097504	0.202616	-0.0481224	0.961619	1	Gtf2f1	98053
ENSMUSG00000002660	339.276	0.0506918	0.103783	0.48844	0.625239	1	Clpp	53895
ENSMUSG00000002661	85.6534	0.140125	0.182825	0.766441	0.443414	1	Alkbh7	66400
ENSMUSG00000002664	0.111107	0	7.28855	0	1	1	Pspn	19197
ENSMUSG00000002668	140.593	0.113068	0.587828	0.192349	0.847469	1	Dennd1c	70785
ENSMUSG00000002679	191.632	-0.0843602	0.155143	-0.543759	0.586607	1	Med6	69792
ENSMUSG00000002688	56.797	0.23995	0.223362	1.07426	0.282705	1	Prkd1	18760
ENSMUSG00000002699	174.053	-0.0336376	0.591642	-0.0568547	0.954661	1	Lcp2	16822
ENSMUSG00000002718	818.218	-0.344582	0.197715	-1.74283	0.0813639	1	Cse1l	110750
ENSMUSG00000002728	454.985	0.0153209	0.151332	0.10124	0.91936	1	Naa20	67877
ENSMUSG00000002731	296.926	0.0822759	0.137062	0.600281	0.548319	1	Prkra	23992
ENSMUSG00000002732	373.975	0.101865	0.214742	0.47436	0.635243	1	Fkbp7	14231
ENSMUSG00000002733	548.471	-0.0161245	0.128298	-0.12568	0.899985	1	Plekha3	83435
ENSMUSG00000002741	1387.81	-0.0663825	0.119163	-0.557073	0.577478	1	Ykt6	56418
ENSMUSG00000002748	1986.27	-0.0754424	0.116623	-0.646894	0.517701	1	Baz1b	22385
ENSMUSG00000002763	535.047	-0.0278092	0.129833	-0.214193	0.830397	1	Pex6	224824
ENSMUSG00000002767	411.668	0.275108	0.145991	1.88441	0.0595089	1	Mrpl2	27398
ENSMUSG00000002768	583.976	0.0791838	0.109997	0.719872	0.471604	1	Mea1	17256
ENSMUSG00000002769	4.14631	-0.295492	0.873833	-0.338156	0.735246	1	Gnmt	14711
ENSMUSG00000002771	75.878	-0.0847716	0.206025	-0.411463	0.680733	1	Grin2d	14814
ENSMUSG00000002778	1154.25	0.0586289	0.104623	0.560381	0.57522	1	Kdelr1	68137
ENSMUSG00000002781	167.038	0.0107872	0.354067	0.0304665	0.975695	1	Tmem143	70209
ENSMUSG00000002791	0.287553	1.97829	4.09067	0.48361	0.628663	1	NA	NA
ENSMUSG00000002797	106.054	0.172971	0.352751	0.490348	0.623888	1	Ggct	110175
ENSMUSG00000002799	1170.24	0.11401	0.3283	0.347273	0.728386	1	Jag2	16450
ENSMUSG00000002803	168.845	-0.0816526	0.187266	-0.436025	0.662818	1	Btbd6	399566
ENSMUSG00000002804	193.794	0.131498	0.245226	0.536229	0.5918	1	Nudt14	66174
ENSMUSG00000002808	318.024	0.323654	0.197805	1.63623	0.101792	1	Epdr1	105298
ENSMUSG00000002812	2146.25	0.209206	0.140848	1.48534	0.137454	1	Flii	14248
ENSMUSG00000002814	167.77	0.0102154	0.182426	0.0559973	0.955344	1	Top3a	21975
ENSMUSG00000002820	318.071	0.107324	0.131995	0.813085	0.416169	1	Atg4d	235040
ENSMUSG00000002825	159.2	0.128948	0.185309	0.695853	0.486521	1	Qtrt1	60507
ENSMUSG00000002831	1909.64	0.00950969	0.313026	0.0303799	0.975764	1	Plin4	57435
ENSMUSG00000002833	824.585	0.085002	0.102699	0.827679	0.407852	1	Hdgfl2	15193
ENSMUSG00000002835	332.054	-0.420057	0.45868	-0.915795	0.359774	1	Chaf1a	27221
ENSMUSG00000002844	761.284	-0.0432661	0.109389	-0.395524	0.692456	1	Adprh	11544
ENSMUSG00000002845	462.343	-0.0284697	0.230926	-0.123285	0.901881	1	Tmem39a	67846
ENSMUSG00000002846	246.745	0.114417	0.130765	0.874982	0.381584	1	Timmdc1	76916
ENSMUSG00000002847	262.831	-0.329427	0.488245	-0.674717	0.499856	1	Pla1a	85031
ENSMUSG00000002870	554.544	-0.476193	0.436875	-1.09	0.275713	1	Mcm2	17216
ENSMUSG00000002871	339.701	0.461848	0.274038	1.68534	0.0919227	1	Tpra1	24100
ENSMUSG00000002881	1091.72	-0.164887	0.189809	-0.8687	0.385011	1	Nab1	17936
ENSMUSG00000002885	1508.57	0.0438614	0.218149	0.201062	0.84065	1	Adgre5	26364
ENSMUSG00000002897	384.726	-0.189399	0.50754	-0.373171	0.709021	1	Il17ra	16172
ENSMUSG00000002900	3389.65	0.0463478	0.126722	0.365743	0.714557	1	Lamb1	16777
ENSMUSG00000002908	42.6856	0.0336922	0.4021	0.0837906	0.933223	1	Kcnn1	84036
ENSMUSG00000002910	141.824	0.157062	0.289549	0.542435	0.587519	1	Arrdc2	70807
ENSMUSG00000002930	0.392042	-0.220004	3.52704	-0.0623763	0.950263	1	Ppp1r17	19051
ENSMUSG00000002944	1256.79	-0.397806	0.559289	-0.711271	0.476916	1	Cd36	12491
ENSMUSG00000002948	911.34	-0.041446	0.125191	-0.331061	0.740598	1	Map2k7	26400
ENSMUSG00000002949	682.584	0.160788	0.106795	1.50558	0.132175	1	Timm44	21856
ENSMUSG00000002957	1625.34	-0.129972	0.11655	-1.11516	0.264783	1	Ap2a2	11772
ENSMUSG00000002963	329.843	-0.180514	0.148549	-1.21518	0.224297	1	Pnkp	59047
ENSMUSG00000002968	761.559	0.0548217	0.135045	0.405952	0.684778	1	Med25	75613
ENSMUSG00000002980	2116.57	0.0127736	0.208549	0.0612499	0.95116	1	Bcam	57278
ENSMUSG00000002981	1142.11	-0.0748187	0.192399	-0.388873	0.69737	1	Clptm1	56457
ENSMUSG00000002983	419.326	-0.08237	0.347176	-0.237257	0.812457	1	Relb	19698
ENSMUSG00000002984	584.773	-0.178663	0.208289	-0.857765	0.391022	1	Tomm40	53333
ENSMUSG00000002985	8446.03	-0.434541	0.302581	-1.43611	0.15097	1	Apoe	11816
ENSMUSG00000002992	31.5791	-2.02631	1.12321	-1.80404	0.0712251	1	Apoc2	11813
ENSMUSG00000002996	984.984	0.170583	0.194985	0.874853	0.381654	1	Hbp1	73389
ENSMUSG00000002997	312.988	-0.260944	0.449434	-0.580607	0.561506	1	Prkar2b	19088
ENSMUSG00000003031	866.718	0.147322	0.18633	0.790653	0.429146	1	Cdkn1b	12576
ENSMUSG00000003032	1694.89	-0.265537	0.506102	-0.524671	0.599812	1	Klf4	16600
ENSMUSG00000003033	748.74	0.0568598	0.110624	0.51399	0.607259	1	Ap1m1	11767
ENSMUSG00000003037	893.603	-0.137035	0.191359	-0.716114	0.473921	1	Rab8a	17274
ENSMUSG00000003038	1761.85	-0.0481454	0.221732	-0.217133	0.828105	1	Hmgn2	15331
ENSMUSG00000003039	1151.57	0.281107	0.0997988	2.81674	0.00485145	1	Fam32a	67922
ENSMUSG00000003051	1389.87	-0.279598	0.515953	-0.541907	0.587883	1	Elf3	13710
ENSMUSG00000003053	0.129987	2.7645	7.25007	0.381306	0.702976	1	Cyp2c29	13095
ENSMUSG00000003062	405.559	0.146418	0.133166	1.09952	0.271543	1	Stard3nl	76205
ENSMUSG00000003068	1348.4	0.0469773	0.0752261	0.624482	0.532311	1	Stk11	20869
ENSMUSG00000003070	38.4337	-0.224767	0.31696	-0.709134	0.478241	1	Efna2	13637
ENSMUSG00000003072	1288.42	0.00135144	0.0916665	0.0147431	0.988237	1	Atp5d	66043
ENSMUSG00000003099	774.977	-0.0766244	0.0988263	-0.775345	0.438136	1	Ppp5c	19060
ENSMUSG00000003119	489.531	-0.254398	0.12597	-2.01951	0.0434347	1	Cdk12	69131
ENSMUSG00000003123	566.624	-0.44144	0.639899	-0.689858	0.490283	1	Lipe	16890
ENSMUSG00000003131	1044.82	-0.211578	0.21766	-0.972057	0.331022	1	Pafah1b2	18475
ENSMUSG00000003134	782.536	0.0888827	0.222732	0.399057	0.689851	1	Tbc1d8	54610
ENSMUSG00000003135	345.685	0.0601049	0.120472	0.498912	0.617841	1	Cnot11	52846
ENSMUSG00000003153	103.588	0.798479	0.443274	1.80132	0.0716523	1	Slc2a3	20527
ENSMUSG00000003154	513.463	0.144174	0.109193	1.32036	0.186714	1	Foxj2	60611
ENSMUSG00000003161	1094.87	-0.113809	0.0976853	-1.16505	0.243998	1	Sri	109552
ENSMUSG00000003166	1128.22	0.0292093	0.0842708	0.346613	0.728882	1	Dgcr2	13356
ENSMUSG00000003184	715.329	0.0814117	0.123017	0.661794	0.508103	1	Irf3	54131
ENSMUSG00000003190	136.023	0.21705	0.186246	1.16539	0.24386	1	Bcl2l12	75736
ENSMUSG00000003198	79.8728	-0.485942	0.240933	-2.01692	0.0437041	1	Zfp959	224893
ENSMUSG00000003199	442.15	-0.0582807	0.170805	-0.341213	0.732943	1	Mpnd	68047
ENSMUSG00000003200	752.673	-0.0149131	0.126493	-0.117896	0.90615	1	Sh3gl1	20405
ENSMUSG00000003206	23.0066	0.0084822	0.545732	0.0155428	0.987599	1	Ebi3	50498
ENSMUSG00000003208	148.264	-0.132498	0.170864	-0.77546	0.438068	1	Yju2	72886
ENSMUSG00000003226	1525.02	-0.138967	0.183291	-0.758176	0.448346	1	Ranbp2	19386
ENSMUSG00000003227	12.1853	0.617609	1.05829	0.583591	0.559495	1	Edar	13608
ENSMUSG00000003228	529.21	-0.123088	0.185919	-0.662051	0.507939	1	Grk5	14773
ENSMUSG00000003233	755.278	0.0405433	0.121275	0.334308	0.738147	1	Dvl3	13544
ENSMUSG00000003234	622.033	0.0559481	0.199854	0.279945	0.77952	1	Abcf3	27406
ENSMUSG00000003235	575.332	-0.19517	0.126418	-1.54385	0.122624	1	Eif2b5	224045
ENSMUSG00000003269	603.246	0.0365936	0.12859	0.284576	0.775969	1	Cyth2	19158
ENSMUSG00000003271	4.7787	-2.65645	1.21232	-2.19122	0.0284362	1	Sult2b1	54200
ENSMUSG00000003273	79.746	0.295324	0.352843	0.836985	0.402601	1	Car11	12348
ENSMUSG00000003279	33.0601	-0.682087	0.537702	-1.26852	0.204611	1	Dlgap1	224997
ENSMUSG00000003282	34.7701	0.0641225	0.392032	0.163565	0.870074	1	Plag1	56711
ENSMUSG00000003283	202.71	-0.240654	0.641697	-0.375028	0.70764	1	Hck	15162
ENSMUSG00000003299	514.797	0.0663348	0.109786	0.604217	0.545699	1	Mrpl4	66163
ENSMUSG00000003308	768.915	-0.0182769	0.111703	-0.16362	0.87003	1	Keap1	50868
ENSMUSG00000003309	403.845	0.076118	0.207179	0.367402	0.713319	1	Ap1m2	11768
ENSMUSG00000003316	2722.7	-0.0528826	0.0719165	-0.735334	0.462136	1	Glg1	20340
ENSMUSG00000003341	0.32662	1.76043	3.20708	0.548919	0.583061	1	Atp8b3	67331
ENSMUSG00000003344	495.281	0.025354	0.20933	0.12112	0.903596	1	Btbd2	208198
ENSMUSG00000003345	1538.1	0.034309	0.0600669	0.57118	0.567878	1	Csnk1g2	103236
ENSMUSG00000003346	489.141	-0.00336848	0.107893	-0.0312207	0.975094	1	Abhd17a	216169
ENSMUSG00000003348	608.276	0.0607004	0.214879	0.282487	0.77757	1	Mob3a	208228
ENSMUSG00000003352	776.321	0.165793	0.175414	0.945153	0.344581	1	Cacnb3	12297
ENSMUSG00000003354	42.3658	0.369315	0.395798	0.933092	0.350773	1	Ccdc65	105833
ENSMUSG00000003355	49.7794	-0.0760732	0.357516	-0.212783	0.831496	1	Fkbp11	66120
ENSMUSG00000003360	1226.39	-0.0878846	0.11701	-0.751085	0.452601	1	Ddx23	74351
ENSMUSG00000003363	778.673	0.0236077	0.171512	0.137645	0.890521	1	Pld3	18807
ENSMUSG00000003378	460.339	0.142647	0.236929	0.602064	0.547132	1	Grik5	14809
ENSMUSG00000003379	4.10786	1.15075	0.977705	1.17699	0.2392	1	Cd79a	12518
ENSMUSG00000003380	1363.28	0.0399282	0.140822	0.283536	0.776766	1	Rabac1	14470
ENSMUSG00000003382	771.638	0.0727498	0.22326	0.325852	0.744537	1	Etv3	27049
ENSMUSG00000003402	1129.64	0.0730307	0.118462	0.61649	0.537571	1	Prkcsh	19089
ENSMUSG00000003410	2.56512	2.48787	1.18168	2.10537	0.0352594	1	Elavl3	15571
ENSMUSG00000003411	9.87906	0.701023	0.630723	1.11146	0.266371	1	Rab3b	69908
ENSMUSG00000003418	894.097	-0.214207	0.265143	-0.807891	0.419153	1	St8sia6	241230
ENSMUSG00000003420	1367.25	0.0525677	0.271269	0.193785	0.846345	1	Fcgrt	14132
ENSMUSG00000003421	430.781	0.26217	0.118261	2.21687	0.0266317	1	Nosip	66394
ENSMUSG00000003423	328.676	0.0621853	0.143142	0.43443	0.663976	1	Pih1d1	68845
ENSMUSG00000003429	4979.63	-0.0208026	0.086863	-0.239488	0.810727	1	Rps11	27207
ENSMUSG00000003435	1813.44	0.0185911	0.0631578	0.29436	0.768483	1	Supt5	20924
ENSMUSG00000003436	0.172381	0	7.28713	0	1	1	Dll3	13389
ENSMUSG00000003437	949.303	0.0864792	0.139716	0.618964	0.53594	1	Paf1	54624
ENSMUSG00000003438	345.515	-0.0646592	0.220872	-0.292745	0.769717	1	Timm50	66525
ENSMUSG00000003444	142.684	-0.0451173	0.197128	-0.228873	0.818968	1	Med29	67224
ENSMUSG00000003452	98.8939	0.253421	0.430628	0.58849	0.556203	1	Bicd1	12121
ENSMUSG00000003458	1372.01	0.047441	0.0961197	0.493562	0.621616	1	Ncstn	59287
ENSMUSG00000003464	983.898	0.0616808	0.153501	0.401827	0.687811	1	Pex19	19298
ENSMUSG00000003469	14.7611	0.646246	0.821153	0.786999	0.431282	1	Phyhip	105653
ENSMUSG00000003476	5.16981	1.59881	0.665612	2.40202	0.0163048	1	Crhr2	12922
ENSMUSG00000003477	800.616	0.31917	0.938441	0.340106	0.733776	1	Inmt	21743
ENSMUSG00000003484	108.796	0.133126	0.641114	0.207648	0.835504	1	Cyp4f18	72054
ENSMUSG00000003500	416.558	-0.00140997	0.124002	-0.0113706	0.990928	1	Impdh1	23917
ENSMUSG00000003518	1171.97	0.0715521	0.175005	0.408857	0.682645	1	Dusp3	72349
ENSMUSG00000003526	245.665	-0.086052	0.306443	-0.280809	0.778857	1	Prodh	19125
ENSMUSG00000003527	263.214	0.106202	0.143795	0.738566	0.46017	1	Ess2	27886
ENSMUSG00000003528	1000.2	-0.225555	0.289052	-0.780326	0.435199	1	Slc25a1	13358
ENSMUSG00000003531	563.813	0.0749277	0.326113	0.22976	0.818278	1	Dgcr6	13353
ENSMUSG00000003534	853.708	-0.229315	0.10923	-2.09937	0.0357839	1	Ddr1	12305
ENSMUSG00000003541	623.533	-1.04381	0.699837	-1.49151	0.135828	1	Ier3	15937
ENSMUSG00000003545	1053.64	-1.04556	1.04808	-0.997589	0.318479	1	Fosb	14282
ENSMUSG00000003546	408.716	0.144673	0.176523	0.819573	0.412459	1	Klc4	74764
ENSMUSG00000003549	248.814	0.117037	0.167589	0.698359	0.484953	1	Ercc1	13870
ENSMUSG00000003555	0.0595288	0	7.28855	0	1	1	Cyp17a1	13074
ENSMUSG00000003559	279.22	0.0456905	0.156655	0.291664	0.770544	1	As3mt	57344
ENSMUSG00000003573	435.757	0.153213	0.177461	0.863362	0.387938	1	Homer3	26558
ENSMUSG00000003575	375.253	-0.0182374	0.231139	-0.0789023	0.93711	1	Crtc1	382056
ENSMUSG00000003581	257.876	-0.0411142	0.127128	-0.323409	0.746386	1	Rnf215	71673
ENSMUSG00000003585	18.4892	0.384321	0.444839	0.863955	0.387613	1	Sec14l2	67815
ENSMUSG00000003604	159.746	-0.0895861	0.25625	-0.349605	0.726635	1	Aven	74268
ENSMUSG00000003617	382.406	0.0163914	0.540274	0.030339	0.975797	1	Cp	12870
ENSMUSG00000003623	776.433	0.120348	0.170724	0.704925	0.480857	1	Crot	74114
ENSMUSG00000003644	492.145	-0.0798424	0.233867	-0.341401	0.732802	1	Rps6ka1	20111
ENSMUSG00000003657	0.027776	0	7.28855	0	1	1	Calb2	12308
ENSMUSG00000003660	1758.2	0.0811899	0.0995227	0.815793	0.414619	1	Snrnp200	320632
ENSMUSG00000003662	407.1	-0.115354	0.184226	-0.626159	0.531211	1	Ciao1	26371
ENSMUSG00000003665	269.26	-1.80113	1.57536	-1.14331	0.25291	1	Has1	15116
ENSMUSG00000003680	112.974	-0.25901	0.218473	-1.18554	0.235802	1	Taf6l	225895
ENSMUSG00000003721	460.637	-0.0072367	0.235228	-0.0307646	0.975457	1	Insig2	72999
ENSMUSG00000003731	1021.76	-0.060493	0.1116	-0.542053	0.587782	1	Kpna6	16650
ENSMUSG00000003746	1571.18	0.0884238	0.133413	0.662781	0.507471	1	Man1a	17155
ENSMUSG00000003752	279.847	0.0167066	0.303383	0.0550677	0.956085	1	Itpkc	233011
ENSMUSG00000003762	283.993	0.234953	0.228632	1.02765	0.304117	1	Coq8b	76889
ENSMUSG00000003778	858.941	-0.00742686	0.0904224	-0.0821351	0.934539	1	Brd8	78656
ENSMUSG00000003779	316.218	0.027992	0.472846	0.059199	0.952794	1	Kif20a	19348
ENSMUSG00000003808	486.796	-0.118784	0.162697	-0.730091	0.465335	1	Farsa	66590
ENSMUSG00000003809	265.88	0.223846	0.181234	1.23512	0.216786	1	Gcdh	270076
ENSMUSG00000003810	912.41	-0.0657526	0.194272	-0.338457	0.735019	1	Mast2	17776
ENSMUSG00000003812	273.659	0.164307	0.196596	0.835759	0.403291	1	Dnase2a	13423
ENSMUSG00000003813	730.616	-0.122016	0.107968	-1.13011	0.258431	1	Rad23a	19358
ENSMUSG00000003814	8123.87	-0.148046	0.28379	-0.521674	0.601897	1	Calr	12317
ENSMUSG00000003824	54.6647	-0.332105	0.509724	-0.651538	0.514699	1	Syce2	71846
ENSMUSG00000003847	2243.37	0.0552892	0.1557	0.355101	0.722514	1	Nfat5	54446
ENSMUSG00000003848	313.66	-0.21636	0.175518	-1.23269	0.217691	1	Nob1	67619
ENSMUSG00000003849	628.56	0.481972	0.478388	1.00749	0.313699	1	Nqo1	18104
ENSMUSG00000003863	43.5152	-0.00285507	0.399661	-0.00714373	0.9943	1	Ppfia3	76787
ENSMUSG00000003865	640.583	0.107889	0.12773	0.844667	0.398297	1	Gys1	14936
ENSMUSG00000003868	403.004	0.0884259	0.245726	0.359855	0.718955	1	Ruvbl2	20174
ENSMUSG00000003872	27.8012	0.466106	0.774795	0.601586	0.547449	1	Lin7b	22342
ENSMUSG00000003873	666.583	-0.0393753	0.236637	-0.166395	0.867846	1	Bax	12028
ENSMUSG00000003882	62.8256	-0.198008	0.616865	-0.320991	0.748217	1	Il7r	16197
ENSMUSG00000003923	430.798	0.0422327	0.227925	0.185292	0.853	1	Tfam	21780
ENSMUSG00000003929	142.018	-0.338319	0.288695	-1.17189	0.24124	1	Zfp81	224694
ENSMUSG00000003934	23.1483	0.377327	0.449779	0.838917	0.401516	1	Efnb3	13643
ENSMUSG00000003948	947.044	0.0501381	0.303318	0.165299	0.868709	1	Mmd	67468
ENSMUSG00000003949	312.69	0.795322	0.51743	1.53706	0.124278	1	Hlf	217082
ENSMUSG00000003955	622.637	0.0782942	0.198678	0.394076	0.693525	1	Fam162a	70186
ENSMUSG00000003970	8555.94	0.0371491	0.0481969	0.770777	0.440839	1	Rpl8	26961
[truncated: 21,655 more rows]

## Sheet: Table S1D
Table S1D. Differential Gene Expression of Whole Bladders from infected Slpi+/+ and Slpi-/- mice (I-ko vs. I-wt)
[truncated: 16,038 more rows]
