# Supplementary material for: Secretory leukocyte protease inhibitor protects against severe urinary tract infection in mice
Source: mBio. 2024 Jan 25;15(2):e02554-23. doi: 10.1128/mbio.02554-23 (PMC10865866; doi:10.1128/mbio.02554-23)
Supplement: Table S2 — Gene set enrichment analysis. [file mbio.02554-23-s0003.xlsx]

## Sheet: Table S2A
Table S2A. Gene set enrichment analysis from whole bladders of mock-infected and infected Slpi+/+ mice (I-wt vs. M-wt)
pathway	pval	padj	log2err	ES	NES	size
GO:0050778 positive regulation of immune response	6.25569e-31	2.20138e-27	1.4462	0.713145	2.02321	465
GO:0001819 positive regulation of cytokine production	5.76234e-29	1.01388e-25	1.39519	0.708042	2.00824	445
GO:0032103 positive regulation of response to external stimulus	9.56217e-29	1.12164e-25	1.39519	0.726499	2.05701	383
GO:0002250 adaptive immune response	1.76915e-28	1.55641e-25	1.38775	0.728767	2.06356	388
GO:0042110 T cell activation	7.00937e-26	4.93319e-23	1.31889	0.684236	1.94215	477
GO:0002831 regulation of response to biotic stimulus	1.0868e-25	6.3741e-23	1.31101	0.742338	2.09369	302
GO:0050900 leukocyte migration	2.21475e-24	1.11338e-21	1.27903	0.725634	2.05113	338
GO:0019221 cytokine-mediated signaling pathway	2.05204e-23	9.02643e-21	1.25451	0.722483	2.04198	337
GO:0002764 immune response-regulating signaling pathway	2.92398e-23	1.14328e-20	1.24623	0.719319	2.03277	336
GO:0051249 regulation of lymphocyte activation	4.6279e-23	1.62856e-20	1.24623	0.692318	1.96214	424
GO:0002237 response to molecule of bacterial origin	2.08853e-22	6.6814e-20	1.2295	0.743844	2.09367	269
GO:0002696 positive regulation of leukocyte activation	4.59596e-22	1.34776e-19	1.21254	0.717708	2.02792	320
GO:0007059 chromosome segregation	8.29711e-22	2.24596e-19	1.21254	0.725222	2.04519	300
GO:0002443 leukocyte mediated immunity	1.10141e-21	2.76847e-19	1.20398	0.70668	1.99833	357
GO:0009615 response to virus	1.71906e-21	4.03291e-19	1.19534	0.736521	2.07341	278
GO:0050867 positive regulation of cell activation	6.1426e-21	1.35099e-18	1.18665	0.70924	2.00426	335
GO:0002697 regulation of immune effector process	9.13856e-21	1.89168e-18	1.17789	0.706609	1.99765	339
GO:0032496 response to lipopolysaccharide	1.82959e-20	3.57684e-18	1.16907	0.742736	2.08525	250
GO:0031349 positive regulation of defense response	2.46154e-20	4.55904e-18	1.16907	0.74393	2.08571	243
GO:0002703 regulation of leukocyte mediated immunity	5.03521e-20	8.85945e-18	1.16018	0.748258	2.0953	234
GO:0070661 leukocyte proliferation	1.58961e-19	2.66374e-17	1.14219	0.716908	2.02057	296
GO:0000280 nuclear division	2.42417e-19	3.87757e-17	1.13309	0.681457	1.92934	385
GO:0097529 myeloid leukocyte migration	2.6252e-19	4.01656e-17	1.13309	0.765262	2.13287	201
GO:0097530 granulocyte migration	3.821e-19	5.60255e-17	1.13309	0.807531	2.20982	138
GO:0002683 negative regulation of immune system process	4.0419e-19	5.68938e-17	1.13309	0.673253	1.907	409
GO:0071216 cellular response to biotic stimulus	4.43382e-19	6.001e-17	1.12391	0.759424	2.11861	205
GO:0051607 defense response to virus	6.93746e-19	8.71891e-17	1.12391	0.745053	2.08284	225
GO:0140546 defense response to symbiont	6.93746e-19	8.71891e-17	1.12391	0.745053	2.08284	225
GO:0071219 cellular response to molecule of bacterial origin	1.03953e-18	1.26142e-16	1.11466	0.770588	2.13998	184
GO:0007159 leukocyte cell-cell adhesion	1.81566e-18	2.12977e-16	1.10534	0.69455	1.96303	337
GO:0048285 organelle fission	2.55867e-18	2.9045e-16	1.10534	0.654783	1.8565	436
GO:0051251 positive regulation of lymphocyte activation	3.66616e-18	4.03163e-16	1.09593	0.717836	2.02067	273
GO:0050863 regulation of T cell activation	3.86366e-18	4.12006e-16	1.09593	0.697422	1.96779	307
GO:0030595 leukocyte chemotaxis	5.86338e-18	6.0686e-16	1.09593	0.753993	2.10294	206
GO:0046651 lymphocyte proliferation	6.32273e-18	6.35705e-16	1.09593	0.711868	2.00392	271
GO:0000070 mitotic sister chromatid segregation	6.61647e-18	6.46759e-16	1.09593	0.792381	2.18017	152
GO:1990266 neutrophil migration	6.92728e-18	6.58841e-16	1.09593	0.825304	2.22877	113
GO:0002833 positive regulation of response to biotic stimulus	9.37474e-18	8.68151e-16	1.08644	0.776023	2.14066	161
GO:0098813 nuclear chromosome segregation	1.59163e-17	1.43614e-15	1.07687	0.728192	2.04075	239
GO:0071222 cellular response to lipopolysaccharide	2.04382e-17	1.79805e-15	1.07687	0.770317	2.13457	175
GO:0070663 regulation of leukocyte proliferation	2.14602e-17	1.84191e-15	1.07687	0.733978	2.05314	228
GO:0000819 sister chromatid segregation	2.98671e-17	2.50244e-15	1.06721	0.768308	2.12985	176
GO:0002699 positive regulation of immune effector process	3.6245e-17	2.96619e-15	1.06721	0.728258	2.04073	240
GO:0032943 mononuclear cell proliferation	3.77802e-17	3.02156e-15	1.06721	0.71061	2.00052	274
GO:0140014 mitotic nuclear division	8.28543e-17	6.47921e-15	1.05746	0.711717	2.00145	263
GO:1903131 mononuclear cell differentiation	9.57766e-17	7.32691e-15	1.05746	0.652148	1.84769	418
GO:0002449 lymphocyte mediated immunity	1.1342e-16	8.49205e-15	1.04763	0.708037	1.99288	269
GO:1903037 regulation of leukocyte cell-cell adhesion	2.03433e-16	1.49142e-14	1.04763	0.689293	1.94464	304
GO:0002460 adaptive immune response based on somatic recombination of immune receptors built from immunoglobulin superfamily domains	4.09492e-16	2.94082e-14	1.0377	0.696146	1.96156	287
GO:0032944 regulation of mononuclear cell proliferation	4.41596e-16	3.10795e-14	1.0377	0.730313	2.03961	214
GO:0022407 regulation of cell-cell adhesion	5.71728e-16	3.94492e-14	1.02767	0.647344	1.83357	414
GO:0050870 positive regulation of T cell activation	6.93355e-16	4.69214e-14	1.02767	0.742481	2.06723	197
GO:0050670 regulation of lymphocyte proliferation	1.0981e-15	7.29097e-14	1.01754	0.732032	2.04341	211
GO:0034341 response to interferon-gamma	2.57762e-15	1.67975e-13	1.00732	0.783167	2.13468	129
GO:0071621 granulocyte chemotaxis	2.99252e-15	1.91467e-13	1.00732	0.804536	2.17474	115
GO:0045088 regulation of innate immune response	3.30978e-15	2.07984e-13	1.00732	0.737358	2.05297	197
GO:0060326 cell chemotaxis	3.71846e-15	2.29566e-13	0.996986	0.695895	1.95889	277
GO:0002819 regulation of adaptive immune response	4.50615e-15	2.73399e-13	0.996986	0.73593	2.04685	190
GO:0030098 lymphocyte differentiation	9.67262e-15	5.76914e-13	0.986546	0.648261	1.83466	373
GO:0002263 cell activation involved in immune response	1.07566e-14	6.30874e-13	0.986546	0.697506	1.95885	254
GO:1903039 positive regulation of leukocyte cell-cell adhesion	1.11791e-14	6.44905e-13	0.986546	0.724268	2.02274	220
GO:0042742 defense response to bacterium	1.75108e-14	9.93879e-13	0.975995	0.73568	2.04636	191
GO:0050727 regulation of inflammatory response	3.92031e-14	2.18977e-12	0.965328	0.68077	1.91853	294
GO:0002366 leukocyte activation involved in immune response	4.11857e-14	2.26457e-12	0.965328	0.698809	1.96192	250
GO:0001906 cell killing	4.24942e-14	2.30057e-12	0.965328	0.75101	2.07487	164
GO:0022409 positive regulation of cell-cell adhesion	4.48083e-14	2.3891e-12	0.965328	0.690527	1.94146	262
GO:0042098 T cell proliferation	5.21214e-14	2.73754e-12	0.965328	0.718663	2.00205	199
GO:0030593 neutrophil chemotaxis	6.75428e-14	3.49534e-12	0.954542	0.829999	2.2135	93
GO:0002440 production of molecular mediator of immune response	1.26813e-13	6.46746e-12	0.943632	0.710298	1.98409	219
GO:0002768 immune response-regulating cell surface receptor signaling pathway	2.11822e-13	1.06486e-11	0.943632	0.730204	2.0277	186
GO:0002706 regulation of lymphocyte mediated immunity	2.35207e-13	1.16576e-11	0.932595	0.73318	2.02904	172
GO:0042129 regulation of T cell proliferation	3.98575e-13	1.94804e-11	0.932595	0.742378	2.04847	162
GO:0032609 interferon-gamma production	4.99075e-13	2.40581e-11	0.921426	0.784145	2.11821	114
GO:0045089 positive regulation of innate immune response	7.1259e-13	3.38866e-11	0.921426	0.767152	2.08527	125
GO:0002253 activation of immune response	8.58167e-13	4.02652e-11	0.921426	0.685765	1.92725	260
GO:0002757 immune response-activating signal transduction	8.71802e-13	4.03667e-11	0.921426	0.726039	2.01395	179
GO:0002429 immune response-activating cell surface receptor signaling pathway	1.03847e-12	4.74595e-11	0.91012	0.725174	2.01144	178
GO:0002822 regulation of adaptive immune response based on somatic recombination of immune receptors built from immunoglobulin superfamily domains	1.69335e-12	7.63963e-11	0.91012	0.734288	2.03334	174
GO:0030217 T cell differentiation	2.34998e-12	1.04678e-10	0.898671	0.66612	1.87515	272
GO:0006260 DNA replication	2.5388e-12	1.11675e-10	0.898671	0.683089	1.91488	242
GO:0046631 alpha-beta T cell activation	4.10833e-12	1.78484e-10	0.887075	0.718855	1.98137	160
GO:0071706 tumor necrosis factor superfamily cytokine production	5.60353e-12	2.40474e-10	0.887075	0.718353	1.99252	178
GO:0032649 regulation of interferon-gamma production	7.30801e-12	3.09842e-10	0.875325	0.787494	2.11382	104
GO:0002274 myeloid leukocyte activation	8.24666e-12	3.45476e-10	0.875325	0.696873	1.94527	211
GO:0050671 positive regulation of lymphocyte proliferation	1.31546e-11	5.446e-10	0.875325	0.753068	2.04699	125
GO:0002705 positive regulation of leukocyte mediated immunity	1.37434e-11	5.52993e-10	0.875325	0.751123	2.05528	140
GO:1990868 response to chemokine	1.38287e-11	5.52993e-10	0.875325	0.8381	2.15894	64
GO:1990869 cellular response to chemokine	1.38287e-11	5.52993e-10	0.875325	0.8381	2.15894	64
GO:0002695 negative regulation of leukocyte activation	1.57093e-11	6.21133e-10	0.863415	0.717434	1.99068	181
GO:0070665 positive regulation of leukocyte proliferation	1.95494e-11	7.6438e-10	0.863415	0.747721	2.04581	137
GO:0001909 leukocyte mediated cytotoxicity	2.21742e-11	8.57483e-10	0.863415	0.756747	2.0526	121
GO:0035458 cellular response to interferon-beta	2.42876e-11	9.29e-10	0.863415	0.867697	2.17182	49
GO:1903555 regulation of tumor necrosis factor superfamily cytokine production	2.6637e-11	1.00791e-09	0.863415	0.721906	1.99905	174
GO:0050866 negative regulation of cell activation	2.79016e-11	1.04453e-09	0.863415	0.696348	1.9408	201
GO:0050729 positive regulation of inflammatory response	3.12612e-11	1.15798e-09	0.851339	0.742907	2.01028	116
GO:0032946 positive regulation of mononuclear cell proliferation	4.27538e-11	1.56719e-09	0.851339	0.752624	2.04846	127
GO:1903557 positive regulation of tumor necrosis factor superfamily cytokine production	4.46401e-11	1.61947e-09	0.851339	0.754907	2.02949	107
GO:0002221 pattern recognition receptor signaling pathway	4.92945e-11	1.77007e-09	0.851339	0.721423	1.99065	162
GO:0070098 chemokine-mediated signaling pathway	5.15506e-11	1.83239e-09	0.851339	0.856837	2.16556	54
GO:0050777 negative regulation of immune response	5.25365e-11	1.84876e-09	0.851339	0.718207	1.98881	174
GO:0035456 response to interferon-beta	5.82904e-11	2.03093e-09	0.839089	0.864602	2.2015	57
GO:0032680 regulation of tumor necrosis factor production	6.56327e-11	2.24409e-09	0.839089	0.710547	1.96662	171
GO:0002687 positive regulation of leukocyte migration	6.56838e-11	2.24409e-09	0.839089	0.738879	2.02276	141
GO:0071674 mononuclear cell migration	9.08137e-11	3.07282e-09	0.839089	0.720195	1.99113	167
GO:0072676 lymphocyte migration	1.11028e-10	3.72101e-09	0.839089	0.770052	2.06368	101
GO:0032635 interleukin-6 production	1.34828e-10	4.47605e-09	0.826657	0.718813	1.98095	159
GO:0002685 regulation of leukocyte migration	1.40639e-10	4.62532e-09	0.826657	0.683719	1.90759	208
GO:0042113 B cell activation	2.01026e-10	6.55011e-09	0.826657	0.664386	1.86245	242
GO:0032640 tumor necrosis factor production	2.28325e-10	7.37135e-09	0.826657	0.706788	1.95853	175
GO:0002285 lymphocyte activation involved in immune response	2.5265e-10	8.08249e-09	0.814036	0.710418	1.96724	174
GO:1903706 regulation of hemopoiesis	2.78248e-10	8.82122e-09	0.814036	0.619255	1.75111	357
GO:0007052 mitotic spindle organization	3.37716e-10	1.06109e-08	0.814036	0.728592	1.97155	116
GO:0071346 cellular response to interferon-gamma	4.73012e-10	1.47304e-08	0.801216	0.762351	2.04774	105
GO:0051250 negative regulation of lymphocyte activation	5.37798e-10	1.6601e-08	0.801216	0.71548	1.96765	151
GO:0061844 antimicrobial humoral immune response mediated by antimicrobial peptide	5.78716e-10	1.77087e-08	0.801216	0.837658	2.12339	55
GO:0002708 positive regulation of lymphocyte mediated immunity	6.35797e-10	1.92877e-08	0.801216	0.747189	2.02317	118
GO:0007051 spindle organization	6.45051e-10	1.94011e-08	0.801216	0.694755	1.92707	178
GO:0032675 regulation of interleukin-6 production	6.77096e-10	1.98558e-08	0.801216	0.717546	1.97479	153
GO:0002532 production of molecular mediator involved in inflammatory response	6.6965e-10	1.98558e-08	0.801216	0.787459	2.07958	83
GO:0042102 positive regulation of T cell proliferation	6.76018e-10	1.98558e-08	0.801216	0.78337	2.08915	93
GO:0002821 positive regulation of adaptive immune response	7.44083e-10	2.16399e-08	0.801216	0.737048	1.99917	121
GO:0045785 positive regulation of cell adhesion	7.96339e-10	2.29698e-08	0.801216	0.589402	1.67102	435
GO:0050851 antigen receptor-mediated signaling pathway	8.99758e-10	2.57419e-08	0.801216	0.714669	1.96363	149
GO:0002526 acute inflammatory response	9.43458e-10	2.67744e-08	0.788187	0.780587	2.05816	82
GO:0046634 regulation of alpha-beta T cell activation	1.02406e-09	2.88295e-08	0.788187	0.764304	2.04586	100
GO:0002824 positive regulation of adaptive immune response based on somatic recombination of immune receptors built from immunoglobulin superfamily domains	1.12999e-09	3.15591e-08	0.788187	0.74138	2.00269	114
GO:0046635 positive regulation of alpha-beta T cell activation	1.1619e-09	3.21948e-08	0.788187	0.802714	2.08223	68
GO:0051983 regulation of chromosome segregation	1.17531e-09	3.23118e-08	0.788187	0.78426	2.06409	80
GO:0006281 DNA repair	2.12733e-09	5.80315e-08	0.774939	0.576686	1.63663	473
GO:0006261 DNA-dependent DNA replication	2.32275e-09	6.2875e-08	0.774939	0.720692	1.97185	137
GO:0003012 muscle system process	2.73839e-09	7.35602e-08	0.774939	-0.389207	-1.71019	369
GO:1902105 regulation of leukocyte differentiation	3.33225e-09	8.88347e-08	0.774939	0.625866	1.76273	284
GO:0001818 negative regulation of cytokine production	3.66276e-09	9.69118e-08	0.774939	0.633284	1.77975	258
GO:0044772 mitotic cell cycle phase transition	3.89379e-09	1.02256e-07	0.761461	0.58917	1.66818	383
GO:0050864 regulation of B cell activation	4.10422e-09	1.06983e-07	0.761461	0.725844	1.97557	127
GO:0032729 positive regulation of interferon-gamma production	4.30445e-09	1.11378e-07	0.761461	0.791174	2.06147	71
GO:0030099 myeloid cell differentiation	4.3443e-09	1.11588e-07	0.761461	0.597063	1.6905	386
GO:0031341 regulation of cell killing	5.37547e-09	1.37074e-07	0.761461	0.745524	1.99794	101
GO:0032760 positive regulation of tumor necrosis factor production	6.60826e-09	1.67298e-07	0.761461	0.745067	2.00131	105
GO:0007093 mitotic cell cycle checkpoint signaling	7.41995e-09	1.86506e-07	0.761461	0.705541	1.92309	129
GO:0006959 humoral immune response	8.00365e-09	1.99751e-07	0.74774	0.709834	1.94616	143
GO:0051304 chromosome separation	8.29408e-09	2.05541e-07	0.74774	0.766926	2.03295	88
GO:0032602 chemokine production	9.1529e-09	2.25238e-07	0.74774	0.749262	2.00559	100
GO:0030216 keratinocyte differentiation	9.54938e-09	2.33363e-07	0.74774	0.74152	1.98721	101
GO:0001910 regulation of leukocyte mediated cytotoxicity	9.73214e-09	2.36189e-07	0.74774	0.769233	2.03732	87
GO:0002224 toll-like receptor signaling pathway	9.85381e-09	2.37504e-07	0.74774	0.734268	1.9848	115
GO:0060537 muscle tissue development	1.0157e-08	2.43147e-07	0.74774	-0.373622	-1.66522	407
GO:0044770 cell cycle phase transition	1.14376e-08	2.71953e-07	0.74774	0.568596	1.61325	461
GO:1903046 meiotic cell cycle process	1.24142e-08	2.93192e-07	0.74774	0.680386	1.88293	172
GO:0006310 DNA recombination	1.27024e-08	2.96026e-07	0.74774	0.630699	1.77362	263
GO:0010948 negative regulation of cell cycle process	1.27024e-08	2.96026e-07	0.74774	0.630782	1.77385	263
GO:0071347 cellular response to interleukin-1	1.52108e-08	3.5215e-07	0.733762	0.770688	2.02165	77
GO:0051321 meiotic cell cycle	1.83057e-08	4.21031e-07	0.733762	0.651304	1.82075	225
GO:0002700 regulation of production of molecular mediator of immune response	1.97725e-08	4.51814e-07	0.733762	0.697818	1.92167	154
GO:0014706 striated muscle tissue development	2.41118e-08	5.47415e-07	0.733762	-0.370995	-1.62076	385
GO:0002886 regulation of myeloid leukocyte mediated immunity	2.60256e-08	5.87077e-07	0.733762	0.80709	2.05737	58
GO:0070555 response to interleukin-1	2.6758e-08	5.99755e-07	0.733762	0.747768	1.99153	92
GO:0032642 regulation of chemokine production	2.74936e-08	6.12341e-07	0.733762	0.744521	1.98841	96
GO:1903900 regulation of viral life cycle	2.77154e-08	6.13399e-07	0.733762	0.700116	1.91173	131
GO:0071396 cellular response to lipid	2.95121e-08	6.49082e-07	0.733762	0.568503	1.6117	433
GO:1901988 negative regulation of cell cycle phase transition	3.09816e-08	6.7717e-07	0.719513	0.641265	1.7926	227
GO:0033045 regulation of sister chromatid segregation	3.59647e-08	7.81233e-07	0.719513	0.784885	2.02966	66
GO:0007249 I-kappaB kinase/NF-kappaB signaling	3.63365e-08	7.84468e-07	0.719513	0.650537	1.81722	216
GO:0002456 T cell mediated immunity	4.02505e-08	8.63668e-07	0.719513	0.722679	1.95722	117
GO:0048525 negative regulation of viral process	4.07089e-08	8.68209e-07	0.719513	0.75379	2.00514	91
GO:0019730 antimicrobial humoral response	4.12698e-08	8.74869e-07	0.719513	0.786921	2.05599	73
GO:0002688 regulation of leukocyte chemotaxis	4.26345e-08	8.98388e-07	0.719513	0.71449	1.93005	114
GO:1905818 regulation of chromosome separation	4.37773e-08	9.16978e-07	0.719513	0.78292	2.02106	65
GO:0006936 muscle contraction	4.5949e-08	9.56772e-07	0.719513	-0.405588	-1.7304	270
GO:0010965 regulation of mitotic sister chromatid separation	4.66603e-08	9.65869e-07	0.719513	0.78974	2.01994	60
GO:0006909 phagocytosis	5.06897e-08	1.04314e-06	0.719513	0.65014	1.81527	212
GO:1902850 microtubule cytoskeleton organization involved in mitosis	5.41343e-08	1.10755e-06	0.719513	0.695961	1.90653	142
GO:0000075 cell cycle checkpoint signaling	5.45345e-08	1.10929e-06	0.719513	0.679363	1.87715	166
GO:0032945 negative regulation of mononuclear cell proliferation	5.75485e-08	1.15722e-06	0.719513	0.743632	1.96072	82
GO:0050672 negative regulation of lymphocyte proliferation	5.75485e-08	1.15722e-06	0.719513	0.743632	1.96072	82
GO:0050792 regulation of viral process	6.14629e-08	1.22891e-06	0.704976	0.683087	1.87857	151
GO:0051225 spindle assembly	6.21677e-08	1.23598e-06	0.704976	0.711359	1.92106	113
GO:0140013 meiotic nuclear division	6.46593e-08	1.27829e-06	0.704976	0.689416	1.89853	154
GO:0007091 metaphase/anaphase transition of mitotic cell cycle	6.85838e-08	1.34252e-06	0.704976	0.791279	2.01931	59
GO:0002534 cytokine production involved in inflammatory response	6.86712e-08	1.34252e-06	0.704976	0.800073	2.03948	58
GO:0002377 immunoglobulin production	7.14022e-08	1.3882e-06	0.704976	0.703193	1.91392	127
GO:0006953 acute-phase response	7.2851e-08	1.40859e-06	0.704976	0.856329	2.01862	32
GO:0070664 negative regulation of leukocyte proliferation	7.44022e-08	1.43072e-06	0.704976	0.754695	1.99882	87
GO:1901991 negative regulation of mitotic cell cycle phase transition	7.97572e-08	1.51936e-06	0.704976	0.68198	1.87945	159
GO:0032479 regulation of type I interferon production	8.03074e-08	1.51936e-06	0.704976	0.735729	1.96493	96
GO:0032606 type I interferon production	8.02203e-08	1.51936e-06	0.704976	0.735953	1.96565	98
GO:0051985 negative regulation of chromosome segregation	8.35607e-08	1.57246e-06	0.704976	0.827945	2.03653	43
GO:0051783 regulation of nuclear division	8.56665e-08	1.60351e-06	0.704976	0.684527	1.86581	129
GO:0033047 regulation of mitotic sister chromatid segregation	8.82877e-08	1.64383e-06	0.704976	0.820301	2.02424	44
GO:0001912 positive regulation of leukocyte mediated cytotoxicity	8.95315e-08	1.65822e-06	0.704976	0.777732	2.00343	64
GO:1901987 regulation of cell cycle phase transition	9.19981e-08	1.68615e-06	0.704976	0.587638	1.66173	351
GO:1902100 negative regulation of metaphase/anaphase transition of cell cycle	9.17507e-08	1.68615e-06	0.704976	0.826066	2.02113	41
GO:0051306 mitotic sister chromatid separation	9.59249e-08	1.74901e-06	0.704976	0.787005	2.02282	63
GO:0032612 interleukin-1 production	9.96209e-08	1.80704e-06	0.704976	0.715978	1.9269	109
GO:0072678 T cell migration	1.02252e-07	1.84525e-06	0.704976	0.783294	2.00346	60
GO:1900015 regulation of cytokine production involved in inflammatory response	1.07344e-07	1.91747e-06	0.704976	0.795945	2.01765	55
GO:0050830 defense response to Gram-positive bacterium	1.07317e-07	1.91747e-06	0.704976	0.782825	2.0509	75
GO:0033046 negative regulation of sister chromatid segregation	1.10999e-07	1.95302e-06	0.704976	0.82421	2.01659	41
GO:0033048 negative regulation of mitotic sister chromatid segregation	1.10999e-07	1.95302e-06	0.704976	0.82421	2.01659	41
GO:2000816 negative regulation of mitotic sister chromatid separation	1.10999e-07	1.95302e-06	0.704976	0.82421	2.01659	41
GO:0031577 spindle checkpoint signaling	1.16729e-07	2.04363e-06	0.704976	0.823871	2.02651	43
GO:1901990 regulation of mitotic cell cycle phase transition	1.17803e-07	2.05222e-06	0.704976	0.615407	1.7325	274
GO:0045619 regulation of lymphocyte differentiation	1.26398e-07	2.1911e-06	0.690132	0.663355	1.83997	178
GO:0032755 positive regulation of interleukin-6 production	1.30807e-07	2.25642e-06	0.690132	0.743458	1.99283	102
GO:0031663 lipopolysaccharide-mediated signaling pathway	1.37845e-07	2.36623e-06	0.690132	0.784038	2.00083	59
GO:0007346 regulation of mitotic cell cycle	1.46618e-07	2.5046e-06	0.690132	0.562305	1.59399	426
GO:0046632 alpha-beta T cell differentiation	1.47462e-07	2.50686e-06	0.690132	0.70459	1.90331	114
GO:0032655 regulation of interleukin-12 production	1.52008e-07	2.57171e-06	0.690132	0.779809	1.99454	60
GO:0002573 myeloid leukocyte differentiation	1.55356e-07	2.61579e-06	0.690132	0.640508	1.7892	216
GO:0003007 heart morphogenesis	1.61454e-07	2.70551e-06	0.690132	-0.406544	-1.73434	247
GO:1902107 positive regulation of leukocyte differentiation	1.66003e-07	2.74256e-06	0.690132	0.672068	1.85716	165
GO:1903708 positive regulation of hemopoiesis	1.66003e-07	2.74256e-06	0.690132	0.672068	1.85716	165
GO:0032722 positive regulation of chemokine production	1.64904e-07	2.74256e-06	0.690132	0.759427	1.97875	71
GO:0060538 skeletal muscle organ development	1.82836e-07	3.00655e-06	0.690132	-0.458218	-1.86361	166
GO:0001776 leukocyte homeostasis	2.00226e-07	3.27718e-06	0.690132	0.709336	1.90902	109
GO:0043300 regulation of leukocyte degranulation	2.0557e-07	3.34908e-06	0.690132	0.834622	2.08407	48
GO:0045841 negative regulation of mitotic metaphase/anaphase transition	2.11128e-07	3.42378e-06	0.690132	0.826128	2.01441	40
GO:0033044 regulation of chromosome organization	2.17143e-07	3.50517e-06	0.690132	0.658314	1.82599	178
GO:0002698 negative regulation of immune effector process	2.43645e-07	3.89804e-06	0.674963	0.717861	1.93076	108
GO:1902624 positive regulation of neutrophil migration	2.43697e-07	3.89804e-06	0.674963	0.839389	2.01421	36
GO:0006836 neurotransmitter transport	2.67492e-07	4.25929e-06	0.674963	-0.433597	-1.81236	201
GO:1902099 regulation of metaphase/anaphase transition of cell cycle	2.72495e-07	4.31941e-06	0.674963	0.785205	2.00158	58
GO:0032653 regulation of interleukin-10 production	2.99823e-07	4.73129e-06	0.674963	0.782697	1.98407	55
GO:0032615 interleukin-12 production	3.05165e-07	4.79409e-06	0.674963	0.773983	1.98588	62
GO:0032652 regulation of interleukin-1 production	3.2172e-07	5.03169e-06	0.674963	0.720142	1.93304	104
GO:1903038 negative regulation of leukocyte cell-cell adhesion	3.31963e-07	5.16893e-06	0.674963	0.678925	1.85387	131
GO:0050852 T cell receptor signaling pathway	3.59345e-07	5.57063e-06	0.674963	0.708373	1.9148	115
GO:0071174 mitotic spindle checkpoint signaling	3.61863e-07	5.58507e-06	0.674963	0.820901	2.00166	40
GO:0050868 negative regulation of T cell activation	3.98918e-07	6.1301e-06	0.674963	0.70276	1.90328	117
GO:0001562 response to protozoan	4.4744e-07	6.84583e-06	0.674963	0.833814	2.00084	36
GO:2001251 negative regulation of chromosome organization	4.93159e-07	7.51267e-06	0.659444	0.734889	1.94175	84
GO:0002823 negative regulation of adaptive immune response based on somatic recombination of immune receptors built from immunoglobulin superfamily domains	5.18658e-07	7.86705e-06	0.659444	0.799012	1.98237	46
GO:0001505 regulation of neurotransmitter levels	5.3304e-07	8.0505e-06	0.659444	-0.419872	-1.77162	213
GO:0035914 skeletal muscle cell differentiation	5.52667e-07	8.31127e-06	0.659444	-0.605254	-2.14922	66
GO:0090068 positive regulation of cell cycle process	5.58386e-07	8.36154e-06	0.659444	0.615348	1.71866	215
GO:0042391 regulation of membrane potential	5.67458e-07	8.4422e-06	0.659444	-0.348142	-1.51761	381
GO:0045123 cellular extravasation	5.68571e-07	8.4422e-06	0.659444	0.739075	1.93215	74
GO:0048872 homeostasis of number of cells	5.84868e-07	8.64769e-06	0.659444	0.582174	1.64535	326
GO:0007519 skeletal muscle tissue development	6.00624e-07	8.80664e-06	0.659444	-0.461219	-1.8824	158
GO:0042832 defense response to protozoan	5.98675e-07	8.80664e-06	0.659444	0.83632	1.98225	33
GO:0002286 T cell activation involved in immune response	6.1758e-07	9.01769e-06	0.659444	0.720409	1.91866	92
GO:0050829 defense response to Gram-negative bacterium	6.84958e-07	9.96019e-06	0.659444	0.765428	1.95334	59
GO:0046637 regulation of alpha-beta T cell differentiation	7.07401e-07	1.02442e-05	0.659444	0.756359	1.94838	64
GO:0044403 biological process involved in symbiotic interaction	7.84505e-07	1.13142e-05	0.659444	0.639056	1.7804	200
GO:0002702 positive regulation of production of molecular mediator of immune response	8.25074e-07	1.18508e-05	0.659444	0.690176	1.86107	111
GO:0007517 muscle organ development	8.51293e-07	1.21776e-05	0.659444	-0.382428	-1.62682	292
GO:0002218 activation of innate immune response	8.6538e-07	1.2329e-05	0.659444	0.821788	2.06198	50
GO:0055001 muscle cell development	9.65598e-07	1.37014e-05	0.643552	-0.425843	-1.75211	190
GO:0016032 viral process	1.00572e-06	1.41566e-05	0.643552	0.579168	1.63396	304
GO:0045621 positive regulation of lymphocyte differentiation	1.00262e-06	1.41566e-05	0.643552	0.702344	1.88903	108
GO:0061982 meiosis I cell cycle process	1.0251e-06	1.43718e-05	0.643552	0.701904	1.88105	101
GO:0071887 leukocyte apoptotic process	1.03001e-06	1.43833e-05	0.643552	0.668122	1.80792	116
GO:0071675 regulation of mononuclear cell migration	1.05622e-06	1.46911e-05	0.643552	0.690681	1.85882	109
GO:0019882 antigen processing and presentation	1.06456e-06	1.47488e-05	0.643552	0.705393	1.88817	100
GO:0018212 peptidyl-tyrosine modification	1.09278e-06	1.50803e-05	0.643552	0.588076	1.65718	292
GO:0042267 natural killer cell mediated cytotoxicity	1.11918e-06	1.53843e-05	0.643552	0.761695	1.94381	59
GO:0019058 viral life cycle	1.27888e-06	1.75112e-05	0.643552	0.624977	1.74544	220
GO:0002704 negative regulation of leukocyte mediated immunity	1.28969e-06	1.75907e-05	0.643552	0.760868	1.95564	63
GO:0031343 positive regulation of cell killing	1.29771e-06	1.76319e-05	0.643552	0.760326	1.98438	72
GO:0000725 recombinational repair	1.377e-06	1.86372e-05	0.643552	0.663384	1.81143	131
GO:2000516 positive regulation of CD4-positive, alpha-beta T cell activation	1.39168e-06	1.87636e-05	0.643552	0.819949	1.97636	37
GO:0044784 metaphase/anaphase transition of cell cycle	1.41091e-06	1.89503e-05	0.643552	0.788122	2.01913	61
GO:0035710 CD4-positive, alpha-beta T cell activation	1.43143e-06	1.91529e-05	0.643552	0.697106	1.86819	101
GO:0000724 double-strand break repair via homologous recombination	1.54224e-06	2.05574e-05	0.643552	0.659757	1.7983	129
GO:0002367 cytokine production involved in immune response	1.59508e-06	2.11814e-05	0.643552	0.699194	1.87588	103
GO:0032481 positive regulation of type I interferon production	1.65068e-06	2.18374e-05	0.643552	0.745987	1.92572	65
GO:0034612 response to tumor necrosis factor	1.73916e-06	2.29217e-05	0.643552	0.647915	1.78781	162
GO:0018108 peptidyl-tyrosine phosphorylation	1.8157e-06	2.38413e-05	0.643552	0.589522	1.66137	289
GO:0002709 regulation of T cell mediated immunity	1.87666e-06	2.455e-05	0.643552	0.740376	1.95747	85
GO:0071622 regulation of granulocyte chemotaxis	1.89914e-06	2.47521e-05	0.643552	0.775042	1.95883	54
GO:0032732 positive regulation of interleukin-1 production	2.00578e-06	2.60455e-05	0.627257	0.740552	1.92098	68
GO:0007127 meiosis I	2.03616e-06	2.63428e-05	0.627257	0.705403	1.88394	96
GO:0032611 interleukin-1 beta production	2.0484e-06	2.64041e-05	0.627257	0.711431	1.89099	90
GO:0007088 regulation of mitotic nuclear division	2.09337e-06	2.68853e-05	0.627257	0.702195	1.88486	104
GO:0048247 lymphocyte chemotaxis	2.14656e-06	2.74681e-05	0.627257	0.813949	2.04231	50
GO:0008608 attachment of spindle microtubules to kinetochore	2.15718e-06	2.7504e-05	0.627257	0.819229	1.94174	33
GO:0045786 negative regulation of cell cycle	2.22467e-06	2.82622e-05	0.627257	0.565018	1.5967	335
GO:0043122 regulation of I-kappaB kinase/NF-kappaB signaling	2.2389e-06	2.83406e-05	0.627257	0.641728	1.78062	181
GO:0031348 negative regulation of defense response	2.2621e-06	2.85316e-05	0.627257	0.633348	1.76264	196
GO:0050853 B cell receptor signaling pathway	2.42707e-06	3.0503e-05	0.627257	0.781677	1.93936	46
GO:0002825 regulation of T-helper 1 type immune response	2.50127e-06	3.13238e-05	0.627257	0.837261	1.95584	30
GO:0045582 positive regulation of T cell differentiation	2.56338e-06	3.19877e-05	0.627257	0.720251	1.92082	93
GO:0045580 regulation of T cell differentiation	2.62511e-06	3.25215e-05	0.627257	0.657534	1.80586	148
GO:0090023 positive regulation of neutrophil chemotaxis	2.61573e-06	3.25215e-05	0.627257	0.842242	1.94779	28
GO:0043302 positive regulation of leukocyte degranulation	2.63388e-06	3.25215e-05	0.627257	0.850626	1.95599	27
GO:0045930 negative regulation of mitotic cell cycle	2.81491e-06	3.4447e-05	0.627257	0.617998	1.72594	214
GO:0019079 viral genome replication	2.81919e-06	3.4447e-05	0.627257	0.683671	1.84216	110
GO:0030101 natural killer cell activation	2.80712e-06	3.4447e-05	0.627257	0.733359	1.90876	70
GO:0060759 regulation of response to cytokine stimulus	2.9669e-06	3.61263e-05	0.627257	0.655463	1.78168	125
GO:0007605 sensory perception of sound	3.15404e-06	3.80812e-05	0.627257	-0.464214	-1.81533	126
GO:0002690 positive regulation of leukocyte chemotaxis	3.14832e-06	3.80812e-05	0.627257	0.727593	1.93067	89
GO:0001773 myeloid dendritic cell activation	3.15991e-06	3.80812e-05	0.627257	0.813248	1.95149	36
GO:0071624 positive regulation of granulocyte chemotaxis	3.28172e-06	3.94143e-05	0.627257	0.838164	1.94615	29
GO:0006302 double-strand break repair	3.53628e-06	4.23271e-05	0.627257	0.598588	1.67615	232
GO:0002444 myeloid leukocyte mediated immunity	3.57374e-06	4.26305e-05	0.627257	0.717186	1.91265	93
GO:0051092 positive regulation of NF-kappaB transcription factor activity	3.63419e-06	4.32051e-05	0.627257	0.655081	1.79652	144
GO:0003230 cardiac atrium development	3.91425e-06	4.63779e-05	0.610527	-0.693361	-2.19233	37
GO:2000514 regulation of CD4-positive, alpha-beta T cell activation	3.98406e-06	4.70467e-05	0.610527	0.752271	1.93017	62
GO:0051784 negative regulation of nuclear division	4.05938e-06	4.77758e-05	0.610527	0.765084	1.93366	54
GO:0002832 negative regulation of response to biotic stimulus	4.08755e-06	4.7947e-05	0.610527	0.688723	1.84011	97
GO:0002228 natural killer cell mediated immunity	4.26273e-06	4.974e-05	0.610527	0.751133	1.92725	62
GO:0031640 killing of cells of other organism	4.26867e-06	4.974e-05	0.610527	0.81317	2.02542	47
GO:0051090 regulation of DNA-binding transcription factor activity	4.3266e-06	5.02485e-05	0.610527	0.543277	1.53844	389
GO:0030071 regulation of mitotic metaphase/anaphase transition	4.62084e-06	5.34892e-05	0.610527	0.794864	2.01992	56
GO:0003206 cardiac chamber morphogenesis	4.67407e-06	5.39281e-05	0.610527	-0.462305	-1.82283	131
GO:0016064 immunoglobulin mediated immune response	5.02523e-06	5.77902e-05	0.610527	0.659966	1.79121	122
GO:0043370 regulation of CD4-positive, alpha-beta T cell differentiation	5.12826e-06	5.87829e-05	0.610527	0.774678	1.922	46
GO:0043299 leukocyte degranulation	5.36207e-06	6.12634e-05	0.610527	0.731292	1.89696	68
GO:0090307 mitotic spindle assembly	5.47381e-06	6.23377e-05	0.610527	0.732247	1.89354	66
GO:0060078 regulation of postsynaptic membrane potential	5.57117e-06	6.30385e-05	0.610527	-0.524533	-1.97443	92
GO:0002292 T cell differentiation involved in immune response	5.56853e-06	6.30385e-05	0.610527	0.724625	1.88498	69
GO:1902622 regulation of neutrophil migration	5.74957e-06	6.48485e-05	0.610527	0.804788	2.00958	48
GO:0032735 positive regulation of interleukin-12 production	6.15991e-06	6.92547e-05	0.610527	0.790318	1.92709	40
GO:0033260 nuclear DNA replication	6.32665e-06	7.09028e-05	0.610527	0.830123	1.92747	29
GO:0035821 modulation of process of other organism	6.70877e-06	7.49466e-05	0.610527	0.739648	1.93247	73
GO:0042100 B cell proliferation	6.80283e-06	7.57569e-05	0.610527	0.711427	1.87049	79
GO:0009913 epidermal cell differentiation	7.0132e-06	7.78531e-05	0.610527	0.632794	1.74826	164
GO:0030888 regulation of B cell proliferation	7.0595e-06	7.81207e-05	0.610527	0.73239	1.87326	60
GO:0071772 response to BMP	7.15501e-06	7.84376e-05	0.610527	-0.439432	-1.75197	146
GO:0071773 cellular response to BMP stimulus	7.15501e-06	7.84376e-05	0.610527	-0.439432	-1.75197	146
GO:2000404 regulation of T cell migration	7.1295e-06	7.84376e-05	0.610527	0.771194	1.91335	46
GO:0032731 positive regulation of interleukin-1 beta production	7.25082e-06	7.92412e-05	0.610527	0.750952	1.91427	58
GO:0002548 monocyte chemotaxis	7.63451e-06	8.3176e-05	0.593325	0.79243	1.99642	52
GO:0050764 regulation of phagocytosis	7.873e-06	8.55095e-05	0.593325	0.701783	1.88112	102
GO:0090022 regulation of neutrophil chemotaxis	7.93412e-06	8.59082e-05	0.593325	0.80212	1.91652	35
GO:0045069 regulation of viral genome replication	8.00287e-06	8.63868e-05	0.593325	0.74162	1.94295	75
GO:0032623 interleukin-2 production	8.36793e-06	9.00512e-05	0.593325	0.720429	1.87714	71
GO:0007204 positive regulation of cytosolic calcium ion concentration	8.61025e-06	9.23764e-05	0.593325	0.573225	1.61318	267
GO:0045954 positive regulation of natural killer cell mediated cytotoxicity	9.03169e-06	9.66034e-05	0.593325	0.828742	1.91657	28
GO:1905819 negative regulation of chromosome separation	9.40943e-06	0.000100339	0.593325	0.824148	2.02052	42
GO:0050730 regulation of peptidyl-tyrosine phosphorylation	9.91722e-06	0.000105434	0.593325	0.586674	1.64283	234
GO:0022408 negative regulation of cell-cell adhesion	1.00248e-05	0.000106257	0.593325	0.626343	1.73935	185
GO:0002673 regulation of acute inflammatory response	1.04367e-05	0.00011029	0.593325	0.796899	1.9208	37
GO:0019724 B cell mediated immunity	1.06695e-05	0.000112413	0.593325	0.663825	1.80355	124
GO:0032613 interleukin-10 production	1.10498e-05	0.000116073	0.593325	0.776922	1.97825	57
GO:0007080 mitotic metaphase plate congression	1.12449e-05	0.00011777	0.593325	0.804354	2.00346	47
GO:0002711 positive regulation of T cell mediated immunity	1.24799e-05	0.000130317	0.593325	0.744338	1.89741	58
GO:0006270 DNA replication initiation	1.25533e-05	0.000130696	0.593325	0.825173	1.90832	28
GO:0045071 negative regulation of viral genome replication	1.28003e-05	0.000132874	0.593325	0.795873	1.99695	50
GO:0002715 regulation of natural killer cell mediated immunity	1.29887e-05	0.000133937	0.593325	0.761458	1.8892	46
GO:0031294 lymphocyte costimulation	1.30169e-05	0.000133937	0.593325	0.801546	1.88948	32
GO:0043372 positive regulation of CD4-positive, alpha-beta T cell differentiation	1.29654e-05	0.000133937	0.593325	0.818096	1.91107	30
GO:0062207 regulation of pattern recognition receptor signaling pathway	1.30575e-05	0.000133963	0.593325	0.693585	1.85191	95
GO:0034142 toll-like receptor 4 signaling pathway	1.38562e-05	0.000141744	0.593325	0.774129	1.89406	41
GO:0002287 alpha-beta T cell activation involved in immune response	1.3988e-05	0.000142678	0.593325	0.733175	1.88446	63
GO:0034121 regulation of toll-like receptor signaling pathway	1.44283e-05	0.000146743	0.593325	0.721147	1.86743	67
GO:0002718 regulation of cytokine production involved in immune response	1.44996e-05	0.000147043	0.593325	0.686904	1.82579	90
GO:0045622 regulation of T-helper cell differentiation	1.47879e-05	0.000149108	0.593325	0.799033	1.88356	32
GO:0032651 regulation of interleukin-1 beta production	1.47774e-05	0.000149108	0.593325	0.717408	1.89675	85
GO:0014897 striated muscle hypertrophy	1.51716e-05	0.000152539	0.593325	-0.495751	-1.87988	97
GO:0007259 receptor signaling pathway via JAK-STAT	1.53206e-05	0.000153599	0.57561	0.640023	1.73188	116
GO:0050688 regulation of defense response to virus	1.56543e-05	0.000156246	0.57561	0.716365	1.85824	68
GO:0045589 regulation of regulatory T cell differentiation	1.56734e-05	0.000156246	0.57561	0.798044	1.88123	32
GO:0050854 regulation of antigen receptor-mediated signaling pathway	1.57465e-05	0.000156531	0.57561	0.731424	1.87996	63
GO:0006941 striated muscle contraction	1.59805e-05	0.00015841	0.57561	-0.437569	-1.75754	149
GO:0043367 CD4-positive, alpha-beta T cell differentiation	1.68895e-05	0.00016695	0.57561	0.699094	1.84167	81
GO:0042269 regulation of natural killer cell mediated cytotoxicity	1.74955e-05	0.000172455	0.57561	0.775162	1.9067	43
GO:0090329 regulation of DNA-dependent DNA replication	1.77595e-05	0.000174569	0.57561	0.758537	1.87182	44
GO:0002507 tolerance induction	1.81515e-05	0.000177925	0.57561	0.813035	1.89925	30
GO:0042130 negative regulation of T cell proliferation	1.85405e-05	0.000181234	0.57561	0.718746	1.86121	67
GO:0050691 regulation of defense response to virus by host	1.87057e-05	0.000181838	0.57561	0.777451	1.89572	40
GO:0002820 negative regulation of adaptive immune response	1.86982e-05	0.000181838	0.57561	0.795575	2.00028	51
GO:0050921 positive regulation of chemotaxis	1.91008e-05	0.000185167	0.57561	0.645413	1.76676	139
GO:0045787 positive regulation of cell cycle	1.92365e-05	0.00018597	0.57561	0.561806	1.58315	292
GO:0002293 alpha-beta T cell differentiation involved in immune response	1.97946e-05	0.000190841	0.57561	0.732225	1.87873	62
GO:0034340 response to type I interferon	2.0122e-05	0.000193468	0.57561	0.748809	1.87425	49
GO:0002230 positive regulation of defense response to virus by host	2.03081e-05	0.000194725	0.57561	0.811562	1.89581	30
GO:0043123 positive regulation of I-kappaB kinase/NF-kappaB signaling	2.0616e-05	0.00019714	0.57561	0.647348	1.75587	121
GO:0003209 cardiac atrium morphogenesis	2.14872e-05	0.000204915	0.57561	-0.707264	-2.14983	31
GO:0050920 regulation of chemotaxis	2.17498e-05	0.000206859	0.57561	0.59461	1.65897	208
GO:0032663 regulation of interleukin-2 production	2.18362e-05	0.00020712	0.57561	0.716894	1.85061	65
GO:0043903 regulation of biological process involved in symbiotic interaction	2.21626e-05	0.000209651	0.57561	0.70584	1.83913	71
GO:0045132 meiotic chromosome segregation	2.24088e-05	0.000211372	0.57561	0.691665	1.80821	74
GO:0002717 positive regulation of natural killer cell mediated immunity	2.24646e-05	0.000211372	0.57561	0.809419	1.8908	30
GO:0045824 negative regulation of innate immune response	2.30665e-05	0.000216456	0.57561	0.710707	1.83784	66
GO:0099177 regulation of trans-synaptic signaling	2.36992e-05	0.000221213	0.57561	-0.312487	-1.39145	433
GO:0033006 regulation of mast cell activation involved in immune response	2.36708e-05	0.000221213	0.57561	0.790901	1.86439	32
GO:0050905 neuromuscular process	2.42289e-05	0.00022556	0.57561	-0.423774	-1.722	163
GO:0051310 metaphase plate congression	2.43118e-05	0.000225734	0.57561	0.761844	1.9518	61
GO:0043410 positive regulation of MAPK cascade	2.61309e-05	0.000241985	0.57561	0.517951	1.46928	454
GO:0045444 fat cell differentiation	2.70136e-05	0.000249503	0.57561	-0.358525	-1.53288	244
GO:0071103 DNA conformation change	2.74677e-05	0.000253033	0.57561	0.616625	1.70359	164
GO:0008015 blood circulation	2.76127e-05	0.000253705	0.57561	-0.305132	-1.36948	436
GO:0099565 chemical synaptic transmission, postsynaptic	2.85154e-05	0.000261317	0.57561	-0.511766	-1.89553	83
GO:0003205 cardiac chamber development	2.8786e-05	0.000262864	0.57561	-0.401232	-1.6493	176
GO:0002446 neutrophil mediated immunity	2.88336e-05	0.000262864	0.57561	0.784958	1.86052	33
GO:0014896 muscle hypertrophy	2.94134e-05	0.000266767	0.57561	-0.479976	-1.82504	99
GO:0001959 regulation of cytokine-mediated signaling pathway	2.93491e-05	0.000266767	0.57561	0.664836	1.79711	115
GO:2000106 regulation of leukocyte apoptotic process	2.95878e-05	0.000267659	0.57561	0.665098	1.77477	94
GO:0007094 mitotic spindle assembly checkpoint signaling	3.02474e-05	0.000272227	0.57561	0.830256	2.00977	38
GO:0071173 spindle assembly checkpoint signaling	3.02474e-05	0.000272227	0.57561	0.830256	2.00977	38
GO:0034502 protein localization to chromosome	3.14116e-05	0.000281983	0.557332	0.664133	1.7722	94
GO:0030509 BMP signaling pathway	3.25331e-05	0.000291308	0.557332	-0.431291	-1.70333	137
GO:0070374 positive regulation of ERK1 and ERK2 cascade	3.29952e-05	0.000293207	0.557332	0.601124	1.67041	188
GO:0045637 regulation of myeloid cell differentiation	3.28776e-05	0.000293207	0.557332	0.601475	1.67464	197
GO:0007143 female meiotic nuclear division	3.29857e-05	0.000293207	0.557332	0.781923	1.87632	36
GO:0050766 positive regulation of phagocytosis	3.31042e-05	0.000293435	0.557332	0.722468	1.88558	72
GO:0097696 receptor signaling pathway via STAT	3.42014e-05	0.000302399	0.557332	0.643661	1.74809	123
GO:0043588 skin development	3.4891e-05	0.000307723	0.557332	0.573472	1.60715	239
GO:0036037 CD8-positive, alpha-beta T cell activation	3.50446e-05	0.000308305	0.557332	0.803482	1.87693	30
GO:1902414 protein localization to cell junction	3.52592e-05	0.000309419	0.557332	-0.453216	-1.74378	113
GO:0046633 alpha-beta T cell proliferation	3.59558e-05	0.000314747	0.557332	0.806575	1.97744	42
GO:0030183 B cell differentiation	3.70694e-05	0.00032369	0.557332	0.638474	1.73661	126
GO:0072132 mesenchyme morphogenesis	3.89402e-05	0.000339185	0.557332	-0.594788	-2.01043	50
GO:0032689 negative regulation of interferon-gamma production	3.90735e-05	0.000339505	0.557332	0.784792	1.87512	35
GO:0046006 regulation of activated T cell proliferation	3.92216e-05	0.000339953	0.557332	0.771732	1.87281	39
GO:0002312 B cell activation involved in immune response	4.01743e-05	0.000347354	0.557332	0.684988	1.80451	81
GO:0046638 positive regulation of alpha-beta T cell differentiation	4.10331e-05	0.00035391	0.557332	0.782048	1.96227	50
GO:0032102 negative regulation of response to external stimulus	4.13602e-05	0.00035586	0.557332	0.546251	1.54359	330
GO:0048002 antigen processing and presentation of peptide antigen	4.1904e-05	0.000359659	0.557332	0.713927	1.82191	59
GO:0043304 regulation of mast cell degranulation	4.22615e-05	0.000361845	0.557332	0.801208	1.87162	30
GO:0050804 modulation of chemical synaptic transmission	4.29309e-05	0.000366684	0.557332	-0.313164	-1.4022	432
GO:0007062 sister chromatid cohesion	4.31166e-05	0.000367379	0.557332	0.733255	1.83531	49
GO:0070252 actin-mediated cell contraction	4.54272e-05	0.000386131	0.557332	-0.477691	-1.79814	94
GO:0032637 interleukin-8 production	4.58076e-05	0.000387493	0.557332	0.699493	1.82061	70
GO:0032677 regulation of interleukin-8 production	4.58076e-05	0.000387493	0.557332	0.699493	1.82061	70
GO:0052547 regulation of peptidase activity	4.64247e-05	0.000391771	0.557332	0.539868	1.5257	329
GO:0099601 regulation of neurotransmitter receptor activity	4.662e-05	0.000392478	0.557332	-0.585894	-2.00146	52
GO:0060337 type I interferon signaling pathway	4.74536e-05	0.000397593	0.557332	0.757215	1.86255	43
GO:0071357 cellular response to type I interferon	4.74536e-05	0.000397593	0.557332	0.757215	1.86255	43
GO:0050954 sensory perception of mechanical stimulus	4.81193e-05	0.000402213	0.557332	-0.414843	-1.67116	150
GO:0044786 cell cycle DNA replication	4.83104e-05	0.000402854	0.557332	0.828732	1.97461	34
GO:0032620 interleukin-17 production	4.84315e-05	0.000402909	0.557332	0.772041	1.86089	37
GO:0060047 heart contraction	4.93688e-05	0.000409738	0.557332	-0.378045	-1.58612	203
GO:0030574 collagen catabolic process	5.0208e-05	0.000415722	0.557332	0.799199	1.86693	30
GO:0010463 mesenchymal cell proliferation	5.09714e-05	0.000421052	0.557332	-0.595887	-2.04428	53
GO:0051701 biological process involved in interaction with host	5.31673e-05	0.000438163	0.557332	0.619392	1.68363	125
GO:0050728 negative regulation of inflammatory response	5.69667e-05	0.000468378	0.557332	0.636297	1.72475	120
GO:0001508 action potential	5.75325e-05	0.000471927	0.557332	-0.434191	-1.69588	123
GO:0030261 chromosome condensation	5.7952e-05	0.000474263	0.557332	0.774744	1.83631	33
GO:0060142 regulation of syncytium formation by plasma membrane fusion	5.94661e-05	0.000485525	0.557332	0.804515	1.86054	28
GO:0097028 dendritic cell differentiation	6.00944e-05	0.000489519	0.557332	0.756475	1.85086	41
GO:0002381 immunoglobulin production involved in immunoglobulin-mediated immune response	6.09713e-05	0.000495515	0.557332	0.693359	1.80661	71
GO:0036230 granulocyte activation	6.27894e-05	0.000509115	0.538434	0.77273	1.85426	36
GO:0007269 neurotransmitter secretion	6.39305e-05	0.00051599	0.538434	-0.409402	-1.6636	163
GO:0099643 signal release from synapse	6.39305e-05	0.00051599	0.538434	-0.409402	-1.6636	163
GO:0035637 multicellular organismal signaling	6.63847e-05	0.000534572	0.538434	-0.433563	-1.69366	122
GO:0043500 muscle adaptation	6.97747e-05	0.000560587	0.538434	-0.450607	-1.73354	112
GO:0034122 negative regulation of toll-like receptor signaling pathway	7.004e-05	0.000561437	0.538434	0.772215	1.83031	33
GO:0008016 regulation of heart contraction	7.76918e-05	0.000621358	0.538434	-0.389295	-1.5833	166
GO:0090257 regulation of muscle system process	7.92336e-05	0.000632252	0.538434	-0.364265	-1.54237	229
GO:0051303 establishment of chromosome localization	8.50672e-05	0.000677266	0.538434	0.702185	1.84146	76
GO:2000401 regulation of lymphocyte migration	8.78037e-05	0.000697475	0.538434	0.743652	1.9052	61
GO:0062208 positive regulation of pattern recognition receptor signaling pathway	8.81391e-05	0.000698562	0.538434	0.732631	1.80789	44
GO:0042119 neutrophil activation	8.92963e-05	0.000706143	0.538434	0.790319	1.84618	30
GO:0002275 myeloid cell activation involved in immune response	9.51131e-05	0.000750455	0.538434	0.692068	1.82975	85
GO:0050869 negative regulation of B cell activation	9.65883e-05	0.00076039	0.538434	0.765793	1.83761	36
GO:0045005 DNA-dependent DNA replication maintenance of fidelity	9.7292e-05	0.00076422	0.538434	0.725789	1.8007	46
GO:0002637 regulation of immunoglobulin production	0.000103148	0.000808416	0.538434	0.705007	1.84197	73
GO:0045639 positive regulation of myeloid cell differentiation	0.000104438	0.000816706	0.538434	0.643461	1.72081	99
GO:0045577 regulation of B cell differentiation	0.000107124	0.00083585	0.538434	0.771508	1.81867	32
GO:0050798 activated T cell proliferation	0.000107529	0.000837157	0.538434	0.776953	1.93521	47
GO:0000018 regulation of DNA recombination	0.000108103	0.000839764	0.538434	0.642902	1.71931	99
GO:0006875 cellular metal ion homeostasis	0.000112287	0.000864635	0.538434	0.496024	1.40822	490
GO:0050731 positive regulation of peptidyl-tyrosine phosphorylation	0.000112051	0.000864635	0.538434	0.603809	1.66936	167
GO:0034508 centromere complex assembly	0.000112027	0.000864635	0.538434	0.790343	1.83511	29
GO:0042088 T-helper 1 type immune response	0.000111587	0.000864635	0.538434	0.776347	1.9337	47
GO:0048246 macrophage chemotaxis	0.000113216	0.000869882	0.538434	0.742354	1.826	43
GO:0046640 regulation of alpha-beta T cell proliferation	0.000116602	0.000893948	0.538434	0.813479	1.96916	38
GO:0051480 regulation of cytosolic calcium ion concentration	0.000124163	0.000949847	0.518848	0.538708	1.5192	300
GO:0007600 sensory perception	0.000124615	0.000951235	0.518848	-0.309721	-1.34958	372
GO:0035825 homologous recombination	0.000126304	0.000962041	0.518848	0.746111	1.82551	41
GO:0032465 regulation of cytokinesis	0.000127787	0.000971234	0.518848	0.66726	1.75034	77
GO:0006275 regulation of DNA replication	0.000128475	0.000974358	0.518848	0.661948	1.77434	102
GO:0061036 positive regulation of cartilage development	0.000129516	0.000976318	0.518848	-0.667433	-2.01834	30
GO:0038061 NIK/NF-kappaB signaling	0.000129565	0.000976318	0.518848	0.620563	1.67586	113
GO:0072538 T-helper 17 type immune response	0.000129019	0.000976318	0.518848	0.761836	1.82812	36
GO:0002437 inflammatory response to antigenic stimulus	0.00013391	0.0010069	0.518848	0.758608	1.91121	52
GO:0006874 cellular calcium ion homeostasis	0.000135092	0.00101362	0.518848	0.510662	1.44608	389
GO:0042092 type 2 immune response	0.00014022	0.00104763	0.518848	0.754745	1.83159	39
GO:0050000 chromosome localization	0.000140188	0.00104763	0.518848	0.697707	1.83274	78
GO:0032508 DNA duplex unwinding	0.000143119	0.00106703	0.518848	0.760654	1.82528	36
GO:0072503 cellular divalent inorganic cation homeostasis	0.000144131	0.0010723	0.518848	0.515037	1.4587	410
GO:0045839 negative regulation of mitotic nuclear division	0.000146891	0.00109053	0.518848	0.763735	1.91632	50
GO:0003300 cardiac muscle hypertrophy	0.000153909	0.00114023	0.518848	-0.457236	-1.72115	94
GO:0033003 regulation of mast cell activation	0.000154522	0.00114236	0.518848	0.715596	1.77541	46
GO:0098586 cellular response to virus	0.000155326	0.0011459	0.518848	0.683257	1.77236	68
GO:0032757 positive regulation of interleukin-8 production	0.00016109	0.00118593	0.518848	0.706027	1.7844	54
GO:0042116 macrophage activation	0.000165848	0.00121334	0.518848	0.662462	1.75453	87
GO:0007131 reciprocal meiotic recombination	0.000165806	0.00121334	0.518848	0.747107	1.82173	40
GO:0140527 reciprocal homologous recombination	0.000165806	0.00121334	0.518848	0.747107	1.82173	40
GO:0031570 DNA integrity checkpoint signaling	0.000170735	0.0012465	0.518848	0.61601	1.66356	113
GO:0071356 cellular response to tumor necrosis factor	0.000171708	0.00125102	0.518848	0.62007	1.69751	141
GO:0035418 protein localization to synapse	0.000177343	0.0012894	0.518848	-0.502043	-1.84887	80
GO:0003015 heart process	0.000181313	0.00131555	0.518848	-0.360547	-1.52131	213
GO:0042509 regulation of tyrosine phosphorylation of STAT protein	0.000181687	0.00131555	0.518848	0.698225	1.76994	55
GO:0007260 tyrosine phosphorylation of STAT protein	0.00018263	0.00131966	0.518848	0.69904	1.78193	58
GO:0014888 striated muscle adaptation	0.000191119	0.00137255	0.518848	-0.610243	-1.96276	40
GO:0060079 excitatory postsynaptic potential	0.000191017	0.00137255	0.518848	-0.506317	-1.85066	75
GO:0032814 regulation of natural killer cell activation	0.000190886	0.00137255	0.518848	0.745739	1.81839	40
GO:0032608 interferon-beta production	0.000196958	0.00140873	0.518848	0.693065	1.78136	63
GO:0032648 regulation of interferon-beta production	0.000196958	0.00140873	0.518848	0.693065	1.78136	63
GO:0072593 reactive oxygen species metabolic process	0.000204123	0.00145574	0.518848	0.567261	1.58386	212
GO:0070227 lymphocyte apoptotic process	0.000204358	0.00145574	0.518848	0.655569	1.73127	83
GO:0007162 negative regulation of cell adhesion	0.000208833	0.00148461	0.518848	0.540299	1.52088	280
GO:0051052 regulation of DNA metabolic process	0.000210079	0.00149046	0.518848	0.516194	1.45987	361
GO:0002294 CD4-positive, alpha-beta T cell differentiation involved in immune response	0.000213076	0.00150565	0.518848	0.729621	1.86925	61
GO:0042093 T-helper cell differentiation	0.000213076	0.00150565	0.518848	0.729621	1.86925	61
GO:0090596 sensory organ morphogenesis	0.000218473	0.00154069	0.518848	-0.342942	-1.46125	241
GO:0060411 cardiac septum morphogenesis	0.000222061	0.00156287	0.518848	-0.503553	-1.84713	78
GO:0050953 sensory perception of light stimulus	0.000222513	0.00156292	0.518848	-0.458777	-1.72993	95
GO:0051702 biological process involved in interaction with symbiont	0.000224416	0.00157315	0.518848	0.699942	1.83376	75
GO:0003156 regulation of animal organ formation	0.000224867	0.00157317	0.518848	-0.663158	-1.97052	28
GO:0050871 positive regulation of B cell activation	0.000228593	0.00159409	0.518848	0.690286	1.81324	78
GO:0071677 positive regulation of mononuclear cell migration	0.000228762	0.00159409	0.518848	0.727862	1.86474	61
GO:0008544 epidermis development	0.000232077	0.00161399	0.518848	0.542635	1.52632	265
GO:0002707 negative regulation of lymphocyte mediated immunity	0.000233137	0.00161816	0.518848	0.753948	1.89176	50
GO:0052548 regulation of endopeptidase activity	0.000236196	0.00163295	0.518848	0.536212	1.50967	282
GO:0097193 intrinsic apoptotic signaling pathway	0.000236006	0.00163295	0.518848	0.536827	1.5128	290
GO:0006801 superoxide metabolic process	0.000236769	0.00163371	0.518848	0.676968	1.7315	60
GO:0044774 mitotic DNA integrity checkpoint signaling	0.000238245	0.00164068	0.518848	0.656617	1.72639	79
GO:0007631 feeding behavior	0.00024011	0.00165029	0.518848	-0.484447	-1.77652	77
GO:0006942 regulation of striated muscle contraction	0.000255056	0.00174959	0.498493	-0.466248	-1.72606	82
GO:1903522 regulation of blood circulation	0.000258192	0.00176766	0.498493	-0.344227	-1.45684	219
GO:0050808 synapse organization	0.00026768	0.00182906	0.498493	-0.299068	-1.32665	428
GO:1902305 regulation of sodium ion transmembrane transport	0.0002682	0.00182906	0.498493	-0.523221	-1.83046	61
GO:0090100 positive regulation of transmembrane receptor protein serine/threonine kinase signaling pathway	0.000275203	0.00187231	0.498493	-0.432424	-1.65511	109
GO:1900017 positive regulation of cytokine production involved in inflammatory response	0.000275605	0.00187231	0.498493	0.844179	1.91596	25
GO:0002260 lymphocyte homeostasis	0.000282548	0.00191577	0.498493	0.681064	1.78607	76
GO:0051965 positive regulation of synapse assembly	0.000285457	0.00193178	0.498493	-0.490539	-1.7486	68
GO:0071805 potassium ion transmembrane transport	0.000290689	0.00196341	0.498493	-0.390502	-1.59058	159
GO:0086065 cell communication involved in cardiac conduction	0.000303245	0.00204429	0.498493	-0.600523	-1.92357	39
GO:0009952 anterior/posterior pattern specification	0.000313495	0.00210532	0.498493	-0.366623	-1.5125	181
GO:0032392 DNA geometric change	0.000313215	0.00210532	0.498493	0.721668	1.77511	43
GO:0099003 vesicle-mediated transport in synapse	0.000320537	0.00214851	0.498493	-0.348469	-1.47722	222
GO:0051963 regulation of synapse assembly	0.000324788	0.00217287	0.498493	-0.435827	-1.6611	104
GO:0072507 divalent inorganic cation homeostasis	0.00033527	0.00223874	0.498493	0.492672	1.39673	431
GO:0002369 T cell cytokine production	0.000341972	0.00227917	0.498493	0.771009	1.89024	42
GO:2001242 regulation of intrinsic apoptotic signaling pathway	0.000344973	0.00229482	0.498493	0.580539	1.6039	164
GO:0050885 neuromuscular process controlling balance	0.000349545	0.00231963	0.498493	-0.519559	-1.80273	58
GO:0030902 hindbrain development	0.000350021	0.00231963	0.498493	-0.388464	-1.54591	144
GO:0007416 synapse assembly	0.000359446	0.00237761	0.498493	-0.380463	-1.54746	165
GO:0032088 negative regulation of NF-kappaB transcription factor activity	0.000368064	0.00243005	0.498493	0.683253	1.79477	78
GO:0010464 regulation of mesenchymal cell proliferation	0.000390428	0.00257288	0.498493	-0.587352	-1.908	42
GO:0071459 protein localization to chromosome, centromeric region	0.000396533	0.00260822	0.498493	0.836055	1.89752	25
GO:0031295 T cell costimulation	0.000400336	0.00262832	0.498493	0.801978	1.88194	31
GO:0033077 T cell differentiation in thymus	0.000402137	0.00263523	0.498493	0.657853	1.74562	89
GO:0019722 calcium-mediated signaling	0.000419463	0.00274366	0.498493	0.582166	1.61035	170
GO:0003231 cardiac ventricle development	0.000424257	0.00276987	0.498493	-0.396093	-1.55884	130
GO:0070372 regulation of ERK1 and ERK2 cascade	0.000429335	0.00279783	0.498493	0.52954	1.49032	275
GO:0003197 endocardial cushion development	0.000446352	0.00290335	0.498493	-0.555841	-1.87319	49
GO:0051302 regulation of cell division	0.000466343	0.00302779	0.498493	0.580917	1.59417	146
GO:1905517 macrophage migration	0.000500607	0.00324427	0.477271	0.725494	1.84364	56
GO:0048562 embryonic organ morphogenesis	0.00050835	0.00328839	0.477271	-0.323668	-1.38532	265
GO:2000379 positive regulation of reactive oxygen species metabolic process	0.000518929	0.00335066	0.477271	0.674706	1.7628	73
GO:0032660 regulation of interleukin-17 production	0.000535387	0.0034506	0.477271	0.785921	1.8726	34
GO:0001704 formation of primary germ layer	0.000541415	0.00348307	0.477271	-0.458313	-1.69754	83
GO:0010466 negative regulation of peptidase activity	0.000543092	0.00348748	0.477271	0.569422	1.57217	163
GO:0002027 regulation of heart rate	0.000549187	0.0035202	0.477271	-0.448322	-1.68756	92
GO:0006813 potassium ion transport	0.000574065	0.00367297	0.477271	-0.356419	-1.48163	186
GO:0030513 positive regulation of BMP signaling pathway	0.000588134	0.00375616	0.477271	-0.603109	-1.90697	37
GO:0060048 cardiac muscle contraction	0.000592089	0.00377457	0.477271	-0.413236	-1.60341	118
GO:0006937 regulation of muscle contraction	0.000605983	0.00385616	0.477271	-0.39065	-1.56869	148
GO:0051347 positive regulation of transferase activity	0.000618534	0.00392892	0.477271	0.489916	1.39007	468
GO:0002262 myeloid cell homeostasis	0.00064281	0.00407576	0.477271	0.569877	1.58021	177
GO:2000406 positive regulation of T cell migration	0.000650246	0.00410811	0.477271	0.782326	1.86404	34
GO:0002724 regulation of T cell cytokine production	0.000650246	0.00410811	0.477271	0.782368	1.86414	34
GO:0007601 visual perception	0.000675657	0.004261	0.477271	-0.450888	-1.69571	93
GO:0009062 fatty acid catabolic process	0.000682587	0.004297	0.477271	-0.450766	-1.69525	93
GO:0051091 positive regulation of DNA-binding transcription factor activity	0.000708446	0.00445182	0.477271	0.544637	1.52666	241
GO:0030316 osteoclast differentiation	0.00071669	0.0044956	0.477271	0.635599	1.70371	102
GO:0030048 actin filament-based movement	0.000720275	0.00451005	0.477271	-0.392211	-1.53191	123
GO:0001709 cell fate determination	0.00074092	0.00463108	0.477271	-0.64783	-1.89421	26
GO:0070371 ERK1 and ERK2 cascade	0.000759479	0.00473867	0.477271	0.519185	1.46315	294
GO:0044839 cell cycle G2/M phase transition	0.000770655	0.00479988	0.477271	0.588557	1.61032	137
GO:0019395 fatty acid oxidation	0.000773235	0.0048067	0.477271	-0.422342	-1.6059	99
GO:0030534 adult behavior	0.000774481	0.0048067	0.477271	-0.375955	-1.49613	144
GO:0055008 cardiac muscle tissue morphogenesis	0.000796108	0.00493223	0.477271	-0.495059	-1.73907	62
GO:0002053 positive regulation of mesenchymal cell proliferation	0.000815767	0.00504514	0.477271	-0.614237	-1.90742	34
GO:2000403 positive regulation of lymphocyte migration	0.000924028	0.00570466	0.477271	0.76786	1.85873	38
GO:0140694 non-membrane-bounded organelle assembly	0.000932046	0.00574408	0.477271	0.506934	1.43351	351
GO:0006949 syncytium formation	0.00096572	0.0059412	0.477271	0.707824	1.78659	53
GO:0060395 SMAD protein signal transduction	0.000980786	0.00602336	0.45506	-0.455482	-1.6703	77
GO:0035265 organ growth	0.000989619	0.00606702	0.45506	-0.345539	-1.43107	185
GO:0001913 T cell mediated cytotoxicity	0.001004	0.00613383	0.45506	0.723657	1.81946	51
GO:0043368 positive T cell selection	0.00100339	0.00613383	0.45506	0.763599	1.84841	38
GO:0045058 T cell selection	0.00102232	0.00623491	0.45506	0.722227	1.81955	52
GO:0006637 acyl-CoA metabolic process	0.00104452	0.00634829	0.45506	-0.48071	-1.71969	70
GO:0035383 thioester metabolic process	0.00104452	0.00634829	0.45506	-0.48071	-1.71969	70
GO:0051954 positive regulation of amine transport	0.00106093	0.0064369	0.45506	-0.562689	-1.82788	42
GO:0048738 cardiac muscle tissue development	0.00108254	0.00655674	0.45506	-0.33317	-1.41615	232
GO:0002701 negative regulation of production of molecular mediator of immune response	0.00119126	0.00720284	0.45506	0.762433	1.81664	34
GO:0006631 fatty acid metabolic process	0.00121666	0.00734379	0.45506	-0.30393	-1.308	331
GO:0050856 regulation of T cell receptor signaling pathway	0.00124706	0.0075144	0.45506	0.728426	1.81434	47
GO:2000107 negative regulation of leukocyte apoptotic process	0.00125188	0.00753054	0.45506	0.700291	1.77959	56
GO:0048645 animal organ formation	0.00125782	0.00755336	0.45506	-0.485311	-1.70482	62
GO:0002347 response to tumor cell	0.00128378	0.00769614	0.45506	0.759665	1.81005	34
GO:2000116 regulation of cysteine-type endopeptidase activity	0.00132022	0.00790112	0.45506	0.537897	1.50188	212
GO:0003151 outflow tract morphogenesis	0.00133592	0.00798148	0.45506	-0.441057	-1.63363	83
GO:0055117 regulation of cardiac muscle contraction	0.00134309	0.00799716	0.45506	-0.469694	-1.66786	66
GO:0099504 synaptic vesicle cycle	0.00134269	0.00799716	0.45506	-0.337492	-1.39405	198
GO:0000768 syncytium formation by plasma membrane fusion	0.00136347	0.00809114	0.45506	0.71258	1.79161	51
GO:0140253 cell-cell fusion	0.00136347	0.00809114	0.45506	0.71258	1.79161	51
GO:0061448 connective tissue development	0.00136981	0.00811509	0.45506	-0.313419	-1.34158	246
GO:0045860 positive regulation of protein kinase activity	0.00139358	0.00824204	0.45506	0.508426	1.43697	324
GO:0002028 regulation of sodium ion transport	0.00146332	0.00863997	0.45506	-0.422783	-1.58422	88
GO:0003179 heart valve morphogenesis	0.00150991	0.00889705	0.45506	-0.528107	-1.77571	48
GO:0032355 response to estradiol	0.00151192	0.00889705	0.45506	0.71935	1.79174	47
GO:0071868 cellular response to monoamine stimulus	0.00158397	0.00928996	0.45506	-0.484925	-1.67322	55
GO:0071870 cellular response to catecholamine stimulus	0.00158397	0.00928996	0.45506	-0.484925	-1.67322	55
GO:0010092 specification of animal organ identity	0.00160253	0.0093832	0.45506	-0.612832	-1.86279	31
GO:0007178 transmembrane receptor protein serine/threonine kinase signaling pathway	0.00162832	0.00951835	0.45506	-0.309406	-1.31582	314
GO:0055074 calcium ion homeostasis	0.00164934	0.00962528	0.45506	0.490023	1.38782	403
GO:0055013 cardiac muscle cell development	0.00170131	0.00990395	0.45506	-0.421988	-1.58844	92
GO:0051656 establishment of organelle localization	0.00170272	0.00990395	0.35482	0.495876	1.40331	370
GO:0042220 response to cocaine	0.00170651	0.00990959	0.45506	-0.594172	-1.84511	34
GO:0045861 negative regulation of proteolysis	0.00177376	0.0102832	0.45506	0.517702	1.45395	255
GO:0072006 nephron development	0.00182167	0.0105435	0.45506	-0.363289	-1.43543	136
GO:0052126 movement in host environment	0.00183111	0.0105807	0.35482	0.617716	1.6581	104
GO:0007422 peripheral nervous system development	0.00190469	0.010952	0.45506	-0.469552	-1.67408	69
GO:0033674 positive regulation of kinase activity	0.00190247	0.010952	0.335069	0.488535	1.38342	389
GO:0009620 response to fungus	0.00190218	0.010952	0.45506	0.716226	1.77258	45
GO:0035107 appendage morphogenesis	0.00194459	0.011145	0.45506	-0.358958	-1.4589	155
GO:0035108 limb morphogenesis	0.00194459	0.011145	0.45506	-0.358958	-1.4589	155
GO:1901222 regulation of NIK/NF-kappaB signaling	0.00195588	0.0111915	0.344521	0.630395	1.68217	94
GO:2000377 regulation of reactive oxygen species metabolic process	0.00197075	0.0112582	0.335069	0.570201	1.56776	150
GO:0060415 muscle tissue morphogenesis	0.00199774	0.0113939	0.431708	-0.461026	-1.64928	70
GO:0060760 positive regulation of response to cytokine stimulus	0.00200259	0.0114031	0.35482	0.699943	1.7667	53
GO:2001020 regulation of response to DNA damage stimulus	0.00203293	0.0115572	0.326352	0.532172	1.4867	217
GO:0051937 catecholamine transport	0.00204578	0.0116115	0.431708	-0.468168	-1.66915	69
GO:1902106 negative regulation of leukocyte differentiation	0.00206141	0.0116813	0.335069	0.626282	1.67273	98
GO:0002720 positive regulation of cytokine production involved in immune response	0.00207541	0.0117417	0.344521	0.676621	1.73347	61
GO:0002712 regulation of B cell mediated immunity	0.00208333	0.0117488	0.344521	0.683021	1.74304	59
GO:0002889 regulation of immunoglobulin mediated immune response	0.00208333	0.0117488	0.344521	0.683021	1.74304	59
GO:0051345 positive regulation of hydrolase activity	0.00210063	0.0118274	0.31828	0.47122	1.33858	499
GO:0019884 antigen processing and presentation of exogenous antigen	0.00211049	0.0118639	0.35482	0.740401	1.78462	37
GO:0001782 B cell homeostasis	0.00213063	0.011958	0.431708	0.743201	1.79904	38
GO:0060338 regulation of type I interferon-mediated signaling pathway	0.00216671	0.0121412	0.35482	0.757825	1.78642	32
GO:0002828 regulation of type 2 immune response	0.00218005	0.0121965	0.35482	0.770804	1.80879	31
GO:1903901 negative regulation of viral life cycle	0.0021879	0.012221	0.35482	0.776705	1.81438	30
GO:0001960 negative regulation of cytokine-mediated signaling pathway	0.00222248	0.0123945	0.335069	0.691045	1.75174	55
GO:0001914 regulation of T cell mediated cytotoxicity	0.002228	0.0124056	0.344521	0.733636	1.77589	38
GO:0055006 cardiac cell development	0.00223861	0.012445	0.431708	-0.417973	-1.58855	98
GO:0042551 neuron maturation	0.00225791	0.0125155	0.431708	-0.516733	-1.73747	48
GO:0002753 cytoplasmic pattern recognition receptor signaling pathway	0.00225841	0.0125155	0.335069	0.699265	1.75455	50
GO:0043010 camera-type eye development	0.00227633	0.0125868	0.431708	-0.300329	-1.29022	276
GO:1901224 positive regulation of NIK/NF-kappaB signaling	0.00227842	0.0125868	0.326352	0.672488	1.73901	66
GO:0006695 cholesterol biosynthetic process	0.00229021	0.0125926	0.431708	-0.52709	-1.72639	43
GO:1902653 secondary alcohol biosynthetic process	0.00229021	0.0125926	0.431708	-0.52709	-1.72639	43
GO:0019226 transmission of nerve impulse	0.00228987	0.0125926	0.431708	-0.457035	-1.62291	66
GO:0032728 positive regulation of interferon-beta production	0.00229607	0.0126051	0.335069	0.708034	1.7523	45
GO:0033865 nucleoside bisphosphate metabolic process	0.00233346	0.0127382	0.431708	-0.429555	-1.59947	85
GO:0033875 ribonucleoside bisphosphate metabolic process	0.00233346	0.0127382	0.431708	-0.429555	-1.59947	85
GO:0034032 purine nucleoside bisphosphate metabolic process	0.00233346	0.0127382	0.431708	-0.429555	-1.59947	85
GO:0007389 pattern specification process	0.00233841	0.0127382	0.431708	-0.284006	-1.24688	378
GO:0097191 extrinsic apoptotic signaling pathway	0.00233764	0.0127382	0.303779	0.530616	1.48237	218
GO:0048771 tissue remodeling	0.00236067	0.0128197	0.303779	0.552242	1.52923	174
GO:0032733 positive regulation of interleukin-10 production	0.00235878	0.0128197	0.335069	0.738988	1.78122	37
GO:0045066 regulatory T cell differentiation	0.0023747	0.0128748	0.335069	0.738484	1.77208	36
GO:0031664 regulation of lipopolysaccharide-mediated signaling pathway	0.00237812	0.0128748	0.344521	0.776972	1.77398	26
GO:0006509 membrane protein ectodomain proteolysis	0.00242248	0.0130948	0.326352	0.707569	1.74605	44
GO:0032743 positive regulation of interleukin-2 production	0.00245032	0.013225	0.431708	0.739544	1.79019	38
GO:0048332 mesoderm morphogenesis	0.00246884	0.0133045	0.431708	-0.478757	-1.6494	54
GO:0045620 negative regulation of lymphocyte differentiation	0.00247379	0.0133108	0.31828	0.689345	1.73995	53
GO:0050803 regulation of synapse structure or activity	0.00248656	0.01334	0.431708	-0.317342	-1.3485	238
GO:0000910 cytokinesis	0.00248679	0.01334	0.297233	0.567076	1.56163	154
GO:0045576 mast cell activation	0.00252091	0.013457	0.310777	0.668629	1.72238	64
GO:0072539 T-helper 17 cell differentiation	0.00252391	0.013457	0.335069	0.775366	1.75978	25
GO:0036336 dendritic cell migration	0.00252391	0.013457	0.335069	0.775694	1.76053	25
GO:0001780 neutrophil homeostasis	0.00252391	0.013457	0.335069	0.777563	1.76477	25
GO:0010573 vascular endothelial growth factor production	0.00253357	0.0134881	0.326352	0.746433	1.7692	33
GO:0002761 regulation of myeloid leukocyte differentiation	0.00255048	0.0135576	0.297233	0.596774	1.61762	120
GO:0050807 regulation of synapse organization	0.00257076	0.0136448	0.431708	-0.314917	-1.338	235
GO:0038034 signal transduction in absence of ligand	0.00258021	0.0136538	0.303779	0.653112	1.70638	73
GO:0097192 extrinsic apoptotic signaling pathway in absence of ligand	0.00258021	0.0136538	0.303779	0.653112	1.70638	73
GO:1901989 positive regulation of cell cycle phase transition	0.00258509	0.0136591	0.297233	0.613493	1.64677	104
GO:0003002 regionalization	0.00259842	0.0137089	0.431708	-0.300688	-1.27642	295
GO:0050832 defense response to fungus	0.00263389	0.0138752	0.31828	0.734561	1.7551	35
GO:0003203 endocardial cushion morphogenesis	0.0026861	0.014108	0.431708	-0.566054	-1.7708	35
GO:0008630 intrinsic apoptotic signaling pathway in response to DNA damage	0.00268327	0.014108	0.291091	0.605599	1.62984	109
GO:0070192 chromosome organization involved in meiotic cell cycle	0.0027008	0.0141641	0.303779	0.683697	1.72797	54
GO:0086019 cell-cell signaling involved in cardiac conduction	0.00272949	0.0142933	0.431708	-0.610544	-1.78519	26
GO:0007292 female gamete generation	0.0027354	0.0143029	0.285313	0.581331	1.58656	130
GO:0046717 acid secretion	0.0027403	0.0143073	0.431708	-0.57717	-1.76448	32
GO:0070228 regulation of lymphocyte apoptotic process	0.00275009	0.0143159	0.297233	0.666626	1.71722	64
GO:1901976 regulation of cell cycle checkpoint	0.00274966	0.0143159	0.310777	0.7285	1.74812	36
GO:0086003 cardiac muscle cell contraction	0.0027739	0.0143962	0.431708	-0.447657	-1.58961	66
GO:0060761 negative regulation of response to cytokine stimulus	0.00277778	0.0143962	0.297233	0.666415	1.70066	59
GO:0042554 superoxide anion generation	0.00277092	0.0143962	0.431708	0.735968	1.78153	38
GO:0031128 developmental induction	0.0028022	0.0144569	0.431708	-0.581478	-1.80569	34
GO:0003272 endocardial cushion formation	0.00281154	0.0144569	0.431708	-0.595599	-1.75553	27
GO:0045598 regulation of fat cell differentiation	0.00280105	0.0144569	0.431708	-0.368349	-1.46003	139
GO:0044773 mitotic DNA damage checkpoint signaling	0.0027958	0.0144569	0.291091	0.642949	1.68444	75
GO:0002714 positive regulation of B cell mediated immunity	0.00281414	0.0144569	0.303779	0.705062	1.72507	41
GO:0002891 positive regulation of immunoglobulin mediated immune response	0.00281414	0.0144569	0.303779	0.705062	1.72507	41
GO:0007596 blood coagulation	0.00282132	0.0144726	0.279866	0.574098	1.57103	138
GO:0050817 coagulation	0.0029255	0.0149474	0.274717	0.572777	1.56728	140
GO:1903707 negative regulation of hemopoiesis	0.00292081	0.0149474	0.279866	0.616041	1.64899	100
GO:0045670 regulation of osteoclast differentiation	0.00292661	0.0149474	0.285313	0.64741	1.68505	70
GO:1903524 positive regulation of blood circulation	0.00294036	0.0149959	0.431708	-0.564796	-1.78582	37
GO:0002478 antigen processing and presentation of exogenous peptide antigen	0.00294947	0.0150205	0.303779	0.751191	1.76277	31
GO:0031297 replication fork processing	0.00296809	0.0150935	0.297233	0.711169	1.72584	39
GO:0003279 cardiac septum development	0.00299445	0.0151342	0.431708	-0.379582	-1.47283	118
GO:0006790 sulfur compound metabolic process	0.0029976	0.0151342	0.431708	-0.306025	-1.30562	270
GO:0010574 regulation of vascular endothelial growth factor production	0.00298546	0.0151342	0.303779	0.756072	1.75553	29
GO:0000731 DNA synthesis involved in DNA repair	0.00298973	0.0151342	0.303779	0.761742	1.76163	28
GO:0050858 negative regulation of antigen receptor-mediated signaling pathway	0.00298546	0.0151342	0.303779	0.7648	1.7758	29
GO:0032715 negative regulation of interleukin-6 production	0.00301532	0.0151584	0.291091	0.691325	1.7152	46
GO:0044818 mitotic G2/M transition checkpoint	0.00301532	0.0151584	0.291091	0.692664	1.71852	46
GO:0032816 positive regulation of natural killer cell activation	0.00301047	0.0151584	0.303779	0.754615	1.73521	27
GO:0032480 negative regulation of type I interferon production	0.00303871	0.0152542	0.303779	0.751159	1.71504	26
GO:0007626 locomotory behavior	0.00305467	0.0153125	0.431708	-0.327646	-1.37176	202
GO:0007098 centrosome cycle	0.00306424	0.0153387	0.269842	0.583355	1.58669	126
GO:0042692 muscle cell differentiation	0.0030747	0.0153691	0.431708	-0.28402	-1.25189	374
GO:0006323 DNA packaging	0.00308543	0.0154009	0.269842	0.593477	1.6073	117
GO:0001774 microglial cell activation	0.00309444	0.015424	0.291091	0.70946	1.71736	38
GO:2000779 regulation of double-strand break repair	0.00310697	0.0154427	0.274717	0.634014	1.67022	81
GO:0002474 antigen processing and presentation of peptide antigen via MHC class I	0.00310366	0.0154427	0.291091	0.716151	1.72617	37
GO:0001961 positive regulation of cytokine-mediated signaling pathway	0.00311713	0.0154714	0.285313	0.69885	1.74068	47
GO:0035137 hindlimb morphogenesis	0.00313136	0.0155136	0.431708	-0.531883	-1.7037	39
GO:0007599 hemostasis	0.00313447	0.0155136	0.265217	0.571844	1.56473	140
GO:0032682 negative regulation of chemokine production	0.00317083	0.0155623	0.297233	0.743845	1.69834	26
GO:0039529 RIG-I signaling pathway	0.00317083	0.0155623	0.297233	0.744015	1.69873	26
GO:0051767 nitric-oxide synthase biosynthetic process	0.00317083	0.0155623	0.297233	0.744205	1.69917	26
GO:0051769 regulation of nitric-oxide synthase biosynthetic process	0.00317083	0.0155623	0.297233	0.744205	1.69917	26
GO:0006301 postreplication repair	0.00317083	0.0155623	0.297233	0.744796	1.70051	26
GO:0035455 response to interferon-alpha	0.00317083	0.0155623	0.297233	0.747166	1.70593	26
GO:0060070 canonical Wnt signaling pathway	0.00319449	0.0156566	0.431708	-0.304397	-1.29382	269
GO:0030239 myofibril assembly	0.00320628	0.0156707	0.431708	-0.462232	-1.61709	61
GO:0055002 striated muscle cell development	0.00320628	0.0156707	0.431708	-0.462232	-1.61709	61
GO:0031023 microtubule organizing center organization	0.00323929	0.0158101	0.260821	0.5706	1.56145	138
GO:0033028 myeloid cell apoptotic process	0.00329364	0.0160531	0.285313	0.73338	1.73826	33
GO:0071605 monocyte chemotactic protein-1 production	0.00332094	0.0161191	0.291091	0.753941	1.71116	25
GO:0071637 regulation of monocyte chemotactic protein-1 production	0.00332094	0.0161191	0.291091	0.753941	1.71116	25
GO:0002504 antigen processing and presentation of peptide or polysaccharide antigen via MHC class II	0.00332094	0.0161191	0.291091	0.755166	1.71394	25
GO:0032607 interferon-alpha production	0.0033462	0.0162194	0.285313	0.741964	1.73323	30
GO:0002920 regulation of humoral immune response	0.00335196	0.0162249	0.279866	0.711345	1.71459	37
GO:0046596 regulation of viral entry into host cell	0.00339147	0.0163937	0.274717	0.690532	1.70401	44
GO:0010171 body morphogenesis	0.00346465	0.0166331	0.431708	-0.481239	-1.66033	57
GO:0043502 regulation of muscle adaptation	0.00346025	0.0166331	0.431708	-0.41878	-1.57496	93
GO:0072001 renal system development	0.00346192	0.0166331	0.431708	-0.290633	-1.22774	301
GO:0046636 negative regulation of alpha-beta T cell activation	0.00346278	0.0166331	0.274717	0.702803	1.70554	39
GO:0002639 positive regulation of immunoglobulin production	0.00344705	0.0166331	0.269842	0.681623	1.71029	50
GO:0032692 negative regulation of interleukin-1 production	0.0034749	0.0166597	0.279866	0.736846	1.72127	30
GO:1905521 regulation of macrophage migration	0.00366032	0.0175229	0.265217	0.693429	1.70004	42
GO:0002861 regulation of inflammatory response to antigenic stimulus	0.00366492	0.0175229	0.274717	0.742503	1.70736	27
GO:0042471 ear morphogenesis	0.00367019	0.0175243	0.431708	-0.38901	-1.48489	105
GO:0043032 positive regulation of macrophage activation	0.0036993	0.0176393	0.274717	0.737093	1.68293	26
GO:0010830 regulation of myotube differentiation	0.00373075	0.0177652	0.431708	-0.553281	-1.74753	36
GO:0034123 positive regulation of toll-like receptor signaling pathway	0.00376428	0.0178765	0.269842	0.73742	1.71223	29
GO:0007095 mitotic G2 DNA damage checkpoint signaling	0.0037627	0.0178765	0.265217	0.716644	1.71229	35
GO:0001707 mesoderm formation	0.00377576	0.0179069	0.431708	-0.48903	-1.65296	50
GO:0042531 positive regulation of tyrosine phosphorylation of STAT protein	0.00379298	0.0179536	0.260821	0.689407	1.68677	41
GO:0046597 negative regulation of viral entry into host cell	0.00379581	0.0179536	0.269842	0.738965	1.69923	27
GO:0052372 modulation by symbiont of entry into host	0.00381088	0.0180007	0.256635	0.678915	1.6993	49
GO:0009595 detection of biotic stimulus	0.0038236	0.0180365	0.265217	0.72802	1.71616	32
GO:1903115 regulation of actin filament-based movement	0.00384531	0.0181147	0.431708	-0.512102	-1.69686	45
GO:0061337 cardiac conduction	0.00389414	0.0183202	0.431708	-0.456793	-1.59806	61
GO:0010324 membrane invagination	0.00392641	0.0184473	0.245188	0.628381	1.64177	73
GO:0032409 regulation of transporter activity	0.00396042	0.0185823	0.407018	-0.303989	-1.30051	255
GO:0031342 negative regulation of cell killing	0.00398512	0.0186733	0.265217	0.745596	1.69222	25
GO:0099173 postsynapse organization	0.0040008	0.0187218	0.407018	-0.332494	-1.36775	184
GO:0006112 energy reserve metabolic process	0.00402383	0.0188046	0.407018	-0.441115	-1.6181	78
GO:0032647 regulation of interferon-alpha production	0.00402964	0.0188068	0.260821	0.742512	1.71715	28
GO:0002763 positive regulation of myeloid leukocyte differentiation	0.00403551	0.0188092	0.245188	0.64749	1.65883	61
GO:1903307 positive regulation of regulated secretory pathway	0.00404136	0.0188116	0.248833	0.672004	1.68615	50
GO:0045581 negative regulation of T cell differentiation	0.00410083	0.0190632	0.248833	0.677339	1.6805	46
GO:0099024 plasma membrane invagination	0.00410912	0.0190765	0.241698	0.644263	1.66312	65
GO:0045823 positive regulation of heart contraction	0.00414723	0.0192281	0.407018	-0.569565	-1.7687	34
GO:0045599 negative regulation of fat cell differentiation	0.00416075	0.0192519	0.407018	-0.46775	-1.61149	54
GO:0032835 glomerulus development	0.00418241	0.0192519	0.407018	-0.457637	-1.60761	62
GO:0001655 urogenital system development	0.00419341	0.0192519	0.407018	-0.290345	-1.26219	342
GO:0044409 entry into host	0.00419195	0.0192519	0.235142	0.617683	1.63206	84
GO:0006911 phagocytosis, engulfment	0.00418459	0.0192519	0.241698	0.654331	1.6628	56
GO:0033619 membrane protein proteolysis	0.00418459	0.0192519	0.241698	0.657008	1.6696	56
GO:0070231 T cell apoptotic process	0.00417198	0.0192519	0.241698	0.656616	1.67379	58
GO:0010569 regulation of double-strand break repair via homologous recombination	0.00419614	0.0192519	0.245188	0.677375	1.68719	47
GO:0000086 G2/M transition of mitotic cell cycle	0.00422654	0.0193662	0.229089	0.574672	1.56307	126
GO:0051054 positive regulation of DNA metabolic process	0.00427003	0.01954	0.223479	0.523317	1.46162	215
GO:0030851 granulocyte differentiation	0.00433222	0.0197988	0.245188	0.693511	1.67876	38
GO:0050850 positive regulation of calcium-mediated signaling	0.00438982	0.020036	0.245188	0.711623	1.7003	35
GO:0090224 regulation of spindle organization	0.00445214	0.0202941	0.241698	0.686217	1.66529	39
GO:0010927 cellular component assembly involved in morphogenesis	0.00447488	0.0203714	0.407018	-0.385936	-1.47095	104
GO:0071320 cellular response to cAMP	0.00449285	0.0204268	0.407018	-0.551761	-1.74461	37
GO:0060219 camera-type eye photoreceptor cell differentiation	0.00450227	0.0204432	0.407018	-0.593615	-1.73569	26
GO:0070265 necrotic cell death	0.00451389	0.0204696	0.232057	0.646862	1.65076	59
GO:2001244 positive regulation of intrinsic apoptotic signaling pathway	0.00458348	0.0207584	0.229089	0.640598	1.65018	64
GO:0010543 regulation of platelet activation	0.00459342	0.0207767	0.238353	0.692112	1.66823	37
GO:0003208 cardiac ventricle morphogenesis	0.00460028	0.020781	0.407018	-0.444519	-1.58483	69
GO:0050433 regulation of catecholamine secretion	0.00463135	0.0208678	0.407018	-0.492595	-1.68992	53
GO:0034440 lipid oxidation	0.00462761	0.0208678	0.407018	-0.385068	-1.46985	105
GO:1902749 regulation of cell cycle G2/M phase transition	0.00466529	0.0209685	0.220823	0.600396	1.60359	98
GO:0046718 viral entry into host cell	0.00466563	0.0209685	0.223479	0.618256	1.62719	80
GO:0019932 second-messenger-mediated signaling	0.00474891	0.0212884	0.211071	0.505856	1.41847	246
GO:0010758 regulation of macrophage chemotaxis	0.00474481	0.0212884	0.238353	0.720924	1.69174	31
GO:0072329 monocarboxylic acid catabolic process	0.00475526	0.0212898	0.407018	-0.384722	-1.46853	105
GO:0048813 dendrite morphogenesis	0.00481845	0.021532	0.407018	-0.332233	-1.35571	169
GO:0032506 cytokinetic process	0.00482315	0.021532	0.232057	0.681917	1.65485	39
GO:0002279 mast cell activation involved in immune response	0.00483384	0.021532	0.229089	0.668705	1.65497	45
GO:0043124 negative regulation of I-kappaB kinase/NF-kappaB signaling	0.00483384	0.021532	0.229089	0.670901	1.6604	45
GO:0043303 mast cell degranulation	0.00486559	0.0216187	0.229089	0.667345	1.64149	43
GO:0097300 programmed necrotic cell death	0.00486559	0.0216187	0.229089	0.667796	1.6426	43
GO:0045672 positive regulation of osteoclast differentiation	0.0048906	0.0217024	0.235142	0.718869	1.67928	30
GO:0000281 mitotic cytokinesis	0.00490812	0.0217527	0.220823	0.630415	1.62738	65
GO:0048644 muscle organ morphogenesis	0.00492887	0.0218172	0.407018	-0.427468	-1.56492	76
GO:1903556 negative regulation of tumor necrosis factor superfamily cytokine production	0.00495563	0.0219081	0.220823	0.6344	1.62773	62
GO:0010389 regulation of G2/M transition of mitotic cell cycle	0.00512821	0.0226426	0.211071	0.60506	1.6095	91
GO:0071867 response to monoamine	0.00518043	0.0227874	0.407018	-0.468877	-1.61768	57
GO:0071869 response to catecholamine	0.00518043	0.0227874	0.407018	-0.468877	-1.61768	57
GO:0000077 DNA damage checkpoint signaling	0.00517019	0.0227874	0.208827	0.583509	1.56736	106
GO:0044242 cellular lipid catabolic process	0.00523642	0.0230049	0.407018	-0.324719	-1.34985	186
GO:0051445 regulation of meiotic cell cycle	0.00532946	0.0233845	0.21826	0.662972	1.636	44
GO:0001654 eye development	0.00538025	0.0235486	0.407018	-0.288683	-1.22681	317
GO:0007520 myoblast fusion	0.00537433	0.0235486	0.220823	0.698819	1.6769	36
GO:0006282 regulation of DNA repair	0.0053974	0.0235766	0.202499	0.5686	1.54557	125
GO:1901992 positive regulation of mitotic cell cycle phase transition	0.00540004	0.0235766	0.206652	0.602805	1.59375	85
GO:0005977 glycogen metabolic process	0.00545425	0.0236665	0.407018	-0.432604	-1.56331	72
GO:0006073 cellular glucan metabolic process	0.00545425	0.0236665	0.407018	-0.432604	-1.56331	72
GO:0044042 glucan metabolic process	0.00545425	0.0236665	0.407018	-0.432604	-1.56331	72
GO:0042743 hydrogen peroxide metabolic process	0.00545058	0.0236665	0.215783	0.660317	1.62945	44
GO:0019362 pyridine nucleotide metabolic process	0.00544633	0.0236665	0.226232	0.733009	1.66365	25
GO:0015850 organic hydroxy compound transport	0.00551046	0.0238809	0.407018	-0.319538	-1.344	211
GO:0007229 integrin-mediated signaling pathway	0.00557255	0.0240703	0.202499	0.599268	1.59286	90
GO:0002448 mast cell mediated immunity	0.00557171	0.0240703	0.213388	0.660057	1.62881	44
GO:0090025 regulation of monocyte chemotaxis	0.00557917	0.0240703	0.223479	0.732066	1.66151	25
GO:1905523 positive regulation of macrophage migration	0.00558152	0.0240703	0.220823	0.719556	1.67075	29
GO:0032412 regulation of ion transmembrane transporter activity	0.0056409	0.0242737	0.407018	-0.307864	-1.30859	232
GO:0001916 positive regulation of T cell mediated cytotoxicity	0.00564247	0.0242737	0.21826	0.711703	1.6701	31
GO:0050432 catecholamine secretion	0.00566348	0.0243343	0.407018	-0.471007	-1.62411	56
GO:0051588 regulation of neurotransmitter transport	0.00570619	0.0244801	0.407018	-0.368834	-1.42595	117
GO:2000515 negative regulation of CD4-positive, alpha-beta T cell activation	0.00571132	0.0244801	0.21826	0.718608	1.66855	29
GO:0060236 regulation of mitotic spindle organization	0.00576947	0.0246992	0.213388	0.695413	1.66157	35
GO:0070232 regulation of T cell apoptotic process	0.005873	0.0251119	0.208827	0.665563	1.62843	41
GO:1901890 positive regulation of cell junction assembly	0.00595489	0.0254311	0.407018	-0.36853	-1.41674	111
GO:0015844 monoamine transport	0.00596964	0.0254632	0.407018	-0.404934	-1.49983	83
GO:0016126 sterol biosynthetic process	0.00604066	0.025735	0.407018	-0.500809	-1.67208	47
GO:0010951 negative regulation of endopeptidase activity	0.00613822	0.026119	0.189707	0.563121	1.53067	125
GO:0086004 regulation of cardiac muscle cell contraction	0.00619343	0.0263221	0.407018	-0.539759	-1.70666	37
GO:0090303 positive regulation of wound healing	0.00622233	0.026413	0.200513	0.65652	1.63935	48
GO:0098815 modulation of excitatory postsynaptic potential	0.00625143	0.0264408	0.407018	-0.491503	-1.65637	49
GO:0009755 hormone-mediated signaling pathway	0.00624233	0.0264408	0.407018	-0.33858	-1.3378	136
GO:0032633 interleukin-4 production	0.00624522	0.0264408	0.206652	0.703042	1.65728	32
GO:0071774 response to fibroblast growth factor	0.00630905	0.0266525	0.407018	-0.396247	-1.46691	82
GO:0030890 positive regulation of B cell proliferation	0.0063742	0.0268633	0.202499	0.687979	1.65089	36
GO:0036297 interstrand cross-link repair	0.00637267	0.0268633	0.204544	0.700358	1.65095	32
GO:0014009 glial cell proliferation	0.0064335	0.0270807	0.194887	0.638706	1.61907	55
GO:0003170 heart valve development	0.00650457	0.0273145	0.407018	-0.441745	-1.53274	58
GO:0048588 developmental cell growth	0.00650048	0.0273145	0.407018	-0.292843	-1.2535	246
GO:2000649 regulation of sodium ion transmembrane transporter activity	0.00653651	0.0273833	0.407018	-0.474984	-1.62258	52
GO:0048638 regulation of developmental growth	0.00653316	0.0273833	0.407018	-0.280318	-1.22081	350
GO:0032720 negative regulation of tumor necrosis factor production	0.00657212	0.0274998	0.191388	0.625152	1.60161	61
GO:0016445 somatic diversification of immunoglobulins	0.00662025	0.0276682	0.189707	0.6199	1.60023	65
GO:0050848 regulation of calcium-mediated signaling	0.00675904	0.0282148	0.186473	0.614038	1.59731	69
GO:0002360 T cell lineage commitment	0.00688938	0.0287248	0.198584	0.720994	1.66739	28
GO:1902750 negative regulation of cell cycle G2/M phase transition	0.00694444	0.0289201	0.186473	0.626523	1.59886	59
GO:0061035 regulation of cartilage development	0.00696604	0.0289758	0.407018	-0.439087	-1.56087	67
GO:0046209 nitric oxide metabolic process	0.00699844	0.0290762	0.181915	0.597341	1.57214	80
GO:0048736 appendage development	0.00705136	0.029227	0.407018	-0.328267	-1.34944	178
GO:0060173 limb development	0.00705136	0.029227	0.407018	-0.328267	-1.34944	178
GO:0019228 neuronal action potential	0.00713234	0.0295153	0.407018	-0.537972	-1.71031	38
GO:0043433 negative regulation of DNA-binding transcription factor activity	0.00713768	0.0295153	0.173713	0.538502	1.48417	158
GO:0033032 regulation of myeloid cell apoptotic process	0.00726895	0.0300228	0.193114	0.709411	1.64719	29
GO:0048167 regulation of synaptic plasticity	0.00730511	0.0301368	0.407018	-0.31084	-1.28241	196
GO:2001057 reactive nitrogen species metabolic process	0.00731545	0.0301441	0.177674	0.594593	1.56775	82
GO:0070266 necroptotic process	0.00734735	0.0302402	0.189707	0.688537	1.63198	33
GO:0006809 nitric oxide biosynthetic process	0.00737265	0.0303088	0.177674	0.600466	1.5747	76
GO:0060419 heart growth	0.00740388	0.0304017	0.407018	-0.364773	-1.39443	108
GO:0010972 negative regulation of G2/M transition of mitotic cell cycle	0.00742977	0.0304724	0.180468	0.628931	1.60143	57
GO:0045911 positive regulation of DNA recombination	0.00753859	0.0308828	0.181915	0.643447	1.6067	48
GO:0032768 regulation of monooxygenase activity	0.00761329	0.0311525	0.181915	0.649579	1.60763	45
GO:0045765 regulation of angiogenesis	0.00766361	0.031322	0.165406	0.491199	1.38164	265
GO:0007528 neuromuscular junction development	0.00771504	0.0314956	0.407018	-0.488908	-1.66097	51
GO:0042770 signal transduction in response to DNA damage	0.00773754	0.0315509	0.166521	0.535538	1.47773	162
GO:0000289 nuclear-transcribed mRNA poly(A) tail shortening	0.00780929	0.0318066	0.335069	-0.587057	-1.71651	26
GO:0051952 regulation of amine transport	0.00786762	0.0319702	0.38073	-0.387484	-1.45204	89
GO:0051216 cartilage development	0.00786001	0.0319702	0.38073	-0.313378	-1.29099	183
GO:0014002 astrocyte development	0.00802957	0.0325906	0.181915	0.685929	1.61694	32
GO:0030168 platelet activation	0.0081546	0.0330317	0.168819	0.597305	1.56641	76
GO:0002335 mature B cell differentiation	0.00815702	0.0330317	0.180468	0.684557	1.6137	32
GO:0003171 atrioventricular valve development	0.00822867	0.0332767	0.335069	-0.575072	-1.70878	28
GO:1904407 positive regulation of nitric oxide metabolic process	0.00823643	0.0332767	0.175004	0.646085	1.59433	44
GO:1904892 regulation of receptor signaling pathway via STAT	0.00841373	0.0338376	0.166521	0.599971	1.56754	73
GO:0002204 somatic recombination of immunoglobulin genes involved in immune response	0.00841332	0.0338376	0.171214	0.632977	1.59147	51
GO:0002208 somatic diversification of immunoglobulins involved in immune response	0.00841332	0.0338376	0.171214	0.632977	1.59147	51
GO:0045190 isotype switching	0.00841332	0.0338376	0.171214	0.632977	1.59147	51
GO:0045143 homologous chromosome segregation	0.00844289	0.0339161	0.17245	0.641105	1.5906	46
GO:0016079 synaptic vesicle exocytosis	0.00850446	0.0341245	0.38073	-0.36056	-1.40683	121
GO:0045730 respiratory burst	0.00863443	0.0346066	0.179054	0.720193	1.63456	25
GO:2000117 negative regulation of cysteine-type endopeptidase activity	0.00866474	0.0346885	0.163242	0.590046	1.55294	80
GO:0060914 heart formation	0.00870322	0.0347635	0.326352	-0.564579	-1.69609	29
GO:0035767 endothelial cell chemotaxis	0.00870322	0.0347635	0.326352	-0.564205	-1.69496	29
GO:0010874 regulation of cholesterol efflux	0.00881057	0.0351524	0.344521	-0.536577	-1.66626	34
GO:0046330 positive regulation of JNK cascade	0.00887866	0.0353439	0.160147	0.583357	1.54794	89
GO:1904894 positive regulation of receptor signaling pathway via STAT	0.00887389	0.0353439	0.171214	0.669616	1.60682	36
GO:0030326 embryonic limb morphogenesis	0.00893434	0.0354853	0.38073	-0.347876	-1.36433	127
GO:0035113 embryonic appendage morphogenesis	0.00893434	0.0354853	0.38073	-0.347876	-1.36433	127
GO:0042060 wound healing	0.00912738	0.0362111	0.150964	0.4769	1.34739	318
GO:0060317 cardiac epithelial to mesenchymal transition	0.00913838	0.0362139	0.31828	-0.559805	-1.68175	29
GO:0045429 positive regulation of nitric oxide biosynthetic process	0.00915081	0.0362224	0.166521	0.647955	1.58856	42
GO:0051653 spindle localization	0.00918836	0.0363302	0.163242	0.627448	1.58371	53
GO:0032418 lysosome localization	0.00919901	0.0363315	0.159153	0.595837	1.55674	73
GO:0001754 eye photoreceptor cell differentiation	0.0092385	0.0364057	0.38073	-0.527837	-1.67809	38
GO:0090322 regulation of superoxide metabolic process	0.00923314	0.0364057	0.170004	0.685227	1.60797	31
GO:0039528 cytoplasmic pattern recognition receptor signaling pathway in response to virus	0.00926641	0.0364748	0.170004	0.693789	1.62069	30
GO:0048880 sensory system development	0.00932591	0.036668	0.38073	-0.283379	-1.20655	323
GO:0110110 positive regulation of animal organ morphogenesis	0.00936422	0.0367776	0.335069	-0.530469	-1.65948	35
GO:0060977 coronary vasculature morphogenesis	0.0094086	0.0369102	0.31828	-0.557003	-1.68439	30
GO:0080164 regulation of nitric oxide metabolic process	0.00941897	0.0369102	0.158178	0.602861	1.56112	67
GO:0031032 actomyosin structure organization	0.00952582	0.0372874	0.38073	-0.30745	-1.26843	196
GO:0046425 regulation of receptor signaling pathway via JAK-STAT	0.00958795	0.0374889	0.15722	0.601298	1.55221	65
GO:0045428 regulation of nitric oxide biosynthetic process	0.0096253	0.0375932	0.15722	0.606164	1.56147	64
GO:0030866 cortical actin cytoskeleton organization	0.00965466	0.0376243	0.163242	0.658311	1.59355	38
GO:0007064 mitotic sister chromatid cohesion	0.0096446	0.0376243	0.168819	0.712082	1.62582	26
GO:0090092 regulation of transmembrane receptor protein serine/threonine kinase signaling pathway	0.00968841	0.0377006	0.38073	-0.304372	-1.29028	222
GO:0022898 regulation of transmembrane transporter activity	0.00970637	0.0377006	0.38073	-0.29892	-1.27368	241
GO:0007611 learning or memory	0.00969726	0.0377006	0.38073	-0.296587	-1.26942	257
GO:0072524 pyridine-containing compound metabolic process	0.00981392	0.0380763	0.164313	0.678784	1.6001	32
GO:0035136 forelimb morphogenesis	0.00991649	0.0383067	0.335069	-0.509663	-1.63253	39
GO:2001233 regulation of apoptotic signaling pathway	0.00991686	0.0383067	0.144646	0.463908	1.31309	374
GO:1901099 negative regulation of signal transduction in absence of ligand	0.00990991	0.0383067	0.164313	0.68884	1.60913	30
GO:2001240 negative regulation of extrinsic apoptotic signaling pathway in absence of ligand	0.00990991	0.0383067	0.164313	0.68884	1.60913	30
GO:0042490 mechanoreceptor differentiation	0.010068	0.0388481	0.38073	-0.42027	-1.52371	73
GO:0043030 regulation of macrophage activation	0.0101227	0.039016	0.156279	0.627004	1.56937	49
GO:0002686 negative regulation of leukocyte migration	0.0101744	0.0391513	0.15722	0.638013	1.57441	44
GO:0030279 negative regulation of ossification	0.01018	0.0391513	0.159153	0.659589	1.58984	37
GO:0003407 neural retina development	0.010266	0.039439	0.38073	-0.477542	-1.60932	49
GO:0021575 hindbrain morphogenesis	0.0105919	0.040558	0.35482	-0.473835	-1.59683	49
GO:0032922 circadian regulation of gene expression	0.0105974	0.040558	0.38073	-0.422331	-1.50131	67
GO:0002691 regulation of cellular extravasation	0.0106149	0.040558	0.154446	0.641171	1.57193	42
GO:0045740 positive regulation of DNA replication	0.0106139	0.040558	0.153554	0.634218	1.57351	46
GO:0070527 platelet aggregation	0.0106139	0.040558	0.153554	0.634686	1.57467	46
GO:0065004 protein-DNA complex assembly	0.0107276	0.0409439	0.143185	0.547706	1.4856	121
GO:0032928 regulation of superoxide anion generation	0.0107598	0.0410226	0.160147	0.71347	1.6193	25
GO:0016447 somatic recombination of immunoglobulin gene segments	0.0108457	0.0413054	0.1485	0.606138	1.55034	60
GO:0034765 regulation of ion transmembrane transport	0.0110584	0.0420696	0.38073	-0.265067	-1.18359	410
GO:0042596 fear response	0.0110742	0.0420843	0.326352	-0.502267	-1.6316	42
GO:0044344 cellular response to fibroblast growth factor stimulus	0.0111381	0.0422361	0.38073	-0.401776	-1.47962	80
GO:0045862 positive regulation of proteolysis	0.0111289	0.0422361	0.136483	0.471466	1.33251	324
GO:0003073 regulation of systemic arterial blood pressure	0.0112817	0.0426885	0.38073	-0.389078	-1.45678	86
GO:1901342 regulation of vasculature development	0.0112801	0.0426885	0.135863	0.482978	1.35942	269
GO:0070304 positive regulation of stress-activated protein kinase signaling cascade	0.0114298	0.0432024	0.138395	0.542432	1.47444	125
GO:2000300 regulation of synaptic vesicle exocytosis	0.0114645	0.0432869	0.38073	-0.409694	-1.48052	72
GO:0030850 prostate gland development	0.0115163	0.0434361	0.344521	-0.459975	-1.56268	51
GO:0051341 regulation of oxidoreductase activity	0.0115486	0.0435113	0.140389	0.571444	1.51347	87
GO:1902117 positive regulation of organelle assembly	0.0115939	0.0436351	0.141767	0.593432	1.54456	70
GO:0150077 regulation of neuroinflammatory response	0.0116264	0.0437107	0.153554	0.706005	1.61195	26
GO:0008217 regulation of blood pressure	0.0117683	0.0441969	0.38073	-0.333795	-1.35638	163
GO:0045766 positive regulation of angiogenesis	0.0120195	0.0450442	0.133463	0.524185	1.44352	154
GO:1904018 positive regulation of vasculature development	0.0120195	0.0450442	0.133463	0.524185	1.44352	154
GO:0021587 cerebellum morphogenesis	0.0120409	0.0450767	0.326352	-0.474248	-1.5834	47
GO:0060740 prostate gland epithelium morphogenesis	0.0120594	0.0450977	0.285313	-0.530873	-1.62294	32
GO:0150063 visual system development	0.0121619	0.0454328	0.38073	-0.279913	-1.19295	320
GO:0051293 establishment of spindle localization	0.0122053	0.0455467	0.14247	0.621245	1.55126	48
GO:0032467 positive regulation of cytokinesis	0.0123313	0.0459679	0.147705	0.683481	1.58698	29
GO:0051785 positive regulation of nuclear division	0.0124	0.0461754	0.139051	0.604066	1.53984	58
GO:0045840 positive regulation of mitotic nuclear division	0.0124451	0.0462942	0.14247	0.634392	1.55531	42
GO:0060259 regulation of feeding behavior	0.0125303	0.046562	0.260821	-0.573227	-1.65228	25
GO:0003229 ventricular cardiac muscle tissue development	0.0128663	0.0477004	0.344521	-0.443981	-1.53092	56
GO:0032200 telomere organization	0.0128773	0.0477004	0.130086	0.53585	1.45845	127
GO:0034110 regulation of homotypic cell-cell adhesion	0.0128734	0.0477004	0.141767	0.655402	1.57272	36
GO:0046849 bone remodeling	0.013044	0.0482667	0.131742	0.564679	1.49838	89
GO:0002200 somatic diversification of immune receptors	0.0132421	0.0489483	0.132309	0.58329	1.52489	74
GO:0046467 membrane lipid biosynthetic process	0.0134028	0.0494905	0.38073	-0.345604	-1.33295	114
GO:0045214 sarcomere organization	0.0134756	0.0497071	0.297233	-0.479594	-1.57083	43
GO:0010952 positive regulation of peptidase activity	0.0135079	0.0497743	0.125463	0.517077	1.42765	163
GO:0043583 ear development	0.0135334	0.0498161	0.38073	-0.29784	-1.23075	195
GO:0050857 positive regulation of antigen receptor-mediated signaling pathway	0.0136081	0.0500387	0.141767	0.701688	1.60209	26
GO:0010950 positive regulation of endopeptidase activity	0.0136773	0.0501561	0.124979	0.520698	1.43391	154
GO:0000723 telomere maintenance	0.0136885	0.0501561	0.126448	0.536412	1.45587	122
GO:1903036 positive regulation of response to wounding	0.0136971	0.0501561	0.131183	0.589949	1.52291	65
GO:0007566 embryo implantation	0.0136954	0.0501561	0.134051	0.615359	1.54023	49
GO:0051781 positive regulation of cell division	0.0137313	0.0502291	0.130631	0.583722	1.51156	67
GO:0001822 kidney development	0.0137786	0.0502975	0.38073	-0.279929	-1.19227	286
GO:0032874 positive regulation of stress-activated MAPK cascade	0.0137756	0.0502975	0.125953	0.536771	1.4578	123
GO:0120254 olefinic compound metabolic process	0.0138774	0.0505901	0.38073	-0.384445	-1.43943	86
GO:0043547 positive regulation of GTPase activity	0.0138875	0.0505901	0.122637	0.491046	1.37359	228
GO:0006805 xenobiotic metabolic process	0.0141176	0.0513754	0.344521	-0.417511	-1.47529	64
GO:0008585 female gonad development	0.0141782	0.0515425	0.125953	0.558767	1.48816	92
GO:0010638 positive regulation of organelle organization	0.0142043	0.0515839	0.120421	0.443304	1.25845	483
GO:0032373 positive regulation of sterol transport	0.0142928	0.051765	0.269842	-0.517006	-1.61736	35
GO:0032376 positive regulation of cholesterol transport	0.0142928	0.051765	0.269842	-0.517006	-1.61736	35
GO:0040001 establishment of mitotic spindle localization	0.0142983	0.051765	0.134647	0.654842	1.56463	35
GO:0090181 regulation of cholesterol metabolic process	0.0143369	0.0518516	0.256635	-0.528305	-1.59761	30
GO:0030865 cortical cytoskeleton organization	0.0144059	0.0520476	0.12849	0.594102	1.52434	62
GO:0046545 development of primary female sexual characteristics	0.0145573	0.0525407	0.124027	0.554167	1.47966	95
GO:0070229 negative regulation of lymphocyte apoptotic process	0.0146493	0.0528185	0.132309	0.646489	1.55826	37
GO:0045931 positive regulation of mitotic cell cycle	0.0146824	0.0528837	0.122184	0.537257	1.45504	117
GO:0046320 regulation of fatty acid oxidation	0.0148947	0.0535935	0.269842	-0.513543	-1.62377	37
GO:0046427 positive regulation of receptor signaling pathway via JAK-STAT	0.0149292	0.0536628	0.133463	0.675474	1.57791	30
GO:0000079 regulation of cyclin-dependent protein serine/threonine kinase activity	0.0149796	0.0537889	0.124979	0.579736	1.50124	67
GO:0060390 regulation of SMAD protein signal transduction	0.0152306	0.054579	0.245188	-0.537621	-1.6151	29
GO:1903409 reactive oxygen species biosynthetic process	0.0152272	0.054579	0.125463	0.598659	1.52132	56
GO:0010460 positive regulation of heart rate	0.0153597	0.0549857	0.235142	-0.569037	-1.64021	25
GO:0150076 neuroinflammatory response	0.0154219	0.055152	0.130631	0.663214	1.56339	32
GO:0045662 negative regulation of myoblast differentiation	0.015445	0.0551787	0.132309	0.689717	1.58598	27
GO:0051235 maintenance of location	0.0155857	0.0556249	0.115167	0.470439	1.32568	292
GO:2000781 positive regulation of double-strand break repair	0.0156077	0.055647	0.127457	0.633841	1.54554	40
GO:0001662 behavioral fear response	0.0156576	0.0557684	0.265217	-0.494059	-1.58255	39
GO:0008207 C21-steroid hormone metabolic process	0.0157639	0.0560903	0.232057	-0.568407	-1.63839	25
GO:0006284 base-excision repair	0.0158435	0.0563166	0.12695	0.64248	1.55523	38
GO:0051294 establishment of spindle orientation	0.015873	0.0563644	0.127457	0.648733	1.55671	36
GO:0010939 regulation of necrotic cell death	0.0160542	0.0569503	0.12695	0.650595	1.55448	35
GO:0071897 DNA biosynthetic process	0.0160941	0.0570343	0.11479	0.512249	1.41347	162
GO:0043507 positive regulation of JUN kinase activity	0.0161385	0.0571343	0.122637	0.600655	1.51609	53
GO:0072009 nephron epithelium development	0.016223	0.0573755	0.352488	-0.352629	-1.34082	99
GO:0045661 regulation of myoblast differentiation	0.0163762	0.0578592	0.121293	0.5984	1.51689	55
GO:0060325 face morphogenesis	0.0164355	0.0580107	0.256635	-0.500176	-1.5815	37
GO:0090263 positive regulation of canonical Wnt signaling pathway	0.0164633	0.0580211	0.352488	-0.35245	-1.34014	99
GO:0030225 macrophage differentiation	0.0164714	0.0580211	0.123558	0.624252	1.53045	42
GO:0043281 regulation of cysteine-type endopeptidase activity involved in apoptotic process	0.0168746	0.0593818	0.111555	0.4993	1.3872	187
GO:0051482 positive regulation of cytosolic calcium ion concentration involved in phospholipase C-activating G protein-coupled signaling pathway	0.0168985	0.0594063	0.125953	0.678856	1.56994	28
GO:0051154 negative regulation of striated muscle cell differentiation	0.0169915	0.0596738	0.248833	-0.501776	-1.58485	36
GO:0060251 regulation of glial cell proliferation	0.0170665	0.0598775	0.122184	0.634694	1.54025	39
GO:0010212 response to ionizing radiation	0.017285	0.0605836	0.111901	0.52412	1.42859	129
GO:0051346 negative regulation of hydrolase activity	0.0174307	0.0610118	0.108893	0.472287	1.32912	267
GO:0030857 negative regulation of epithelial cell differentiation	0.0174419	0.0610118	0.119566	0.61868	1.5267	44
GO:0051298 centrosome duplication	0.0178612	0.0624165	0.113682	0.571855	1.49249	72
GO:0044788 modulation by host of viral process	0.0179384	0.0626242	0.122184	0.676884	1.56538	28
GO:0045137 development of primary sexual characteristics	0.018042	0.0629236	0.107942	0.500804	1.38917	179
GO:0030510 regulation of BMP signaling pathway	0.0180794	0.0629916	0.352488	-0.364148	-1.36451	88
GO:0046621 negative regulation of organ growth	0.0182306	0.0634553	0.248833	-0.483298	-1.55446	40
GO:0051651 maintenance of location in cell	0.0182597	0.063494	0.107015	0.495685	1.37908	192
GO:0071168 protein localization to chromatin	0.018338	0.0637034	0.119991	0.660728	1.55048	31
GO:0002562 somatic diversification of immune receptors via germline recombination within a single locus	0.0184556	0.0639855	0.112251	0.571265	1.48185	68
GO:0016444 somatic cell DNA recombination	0.0184556	0.0639855	0.112251	0.571265	1.48185	68
GO:0030148 sphingolipid biosynthetic process	0.0186861	0.064721	0.352488	-0.385627	-1.42015	80
GO:0032770 positive regulation of monooxygenase activity	0.0187183	0.0647687	0.119566	0.674232	1.55925	28
GO:0032673 regulation of interleukin-4 production	0.0187607	0.0648517	0.120421	0.687421	1.56952	26
GO:0008406 gonad development	0.0188795	0.0651803	0.10552	0.500782	1.38768	175
GO:0038083 peptidyl-tyrosine autophosphorylation	0.0188929	0.0651803	0.119991	0.686967	1.56848	26
GO:0061756 leukocyte adhesion to vascular endothelial cell	0.0189353	0.0652629	0.113682	0.604308	1.51256	49
GO:0048640 negative regulation of developmental growth	0.0190398	0.0655586	0.352488	-0.34913	-1.34874	116
GO:0001779 natural killer cell differentiation	0.0191075	0.0657274	0.117506	0.659558	1.54774	31
GO:0071900 regulation of protein serine/threonine kinase activity	0.0192501	0.0661062	0.10325	0.459513	1.29882	323
GO:2000108 positive regulation of leukocyte apoptotic process	0.0192551	0.0661062	0.11632	0.651715	1.5447	33
GO:0002209 behavioral defense response	0.0193029	0.0662057	0.241698	-0.481217	-1.54776	40
GO:0099637 neurotransmitter receptor transport	0.0194018	0.0664152	0.208827	-0.558068	-1.60859	25
GO:0051283 negative regulation of sequestering of calcium ion	0.0193945	0.0664152	0.106711	0.538806	1.44557	103
GO:0035725 sodium ion transmembrane transport	0.0194638	0.0665627	0.352488	-0.345002	-1.33157	115
GO:0000381 regulation of alternative mRNA splicing, via spliceosome	0.0195155	0.0666101	0.269842	-0.428864	-1.47752	54
GO:0019731 antibacterial humoral response	0.0195026	0.0666101	0.117506	0.681529	1.56716	27
GO:0032963 collagen metabolic process	0.0196632	0.0670493	0.106409	0.542741	1.44915	95
GO:0050732 negative regulation of peptidyl-tyrosine phosphorylation	0.019845	0.0676036	0.110201	0.592709	1.498	54
GO:0061640 cytoskeleton-dependent cytokinesis	0.0198661	0.06761	0.106409	0.552456	1.46444	88
GO:2001252 positive regulation of chromosome organization	0.0199022	0.0676673	0.107015	0.561676	1.47676	79
GO:2001257 regulation of cation channel activity	0.0199508	0.0677671	0.352488	-0.327115	-1.3139	149
GO:0045445 myoblast differentiation	0.0200155	0.0679214	0.106409	0.553459	1.46161	83
GO:0051208 sequestering of calcium ion	0.020127	0.0679721	0.104652	0.533414	1.43403	107
GO:0051209 release of sequestered calcium ion into cytosol	0.0200734	0.0679721	0.104939	0.539407	1.44587	102
GO:0034113 heterotypic cell-cell adhesion	0.0201029	0.0679721	0.110535	0.602924	1.50552	48
GO:0043029 T cell homeostasis	0.0200604	0.0679721	0.111212	0.610596	1.51115	45
GO:1902229 regulation of intrinsic apoptotic signaling pathway in response to DNA damage	0.0201117	0.0679721	0.112604	0.635617	1.53206	37
GO:0045061 thymic T cell selection	0.020288	0.06845	0.115167	0.679988	1.56361	27
GO:0046928 regulation of neurotransmitter secretion	0.0203844	0.0686436	0.352488	-0.354308	-1.3504	104
GO:0007612 learning	0.020367	0.0686436	0.352488	-0.334595	-1.32624	139
GO:0015872 dopamine transport	0.0204559	0.0688142	0.245188	-0.455033	-1.5163	46
GO:0035249 synaptic transmission, glutamatergic	0.0204741	0.0688142	0.335069	-0.373441	-1.39053	85
GO:0007200 phospholipase C-activating G protein-coupled receptor signaling pathway	0.0205988	0.0691673	0.105814	0.568846	1.48057	70
GO:0051592 response to calcium ion	0.0207183	0.069502	0.352488	-0.343065	-1.31884	111
GO:0010613 positive regulation of cardiac muscle hypertrophy	0.0208008	0.0696462	0.229089	-0.4851	-1.54222	38
GO:0014742 positive regulation of muscle hypertrophy	0.0208008	0.0696462	0.229089	-0.4851	-1.54222	38
GO:0001657 ureteric bud development	0.0210054	0.0699982	0.352488	-0.360215	-1.35113	91
GO:0072163 mesonephric epithelium development	0.0210054	0.0699982	0.352488	-0.360215	-1.35113	91
GO:0072164 mesonephric tubule development	0.0210054	0.0699982	0.352488	-0.360215	-1.35113	91
GO:2001056 positive regulation of cysteine-type endopeptidase activity	0.0209754	0.0699982	0.101118	0.51588	1.41032	133
GO:0051282 regulation of sequestering of calcium ion	0.0209948	0.0699982	0.102435	0.534863	1.43669	105
GO:0003254 regulation of membrane depolarization	0.0210716	0.0700861	0.245188	-0.451634	-1.5079	47
GO:0071902 positive regulation of protein serine/threonine kinase activity	0.0210677	0.0700861	0.0996	0.493333	1.37062	187
GO:0045453 bone resorption	0.0213446	0.0709269	0.104652	0.573815	1.48127	65
GO:2001237 negative regulation of extrinsic apoptotic signaling pathway	0.0213764	0.0709655	0.102168	0.544272	1.44956	92
GO:0019883 antigen processing and presentation of endogenous antigen	0.0214031	0.0709873	0.112604	0.681156	1.55521	26
GO:2000191 regulation of fatty acid transport	0.0217887	0.0721982	0.109216	0.646447	1.53222	33
GO:0048535 lymph node development	0.021838	0.0722936	0.110535	0.670014	1.54949	28
GO:0046605 regulation of centrosome cycle	0.0220405	0.0728615	0.104939	0.594057	1.49361	51
GO:0006221 pyrimidine nucleotide biosynthetic process	0.022051	0.0728615	0.111212	0.683965	1.55234	25
GO:0035150 regulation of tube size	0.0221458	0.072969	0.352488	-0.324831	-1.29268	144
GO:0035296 regulation of tube diameter	0.0221458	0.072969	0.352488	-0.324831	-1.29268	144
GO:0097746 blood vessel diameter maintenance	0.0221458	0.072969	0.352488	-0.324831	-1.29268	144
GO:0045648 positive regulation of erythrocyte differentiation	0.022358	0.0735994	0.109216	0.668061	1.54498	28
GO:1902751 positive regulation of cell cycle G2/M phase transition	0.0223938	0.0736485	0.108573	0.658199	1.53755	30
GO:0070302 regulation of stress-activated protein kinase signaling cascade	0.0225787	0.0741871	0.096079	0.489967	1.36197	189
GO:0015837 amine transport	0.0228091	0.0748744	0.335069	-0.361675	-1.36141	92
GO:0045778 positive regulation of ossification	0.0230326	0.0755376	0.241698	-0.432828	-1.47045	51
GO:0048168 regulation of neuronal synaptic plasticity	0.0230548	0.0755397	0.256635	-0.422201	-1.45664	57
GO:0050879 multicellular organismal movement	0.0232851	0.0761396	0.238353	-0.437635	-1.47924	50
GO:0050881 musculoskeletal movement	0.0232851	0.0761396	0.238353	-0.437635	-1.47924	50
GO:0050878 regulation of body fluid levels	0.0233027	0.0761396	0.0939237	0.466526	1.31167	262
GO:0120178 steroid hormone biosynthetic process	0.0234438	0.0765124	0.189707	-0.551633	-1.59004	25
GO:0006633 fatty acid biosynthetic process	0.0234603	0.0765124	0.352488	-0.32835	-1.29374	129
GO:0060323 head morphogenesis	0.0235101	0.0766038	0.220823	-0.468192	-1.51326	41
GO:0043406 positive regulation of MAP kinase activity	0.0237364	0.0772694	0.0954174	0.516853	1.4037	123
GO:0010639 negative regulation of organelle organization	0.0237594	0.0772729	0.0926961	0.452157	1.27795	337
GO:0007193 adenylate cyclase-inhibiting G protein-coupled receptor signaling pathway	0.0238095	0.0773645	0.220823	-0.462926	-1.5038	42
GO:0010875 positive regulation of cholesterol efflux	0.023848	0.0774181	0.188069	-0.549566	-1.58408	25
GO:1902230 negative regulation of intrinsic apoptotic signaling pathway in response to DNA damage	0.0240454	0.077987	0.106111	0.673769	1.53835	26
GO:0045910 negative regulation of DNA recombination	0.0241038	0.0781042	0.101902	0.616243	1.50776	41
GO:0014743 regulation of muscle hypertrophy	0.0241503	0.0781829	0.279866	-0.39247	-1.41448	71
GO:2001021 negative regulation of response to DNA damage stimulus	0.0242404	0.0784025	0.0969823	0.556041	1.4582	76
GO:0034109 homotypic cell-cell adhesion	0.0242642	0.0784075	0.097212	0.559546	1.46037	72
GO:0003281 ventricular septum development	0.0243902	0.0787343	0.291091	-0.380268	-1.3949	78
GO:0072698 protein localization to microtubule cytoskeleton	0.0244101	0.0787343	0.0986245	0.582066	1.47916	56
GO:0034754 cellular hormone metabolic process	0.0245283	0.0790431	0.285313	-0.381661	-1.39502	75
GO:0070741 response to interleukin-6	0.0246978	0.0794438	0.103804	0.663913	1.53539	28
GO:0071354 cellular response to interleukin-6	0.0246978	0.0794438	0.103804	0.663913	1.53539	28
GO:0001783 B cell apoptotic process	0.0248382	0.0798223	0.104367	0.671617	1.53343	26
GO:1904029 regulation of cyclin-dependent protein kinase activity	0.0253264	0.0813172	0.0951997	0.559539	1.45793	71
GO:0006919 activation of cysteine-type endopeptidase activity involved in apoptotic process	0.0253534	0.0813296	0.0949836	0.557333	1.45614	73
GO:0046850 regulation of bone remodeling	0.0253927	0.0813815	0.0974434	0.588003	1.48139	52
GO:0006635 fatty acid beta-oxidation	0.0257778	0.0825405	0.269842	-0.394941	-1.40807	69
GO:0042472 inner ear morphogenesis	0.0258621	0.0827351	0.297233	-0.369132	-1.37448	85
GO:0010824 regulation of centrosome duplication	0.0259819	0.0830429	0.0974434	0.600711	1.48669	45
GO:0001658 branching involved in ureteric bud morphogenesis	0.026245	0.0838076	0.232057	-0.415257	-1.43064	54
GO:0009611 response to wounding	0.0265292	0.0846384	0.0875268	0.438779	1.24314	419
GO:0060512 prostate gland morphogenesis	0.0265655	0.0846774	0.193114	-0.492668	-1.52003	33
GO:0043087 regulation of GTPase activity	0.0266774	0.0849571	0.0873573	0.452346	1.278	316
GO:0032872 regulation of stress-activated MAPK cascade	0.0269302	0.0856847	0.0878686	0.48537	1.34782	186
GO:0030901 midbrain development	0.0272232	0.0865389	0.186473	-0.500257	-1.52061	31
GO:0000132 establishment of mitotic spindle orientation	0.0273147	0.0867513	0.0979108	0.645492	1.51473	31
GO:0007369 gastrulation	0.0274892	0.0871671	0.352488	-0.320067	-1.28558	149
GO:0042771 intrinsic apoptotic signaling pathway in response to DNA damage by p53 class mediator	0.0274952	0.0871671	0.0947688	0.603105	1.48827	44
GO:0007188 adenylate cyclase-modulating G protein-coupled receptor signaling pathway	0.0275366	0.0872199	0.352488	-0.31311	-1.26609	154
GO:1903305 regulation of regulated secretory pathway	0.0277835	0.0879229	0.0870212	0.497682	1.36933	152
GO:0021515 cell differentiation in spinal cord	0.0278503	0.0879805	0.180468	-0.512914	-1.54088	29
GO:0000082 G1/S transition of mitotic cell cycle	0.0278517	0.0879805	0.08636	0.484068	1.3442	186
GO:0032703 negative regulation of interleukin-2 production	0.028009	0.0883979	0.098147	0.6665	1.52175	26
GO:0044380 protein localization to cytoskeleton	0.0282681	0.0891358	0.0911297	0.569842	1.4575	60
GO:0046660 female sex differentiation	0.0284854	0.0897406	0.0875268	0.519096	1.39616	108
GO:0001676 long-chain fatty acid metabolic process	0.0286225	0.0900114	0.256635	-0.387547	-1.39674	71
GO:1904645 response to amyloid-beta	0.0286214	0.0900114	0.0943435	0.625831	1.50176	36
GO:1904738 vascular associated smooth muscle cell migration	0.0286738	0.0900922	0.180468	-0.49941	-1.51023	30
GO:0045686 negative regulation of glial cell differentiation	0.0287892	0.0903738	0.175004	-0.532725	-1.57021	27
GO:0033555 multicellular organismal response to stress	0.0288154	0.0903755	0.279866	-0.365834	-1.36025	84
GO:0045646 regulation of erythrocyte differentiation	0.0288934	0.0905396	0.0919032	0.592584	1.47599	47
GO:0018198 peptidyl-cysteine modification	0.029003	0.0908022	0.0920996	0.596756	1.4769	45
GO:0030501 positive regulation of bone mineralization	0.0291212	0.091091	0.193114	-0.473588	-1.50562	38
GO:1904752 regulation of vascular associated smooth muscle cell migration	0.0291558	0.0911183	0.176324	-0.510636	-1.53403	29
GO:0009066 aspartate family amino acid metabolic process	0.0292208	0.0912404	0.181915	-0.492184	-1.50467	32
GO:0060119 inner ear receptor cell development	0.0292835	0.0913464	0.211071	-0.435822	-1.46872	49
GO:0021695 cerebellar cortex development	0.0293066	0.0913464	0.226232	-0.410332	-1.41489	56
GO:0051353 positive regulation of oxidoreductase activity	0.0294499	0.0917116	0.0901888	0.580506	1.46523	53
GO:0031334 positive regulation of protein-containing complex assembly	0.029928	0.0931181	0.0828211	0.470305	1.31476	225
GO:0035315 hair cell differentiation	0.0303916	0.094372	0.200513	-0.440458	-1.46773	46
GO:0043279 response to alkaloid	0.0304114	0.094372	0.248833	-0.377227	-1.35954	71
GO:0071824 protein-DNA complex subunit organization	0.0304002	0.094372	0.0829663	0.489835	1.35013	160
GO:0051646 mitochondrion localization	0.0305296	0.0945734	0.206652	-0.433513	-1.46094	49
GO:2000573 positive regulation of DNA biosynthetic process	0.0305301	0.0945734	0.086197	0.546294	1.43122	75
GO:0060675 ureteric bud morphogenesis	0.0308503	0.0954812	0.226232	-0.399331	-1.39703	61
GO:0001832 blastocyst growth	0.0314136	0.0971393	0.0920996	0.658991	1.51533	27
GO:0031109 microtubule polymerization or depolymerization	0.0314894	0.097288	0.0826766	0.508737	1.37751	118
GO:0051148 negative regulation of muscle cell differentiation	0.0316027	0.0975526	0.223479	-0.398858	-1.39538	61
GO:0001504 neurotransmitter uptake	0.0317604	0.0979233	0.17245	-0.493689	-1.50064	31
GO:2000463 positive regulation of excitatory postsynaptic potential	0.0317837	0.0979233	0.176324	-0.48166	-1.48607	33
GO:0040020 regulation of meiotic nuclear division	0.0318063	0.0979233	0.0915141	0.657345	1.51154	27
GO:0007548 sex differentiation	0.0319073	0.0981485	0.0801935	0.468716	1.30958	223
GO:0061333 renal tubule morphogenesis	0.0320807	0.0985955	0.245188	-0.372326	-1.35677	74
GO:0000380 alternative mRNA splicing, via spliceosome	0.0322004	0.0987908	0.241698	-0.384272	-1.3747	70
GO:2001235 positive regulation of apoptotic signaling pathway	0.0321877	0.0987908	0.0807267	0.492952	1.35385	148
GO:0014037 Schwann cell differentiation	0.0322581	0.0987956	0.188069	-0.451096	-1.45801	41
GO:0015833 peptide transport	0.032232	0.0987956	0.079541	0.461736	1.29476	246
GO:0046579 positive regulation of Ras protein signal transduction	0.0323022	0.0988449	0.0846141	0.556857	1.43749	65
GO:0003009 skeletal muscle contraction	0.0325283	0.0994292	0.177674	-0.477466	-1.49367	35
GO:0048706 embryonic skeletal system development	0.0325497	0.0994292	0.344521	-0.329647	-1.28839	125
GO:0046328 regulation of JNK cascade	0.0326509	0.0996518	0.0805925	0.50043	1.3675	132
GO:0051146 striated muscle cell differentiation	0.032776	0.0999469	0.321776	-0.275474	-1.1812	273
GO:0032886 regulation of microtubule-based process	0.0329859	0.1005	0.0786527	0.463701	1.29872	235
GO:0045191 regulation of isotype switching	0.033023	0.100526	0.0873573	0.616194	1.48524	37
GO:0061951 establishment of protein localization to plasma membrane	0.0334967	0.10188	0.226232	-0.387777	-1.37698	66
GO:0001823 mesonephros development	0.0335758	0.102032	0.321776	-0.366281	-1.37752	93
GO:2001243 negative regulation of intrinsic apoptotic signaling pathway	0.0337786	0.10256	0.0805925	0.5233	1.39759	96
GO:0055075 potassium ion homeostasis	0.0338696	0.102746	0.161159	-0.519504	-1.53124	27
GO:0043001 Golgi to plasma membrane protein transport	0.0338983	0.102746	0.183397	-0.446877	-1.44437	41
GO:0035025 positive regulation of Rho protein signal transduction	0.0341113	0.103303	0.0873573	0.635408	1.49107	31
GO:0051899 membrane depolarization	0.0342857	0.103742	0.241698	-0.369476	-1.35262	76
GO:0043331 response to dsRNA	0.0345336	0.104402	0.0849239	0.606042	1.47776	40
GO:0042542 response to hydrogen peroxide	0.0348317	0.105213	0.0785281	0.50703	1.37201	116
GO:0043506 regulation of JUN kinase activity	0.0349523	0.105487	0.0809972	0.550627	1.42586	67
GO:0097120 receptor localization to synapse	0.0350427	0.105669	0.226232	-0.384838	-1.37182	68
GO:0009411 response to UV	0.0356173	0.107309	0.0768411	0.494246	1.35305	141
GO:0060997 dendritic spine morphogenesis	0.0357782	0.107702	0.229089	-0.375793	-1.35437	71
GO:0002026 regulation of the force of heart contraction	0.0359865	0.108144	0.156279	-0.513734	-1.51424	27
GO:0016572 histone phosphorylation	0.0359767	0.108144	0.0844604	0.629506	1.49206	33
GO:0071478 cellular response to radiation	0.0360809	0.108335	0.0760357	0.487635	1.34204	153
GO:0002021 response to dietary excess	0.0364098	0.109136	0.155355	-0.513409	-1.51328	27
GO:0009581 detection of external stimulus	0.036405	0.109136	0.256635	-0.351407	-1.31685	89
GO:0010611 regulation of cardiac muscle hypertrophy	0.0364444	0.109147	0.226232	-0.379148	-1.35176	69
GO:0045777 positive regulation of blood pressure	0.0365344	0.109324	0.17245	-0.455046	-1.45758	39
GO:0046473 phosphatidic acid metabolic process	0.0365804	0.109368	0.152676	-0.521444	-1.52467	26
GO:0010661 positive regulation of muscle cell apoptotic process	0.0367368	0.109743	0.0835548	0.628825	1.49045	33
GO:2000134 negative regulation of G1/S transition of mitotic cell cycle	0.0367965	0.109828	0.0790299	0.549946	1.42212	66
GO:0051851 modulation by host of symbiont process	0.0369892	0.110309	0.0800618	0.569411	1.43912	54
GO:0010971 positive regulation of G2/M transition of mitotic cell cycle	0.0376963	0.112323	0.0838535	0.65087	1.49665	27
GO:0055022 negative regulation of cardiac muscle tissue growth	0.0380824	0.113282	0.156279	-0.487538	-1.47433	30
GO:0061117 negative regulation of heart growth	0.0380824	0.113282	0.156279	-0.487538	-1.47433	30
GO:0071479 cellular response to ionizing radiation	0.0387228	0.115089	0.0767245	0.544977	1.41366	68
GO:0021697 cerebellar cortex formation	0.0388036	0.115232	0.146922	-0.525288	-1.5141	25
GO:0010719 negative regulation of epithelial to mesenchymal transition	0.038961	0.115369	0.15722	-0.480807	-1.46988	32
GO:0032371 regulation of sterol transport	0.0389954	0.115369	0.188069	-0.4084	-1.40108	53
GO:0032374 regulation of cholesterol transport	0.0389954	0.115369	0.188069	-0.4084	-1.40108	53
GO:0045921 positive regulation of exocytosis	0.0390126	0.115369	0.0753642	0.526206	1.39123	85
GO:0045124 regulation of bone resorption	0.0390434	0.115369	0.0794124	0.593895	1.45602	42
GO:0007140 male meiotic nuclear division	0.0390463	0.115369	0.0792843	0.591999	1.45616	43
GO:0045494 photoreceptor cell maintenance	0.0391581	0.115602	0.161159	-0.465152	-1.44446	34
GO:0072171 mesonephric tubule morphogenesis	0.0392453	0.115762	0.200513	-0.390562	-1.37199	62
GO:0003044 regulation of systemic arterial blood pressure mediated by a chemical signal	0.0393658	0.11602	0.170004	-0.440815	-1.42477	41
GO:0045638 negative regulation of myeloid cell differentiation	0.0394357	0.116126	0.0752539	0.53251	1.40151	80
GO:0051817 modulation of process of other organism involved in symbiotic interaction	0.0394676	0.116126	0.0768411	0.558081	1.4242	59
GO:1902186 regulation of viral release from host cell	0.0396396	0.116535	0.0809972	0.634186	1.48146	30
GO:2001239 regulation of extrinsic apoptotic signaling pathway in absence of ligand	0.0398498	0.116957	0.0782806	0.588346	1.45185	44
GO:0009262 deoxyribonucleotide metabolic process	0.0398498	0.116957	0.0782806	0.588691	1.4527	44
GO:0009124 nucleoside monophosphate biosynthetic process	0.0398874	0.11697	0.0786527	0.596539	1.45955	41
GO:0061053 somite development	0.04	0.117202	0.21826	-0.36832	-1.331	72
GO:0043330 response to exogenous dsRNA	0.0402838	0.117936	0.0796703	0.624572	1.48037	33
GO:0044843 cell cycle G1/S phase transition	0.0404154	0.118222	0.0710016	0.466511	1.30113	206
GO:0006084 acetyl-CoA metabolic process	0.0408348	0.11935	0.151813	-0.482937	-1.46796	31
GO:0001990 regulation of systemic arterial blood pressure by hormone	0.0412801	0.120552	0.152676	-0.47392	-1.44883	32
GO:0050680 negative regulation of epithelial cell proliferation	0.0415978	0.121278	0.321776	-0.320622	-1.26144	133
GO:1902807 negative regulation of cell cycle G1/S phase transition	0.0415637	0.121278	0.0736533	0.536644	1.40059	72
GO:0045671 negative regulation of osteoclast differentiation	0.0427051	0.1243	0.0782806	0.636025	1.4768	29
GO:0001556 oocyte maturation	0.0427051	0.1243	0.0782806	0.636256	1.47733	29
GO:0055007 cardiac muscle cell differentiation	0.0428016	0.124478	0.310777	-0.314913	-1.2408	129
GO:0008088 axo-dendritic transport	0.0428571	0.124537	0.223479	-0.358252	-1.32626	82
GO:0061326 renal tubule development	0.0430108	0.124777	0.241698	-0.348473	-1.30709	91
GO:0030224 monocyte differentiation	0.0429858	0.124777	0.0776715	0.631209	1.4745	30
GO:0048608 reproductive structure development	0.043561	0.126269	0.0676915	0.431463	1.22168	387
GO:0009582 detection of abiotic stimulus	0.043771	0.126774	0.232057	-0.345606	-1.29503	88
GO:0010800 positive regulation of peptidyl-threonine phosphorylation	0.043936	0.127147	0.0771938	0.63899	1.47775	28
GO:0198738 cell-cell signaling by wnt	0.0440696	0.127429	0.321776	-0.260022	-1.13388	386
GO:0021696 cerebellar cortex morphogenesis	0.0441705	0.127492	0.155355	-0.455925	-1.44159	37
GO:0007409 axonogenesis	0.0441399	0.127492	0.321776	-0.258433	-1.14774	408
GO:0034103 regulation of tissue remodeling	0.0442001	0.127492	0.0712829	0.533977	1.39512	73
GO:0046503 glycerolipid catabolic process	0.0442368	0.127493	0.171214	-0.416666	-1.40417	49
GO:1905508 protein localization to microtubule organizing center	0.0448075	0.129032	0.0744947	0.601222	1.45536	38
GO:0032232 negative regulation of actin filament bundle assembly	0.0448852	0.12915	0.155355	-0.443728	-1.42133	39
GO:0061458 reproductive system development	0.0451723	0.12987	0.0664229	0.430926	1.22035	390
GO:1901136 carbohydrate derivative catabolic process	0.0455075	0.130727	0.0681021	0.491758	1.33669	125
GO:0110151 positive regulation of biomineralization	0.0457441	0.1313	0.162191	-0.42649	-1.41318	45
GO:0042417 dopamine metabolic process	0.0460152	0.13197	0.146152	-0.465137	-1.43509	33
GO:0042178 xenobiotic catabolic process	0.0461271	0.132183	0.139715	-0.486025	-1.4601	29
GO:0046530 photoreceptor cell differentiation	0.0462657	0.132473	0.17245	-0.398958	-1.36868	53
GO:0007498 mesoderm development	0.046595	0.133307	0.232057	-0.344644	-1.29272	91
GO:0055010 ventricular cardiac muscle tissue morphogenesis	0.0467563	0.133551	0.161159	-0.423464	-1.4111	46
GO:0008543 fibroblast growth factor receptor signaling pathway	0.0467365	0.133551	0.189707	-0.376568	-1.33464	65
GO:0010833 telomere maintenance via telomere lengthening	0.0468434	0.133692	0.0692037	0.532954	1.39096	72
GO:0086001 cardiac muscle cell action potential	0.0471063	0.134219	0.17245	-0.393982	-1.35734	54
GO:0061041 regulation of wound healing	0.0471424	0.134219	0.0674484	0.50263	1.35127	107
GO:0070670 response to interleukin-4	0.0471184	0.134219	0.074388	0.630914	1.46493	29
GO:0030177 positive regulation of Wnt signaling pathway	0.0473485	0.134696	0.291091	-0.316552	-1.24148	127
GO:0072080 nephron tubule development	0.0474138	0.134773	0.21826	-0.351135	-1.30747	85
GO:0060828 regulation of canonical Wnt signaling pathway	0.0476432	0.135316	0.321776	-0.275186	-1.16866	227
GO:0071353 cellular response to interleukin-4	0.0477057	0.135384	0.0739656	0.633967	1.46613	28
GO:0007031 peroxisome organization	0.047976	0.135932	0.146922	-0.448801	-1.41753	36
GO:2000045 regulation of G1/S transition of mitotic cell cycle	0.0479626	0.135932	0.0663458	0.491662	1.33442	122
GO:0016082 synaptic vesicle priming	0.0480888	0.13604	0.132882	-0.505921	-1.47928	26
GO:0098930 axonal transport	0.0480916	0.13604	0.181915	-0.379915	-1.34032	63
GO:0009612 response to mechanical stimulus	0.0483271	0.136597	0.285313	-0.317152	-1.24024	126
GO:0009394 2'-deoxyribonucleotide metabolic process	0.0486025	0.137155	0.0713773	0.59411	1.44177	39
GO:0019692 deoxyribose phosphate metabolic process	0.0486025	0.137155	0.0713773	0.59411	1.44177	39
GO:0048641 regulation of skeletal muscle tissue development	0.0493129	0.138937	0.130086	-0.515083	-1.48469	25
GO:0002762 negative regulation of myeloid leukocyte differentiation	0.0493	0.138937	0.069641	0.568704	1.42007	48
GO:0045739 positive regulation of DNA repair	0.0496533	0.139784	0.0669696	0.52774	1.38261	75
GO:0071539 protein localization to centrosome	0.0498688	0.140278	0.0708158	0.603223	1.44751	36
GO:0050974 detection of mechanical stimulus involved in sensory perception	0.0499266	0.140329	0.14247	-0.453406	-1.40798	34
GO:0009409 response to cold	0.0501044	0.140681	0.146922	-0.437643	-1.40184	39
GO:0050901 leukocyte tethering or rolling	0.0501319	0.140681	0.0708158	0.608966	1.45098	34
GO:0090330 regulation of platelet aggregation	0.0504782	0.14154	0.0726387	0.64559	1.46524	25
GO:0070507 regulation of microtubule cytoskeleton organization	0.0506946	0.142034	0.0636601	0.475959	1.30956	152
GO:0014046 dopamine secretion	0.0509055	0.142398	0.141073	-0.453156	-1.40721	34
GO:0014059 regulation of dopamine secretion	0.0509055	0.142398	0.141073	-0.453156	-1.40721	34
GO:2000241 regulation of reproductive process	0.0513432	0.143508	0.0632527	0.475841	1.30832	150
GO:0032147 activation of protein kinase activity	0.0514762	0.143766	0.065073	0.513672	1.36163	88
GO:0140353 lipid export from cell	0.0532782	0.14868	0.0674484	0.577479	1.42045	43
GO:0007618 mating	0.0535621	0.149236	0.141767	-0.436565	-1.38792	38
GO:1904646 cellular response to amyloid-beta	0.0535305	0.149236	0.068945	0.613702	1.44668	32
GO:0086010 membrane depolarization during action potential	0.0537029	0.14951	0.129015	-0.487513	-1.4486	28
GO:0002062 chondrocyte differentiation	0.0543175	0.150982	0.232057	-0.328881	-1.25349	104
GO:0006939 smooth muscle contraction	0.0543175	0.150982	0.232057	-0.328048	-1.25032	104
GO:0034101 erythrocyte homeostasis	0.0551666	0.153221	0.0611359	0.478418	1.30909	140
GO:0031952 regulation of protein autophosphorylation	0.0552326	0.153283	0.06604	0.573819	1.416	44
GO:0120163 negative regulation of cold-induced thermogenesis	0.0553883	0.153531	0.150129	-0.413193	-1.37955	47
GO:0055017 cardiac muscle tissue growth	0.055409	0.153531	0.223479	-0.330085	-1.25595	100
GO:0043280 positive regulation of cysteine-type endopeptidase activity involved in apoptotic process	0.0554785	0.153603	0.0616308	0.490862	1.32684	115
GO:0040036 regulation of fibroblast growth factor receptor signaling pathway	0.0568996	0.157413	0.127457	-0.467918	-1.415	30
GO:0099175 regulation of postsynapse organization	0.0570652	0.157747	0.223479	-0.326233	-1.23952	102
GO:0060993 kidney morphogenesis	0.0571121	0.157753	0.198584	-0.345746	-1.2874	85
GO:0000209 protein polyubiquitination	0.0574129	0.158335	0.0589828	0.451066	1.26027	223
GO:2000242 negative regulation of reproductive process	0.0574018	0.158335	0.0646399	0.56767	1.40492	45
GO:0006766 vitamin metabolic process	0.0576901	0.158975	0.0629188	0.540419	1.38225	60
GO:0051642 centrosome localization	0.0592855	0.163244	0.065146	0.605105	1.43423	33
GO:0048009 insulin-like growth factor receptor signaling pathway	0.0595878	0.163637	0.1245	-0.465523	-1.40776	30
GO:1901861 regulation of muscle tissue development	0.0596143	0.163637	0.14247	-0.4105	-1.3679	46
GO:0042733 embryonic digit morphogenesis	0.0595556	0.163637	0.176324	-0.366127	-1.30534	69
GO:0060976 coronary vasculature development	0.0595556	0.163637	0.176324	-0.364923	-1.30105	69
GO:0018149 peptide cross-linking	0.060103	0.16485	0.0652192	0.613744	1.43371	30
GO:0032210 regulation of telomere maintenance via telomerase	0.0603087	0.165285	0.0626552	0.560136	1.39868	48
GO:0048592 eye morphogenesis	0.0608273	0.166321	0.291091	-0.304812	-1.21276	142
GO:0051972 regulation of telomerase activity	0.060904	0.166321	0.0623946	0.561086	1.39754	47
GO:1904994 regulation of leukocyte adhesion to vascular endothelial cell	0.0609228	0.166321	0.0644264	0.606302	1.42923	32
GO:0060706 cell differentiation involved in embryonic placenta development	0.0608345	0.166321	0.065146	0.621784	1.43795	28
GO:0033198 response to ATP	0.0609063	0.166321	0.0656633	0.632317	1.4437	26
GO:0072528 pyrimidine-containing compound biosynthetic process	0.0609948	0.166388	0.0652926	0.627622	1.4432	27
GO:0060021 roof of mouth development	0.0612245	0.166885	0.202499	-0.333434	-1.2551	92
GO:0060113 inner ear receptor cell differentiation	0.0612745	0.166892	0.166521	-0.366612	-1.30182	66
GO:0033138 positive regulation of peptidyl-serine phosphorylation	0.0615116	0.167409	0.0590383	0.500997	1.3343	92
GO:0043254 regulation of protein-containing complex assembly	0.0618619	0.168232	0.0562362	0.422026	1.1957	418
GO:0018107 peptidyl-threonine phosphorylation	0.0621596	0.16865	0.0580619	0.487306	1.31636	114
GO:0006278 RNA-dependent DNA biosynthetic process	0.0621528	0.16865	0.0605921	0.538253	1.3736	59
GO:0007004 telomere maintenance via telomerase	0.0621528	0.16865	0.0605921	0.538253	1.3736	59
GO:0030218 erythrocyte differentiation	0.0622429	0.168657	0.0576421	0.479767	1.3069	128
GO:0043114 regulation of vascular permeability	0.0622578	0.168657	0.0620094	0.566179	1.39714	44
GO:0035116 embryonic hindlimb morphogenesis	0.0626632	0.169167	0.119566	-0.472354	-1.41903	29
GO:0014044 Schwann cell development	0.062653	0.169167	0.12695	-0.44517	-1.38241	34
GO:0003298 physiological muscle hypertrophy	0.0627346	0.169167	0.132882	-0.421876	-1.3569	40
GO:0003301 physiological cardiac muscle hypertrophy	0.0627346	0.169167	0.132882	-0.421876	-1.3569	40
GO:0061049 cell growth involved in cardiac muscle cell development	0.0627346	0.169167	0.132882	-0.421876	-1.3569	40
GO:0097553 calcium ion transmembrane import into cytosol	0.0626986	0.169167	0.0575384	0.481475	1.30812	124
GO:0099072 regulation of postsynaptic membrane neurotransmitter receptor levels	0.063	0.169753	0.181915	-0.34554	-1.27252	80
GO:1904356 regulation of telomere maintenance via telomere lengthening	0.0632691	0.170347	0.0601199	0.540361	1.3759	57
GO:0060412 ventricular septum morphogenesis	0.0642899	0.172568	0.137112	-0.406361	-1.35411	46
GO:0019076 viral release from host cell	0.064242	0.172568	0.0620094	0.590275	1.41644	36
GO:0035890 exit from host	0.064242	0.172568	0.0620094	0.590275	1.41644	36
GO:0035891 exit from host cell	0.064242	0.172568	0.0620094	0.590275	1.41644	36
GO:0014829 vascular associated smooth muscle contraction	0.0646726	0.173199	0.113319	-0.500557	-1.44282	25
GO:0051591 response to cAMP	0.0646193	0.173199	0.143185	-0.39288	-1.33473	51
GO:0030111 regulation of Wnt signaling pathway	0.0646252	0.173199	0.287805	-0.26081	-1.11083	286
GO:0060571 morphogenesis of an epithelial fold	0.0647756	0.173342	0.115932	-0.482024	-1.42077	27
GO:0018105 peptidyl-serine phosphorylation	0.0648632	0.173445	0.0549664	0.435215	1.22648	288
GO:0072078 nephron tubule morphogenesis	0.0649573	0.173565	0.165406	-0.361288	-1.28787	68
GO:0001895 retina homeostasis	0.0651319	0.173899	0.133463	-0.41077	-1.3454	43
GO:0061842 microtubule organizing center localization	0.0658374	0.17565	0.061382	0.595149	1.41805	34
GO:0070301 cellular response to hydrogen peroxide	0.066432	0.177102	0.0569272	0.503529	1.3336	87
GO:0051497 negative regulation of stress fiber assembly	0.066888	0.178182	0.120855	-0.449408	-1.38656	33
GO:0050995 negative regulation of lipid catabolic process	0.067248	0.179006	0.06233	0.62484	1.42663	26
GO:0050795 regulation of behavior	0.0683761	0.181597	0.161159	-0.358829	-1.2791	68
GO:2001236 regulation of extrinsic apoptotic signaling pathway	0.0682831	0.181597	0.0543383	0.464637	1.27953	154
GO:2000278 regulation of DNA biosynthetic process	0.0683542	0.181597	0.0551956	0.483685	1.30658	114
GO:0035019 somatic stem cell population maintenance	0.0686334	0.181868	0.134647	-0.401905	-1.34186	47
GO:1903426 regulation of reactive oxygen species biosynthetic process	0.0686286	0.181868	0.0587625	0.556921	1.38174	46
GO:0009162 deoxyribonucleoside monophosphate metabolic process	0.0685864	0.181868	0.061382	0.620354	1.42648	27
GO:0006893 Golgi to plasma membrane transport	0.069225	0.183298	0.150129	-0.368705	-1.28989	61
GO:0042310 vasoconstriction	0.0692951	0.183345	0.189707	-0.330666	-1.24029	91
GO:0000302 response to reactive oxygen species	0.0695884	0.183983	0.0535164	0.45768	1.26738	174
GO:0016055 Wnt signaling pathway	0.0700262	0.184863	0.287805	-0.260145	-1.13649	385
GO:0050999 regulation of nitric-oxide synthase activity	0.0699837	0.184863	0.0594305	0.591051	1.40829	34
GO:0002790 peptide secretion	0.0705382	0.186075	0.0527683	0.442938	1.23947	229
GO:2001234 negative regulation of apoptotic signaling pathway	0.0706384	0.186113	0.0527683	0.444251	1.24165	224
GO:0046888 negative regulation of hormone secretion	0.0706583	0.186113	0.0557092	0.516101	1.34698	72
GO:0009746 response to hexose	0.0712329	0.187225	0.285313	-0.298742	-1.19993	149
GO:0050806 positive regulation of synaptic transmission	0.0712251	0.187225	0.291091	-0.293509	-1.1929	155
GO:0007129 homologous chromosome pairing at meiosis	0.0712401	0.187225	0.0588724	0.589797	1.4053	34
GO:0042462 eye photoreceptor cell development	0.0715166	0.187531	0.108573	-0.482993	-1.41224	26
GO:1905476 negative regulation of protein localization to membrane	0.0714286	0.187531	0.115548	-0.452243	-1.38256	32
GO:0008360 regulation of cell shape	0.0714656	0.187531	0.0530558	0.465019	1.27886	151
GO:0070873 regulation of glycogen metabolic process	0.0716319	0.187694	0.116711	-0.445376	-1.37412	33
GO:0042886 amide transport	0.0722054	0.189056	0.0519306	0.433455	1.22019	272
GO:0050982 detection of mechanical stimulus	0.0723798	0.189372	0.12849	-0.403313	-1.33639	45
GO:1901616 organic hydroxy compound catabolic process	0.0725204	0.189458	0.0565295	0.544858	1.36992	51
GO:0002455 humoral immune response mediated by circulating immunoglobulin	0.0724947	0.189458	0.058275	0.586437	1.40119	35
GO:0001894 tissue homeostasis	0.0726591	0.189679	0.0519306	0.441822	1.23658	230
GO:0048839 inner ear development	0.0734266	0.19154	0.31828	-0.291537	-1.1861	167
GO:0051897 positive regulation of protein kinase B signaling	0.0741578	0.193305	0.0530558	0.485627	1.30556	107
GO:0034284 response to monosaccharide	0.0747922	0.194814	0.279866	-0.296173	-1.19311	150
GO:0034644 cellular response to UV	0.0754904	0.196487	0.0532221	0.500978	1.32453	85
GO:0070169 positive regulation of biomineral tissue development	0.0761741	0.19812	0.1245	-0.402005	-1.3243	44
GO:0045830 positive regulation of isotype switching	0.0763031	0.198309	0.0577985	0.609536	1.40963	28
GO:0017156 calcium-ion regulated exocytosis	0.0764045	0.198426	0.14247	-0.364921	-1.27286	60
GO:0010799 regulation of peptidyl-threonine phosphorylation	0.0768303	0.199385	0.0553344	0.551847	1.36915	46
GO:0007019 microtubule depolymerization	0.0770513	0.199762	0.0548754	0.545792	1.3661	49
GO:0043277 apoptotic cell clearance	0.0770891	0.199762	0.0550578	0.550179	1.37037	47
GO:0090169 regulation of spindle assembly	0.0771568	0.19979	0.0579561	0.616748	1.40816	26
GO:0071277 cellular response to calcium ion	0.0773109	0.200033	0.150129	-0.351601	-1.24988	67
GO:0022617 extracellular matrix disassembly	0.0773643	0.200033	0.0567771	0.591727	1.39488	32
GO:0009749 response to glucose	0.077748	0.20073	0.269842	-0.30049	-1.20137	147
GO:1902991 regulation of amyloid precursor protein catabolic process	0.0776948	0.20073	0.0554274	0.563968	1.37986	41
GO:0045103 intermediate filament-based process	0.078125	0.201556	0.0549664	0.554501	1.36833	44
GO:0060402 calcium ion transport into cytosol	0.0783089	0.201882	0.0506112	0.463559	1.27095	143
GO:0034599 cellular response to oxidative stress	0.0785066	0.202243	0.0496878	0.435419	1.22267	251
GO:1903018 regulation of glycoprotein metabolic process	0.0785792	0.202283	0.0549209	0.557575	1.37149	43
GO:1903539 protein localization to postsynaptic membrane	0.0786948	0.202432	0.129547	-0.385396	-1.30931	51
GO:0062237 protein localization to postsynapse	0.0801303	0.205922	0.129547	-0.383939	-1.31156	52
GO:0031098 stress-activated protein kinase signaling cascade	0.0802269	0.205922	0.049209	0.438877	1.22858	231
GO:0008625 extrinsic apoptotic signaling pathway via death domain receptors	0.0802055	0.205922	0.0518916	0.505737	1.32628	76
GO:0045104 intermediate filament cytoskeleton organization	0.0804038	0.206225	0.0542501	0.556403	1.36861	43
GO:0055081 anion homeostasis	0.0813219	0.208428	0.0544268	0.569675	1.37899	38
GO:0043616 keratinocyte proliferation	0.0819936	0.209997	0.0541624	0.566883	1.37569	39
GO:0048754 branching morphogenesis of an epithelial tube	0.0821429	0.210226	0.303779	-0.2843	-1.16012	169
GO:0010837 regulation of keratinocyte proliferation	0.0823288	0.210549	0.0551036	0.588176	1.38023	31
GO:0009123 nucleoside monophosphate metabolic process	0.0826389	0.211188	0.052048	0.525229	1.34036	59
GO:0046039 GTP metabolic process	0.0828534	0.211583	0.0555209	0.607575	1.3971	27
GO:0048599 oocyte development	0.0832016	0.212318	0.0532638	0.555289	1.36587	43
GO:0051281 positive regulation of release of sequestered calcium ion into cytosol	0.0839723	0.214129	0.0534741	0.565439	1.37219	39
GO:0060249 anatomical structure homeostasis	0.0846193	0.215623	0.0476878	0.430852	1.21162	263
GO:0006898 receptor-mediated endocytosis	0.0849296	0.216257	0.0477189	0.437655	1.22468	229
GO:0051403 stress-activated MAPK cascade	0.0851886	0.21676	0.0477189	0.439114	1.22672	222
GO:0051966 regulation of synaptic transmission, glutamatergic	0.0857349	0.217992	0.131742	-0.372384	-1.28477	57
GO:0002791 regulation of peptide secretion	0.0860303	0.218585	0.0476568	0.448655	1.24523	183
GO:2000027 regulation of animal organ morphogenesis	0.0863192	0.219161	0.198584	-0.311921	-1.205	116
GO:0060669 embryonic placenta morphogenesis	0.0866606	0.219711	0.103526	-0.442893	-1.34624	31
GO:0008089 anterograde axonal transport	0.0866044	0.219711	0.121736	-0.384872	-1.29702	49
GO:1902042 negative regulation of extrinsic apoptotic signaling pathway via death domain receptors	0.0870419	0.220519	0.054075	0.603435	1.38758	27
GO:0061001 regulation of dendritic spine morphogenesis	0.0872051	0.220615	0.130086	-0.371405	-1.28067	56
GO:0042987 amyloid precursor protein catabolic process	0.0871789	0.220615	0.0506842	0.527149	1.3396	56
GO:0018210 peptidyl-threonine modification	0.0877323	0.221789	0.0480959	0.468893	1.27183	121
GO:0014065 phosphatidylinositol 3-kinase signaling	0.0881636	0.222559	0.0479064	0.467128	1.26865	123
GO:0055076 transition metal ion homeostasis	0.0881156	0.222559	0.0481914	0.475774	1.28293	111
GO:2001022 positive regulation of response to DNA damage stimulus	0.0886551	0.22364	0.0480959	0.477245	1.2844	109
GO:0032881 regulation of polysaccharide metabolic process	0.0891473	0.22472	0.11296	-0.401279	-1.30355	42
GO:0050770 regulation of axonogenesis	0.0892857	0.224908	0.291091	-0.282072	-1.15103	169
GO:0072028 nephron morphogenesis	0.0894454	0.225149	0.14391	-0.34411	-1.23102	70
GO:0021549 cerebellum development	0.0896057	0.225391	0.166521	-0.325985	-1.22274	91
GO:0031954 positive regulation of protein autophosphorylation	0.0897981	0.225714	0.0536013	0.610152	1.38481	25
GO:0014855 striated muscle cell proliferation	0.0900735	0.226083	0.145393	-0.338841	-1.22849	73
GO:1902275 regulation of chromatin organization	0.0900231	0.226083	0.0525252	0.583203	1.36856	31
GO:0061384 heart trabecula morphogenesis	0.0901922	0.22622	0.105814	-0.423903	-1.32611	35
GO:0051973 positive regulation of telomerase activity	0.0908406	0.227684	0.0516978	0.574385	1.36858	34
GO:0032309 icosanoid secretion	0.0911136	0.228206	0.0514678	0.569939	1.36764	36
GO:0051057 positive regulation of small GTPase mediated signal transduction	0.0915414	0.229114	0.0484163	0.503047	1.31431	73
GO:0007219 Notch signaling pathway	0.0917722	0.229528	0.269842	-0.282435	-1.14541	161
GO:0090087 regulation of peptide transport	0.0918952	0.229673	0.045945	0.445603	1.23744	185
GO:0045814 negative regulation of gene expression, epigenetic	0.0920187	0.229818	0.0500023	0.538403	1.34441	48
GO:0001941 postsynaptic membrane organization	0.0922252	0.230171	0.109216	-0.403915	-1.29913	40
GO:0022011 myelination in peripheral nervous system	0.092559	0.230458	0.100099	-0.439994	-1.33743	31
GO:0032292 peripheral nervous system axon ensheathment	0.092559	0.230458	0.100099	-0.439994	-1.33743	31
GO:0010862 positive regulation of pathway-restricted SMAD protein phosphorylation	0.0924695	0.230458	0.110872	-0.400477	-1.30094	42
GO:0010508 positive regulation of autophagy	0.0926024	0.230458	0.0466041	0.465279	1.26472	125
GO:0001964 startle response	0.092718	0.230583	0.0965276	-0.459923	-1.35563	27
GO:0055088 lipid homeostasis	0.0929204	0.230811	0.223479	-0.299698	-1.18096	135
GO:0048017 inositol lipid-mediated signaling	0.0930064	0.230811	0.0459169	0.452655	1.24781	157
GO:0040029 regulation of gene expression, epigenetic	0.0929932	0.230811	0.0469282	0.475439	1.27817	107
GO:0036465 synaptic vesicle recycling	0.0933333	0.231296	0.145393	-0.334028	-1.22285	76
GO:1902532 negative regulation of intracellular signal transduction	0.093328	0.231296	0.0449878	0.40676	1.15529	496
GO:0006721 terpenoid metabolic process	0.0948328	0.234681	0.11479	-0.381117	-1.28147	48
GO:1902806 regulation of cell cycle G1/S phase transition	0.0947764	0.234681	0.0456385	0.45717	1.25238	142
GO:0051053 negative regulation of DNA metabolic process	0.0950053	0.234943	0.0460579	0.465764	1.2625	120
GO:0042755 eating behavior	0.0950835	0.234971	0.0998484	-0.435209	-1.33049	32
GO:0010524 positive regulation of calcium ion transport into cytosol	0.0960648	0.23723	0.0479693	0.51724	1.31998	59
GO:0033622 integrin activation	0.096446	0.238004	0.0514297	0.600467	1.37098	26
GO:0061311 cell surface receptor signaling pathway involved in heart development	0.0966047	0.238062	0.0922972	-0.471119	-1.35796	25
GO:0032526 response to retinoic acid	0.0966011	0.238062	0.138395	-0.338693	-1.22067	71
GO:0014741 negative regulation of muscle hypertrophy	0.0967742	0.238312	0.100099	-0.427695	-1.31957	33
GO:0048260 positive regulation of receptor-mediated endocytosis	0.0969429	0.238561	0.0478437	0.52118	1.32443	56
GO:0042181 ketone biosynthetic process	0.0970724	0.23863	0.104085	-0.411952	-1.30255	37
GO:0006775 fat-soluble vitamin metabolic process	0.0971066	0.23863	0.0512406	0.600034	1.36999	26
GO:0046475 glycerophospholipid catabolic process	0.0973751	0.239123	0.0941329	-0.456765	-1.34632	27
GO:0010765 positive regulation of sodium ion transport	0.0975871	0.239476	0.106111	-0.400615	-1.28852	40
GO:0055072 iron ion homeostasis	0.0985238	0.241606	0.0464298	0.497578	1.30359	75
GO:0033628 regulation of cell adhesion mediated by integrin	0.0992643	0.243253	0.0481914	0.537287	1.33303	46
GO:0014015 positive regulation of gliogenesis	0.0996405	0.244005	0.0462571	0.498917	1.30213	72
GO:0048873 homeostasis of number of cells within a tissue	0.10026	0.245351	0.0486112	0.556355	1.34675	38
GO:0006022 aminoglycan metabolic process	0.100665	0.246172	0.0452559	0.481568	1.28256	92
GO:0048593 camera-type eye morphogenesis	0.101329	0.247623	0.184916	-0.309166	-1.19961	118
GO:0046461 neutral lipid catabolic process	0.101609	0.247661	0.0920996	-0.454541	-1.33976	27
GO:0046464 acylglycerol catabolic process	0.101609	0.247661	0.0920996	-0.454541	-1.33976	27
GO:0006814 sodium ion transport	0.101626	0.247661	0.291091	-0.275657	-1.13722	181
GO:2000351 regulation of endothelial cell apoptotic process	0.101435	0.247661	0.0476258	0.53621	1.33035	46
GO:0003148 outflow tract septum morphogenesis	0.102456	0.249337	0.091708	-0.454431	-1.33944	27
GO:0098742 cell-cell adhesion via plasma-membrane adhesion molecules	0.102409	0.249337	0.0433171	0.443956	1.2307	176
GO:2000648 positive regulation of stem cell proliferation	0.102683	0.249718	0.0498618	0.601149	1.36438	25
GO:0048015 phosphatidylinositol-mediated signaling	0.103616	0.251813	0.043293	0.449912	1.23898	154
GO:0071482 cellular response to light stimulus	0.104205	0.25307	0.0443098	0.477891	1.27522	94
GO:0046513 ceramide biosynthetic process	0.106367	0.258142	0.120421	-0.3569	-1.24488	60
GO:0097106 postsynaptic density organization	0.106679	0.258721	0.0941329	-0.430028	-1.31465	32
GO:0035051 cardiocyte differentiation	0.106796	0.258826	0.252644	-0.280323	-1.13808	162
GO:0050891 multicellular organismal water homeostasis	0.107102	0.259389	0.104652	-0.383061	-1.26189	44
GO:1901379 regulation of potassium ion transmembrane transport	0.107317	0.259731	0.137112	-0.328993	-1.20681	78
GO:0033627 cell adhesion mediated by integrin	0.107722	0.260531	0.044361	0.496866	1.29463	71
GO:0009649 entrainment of circadian clock	0.108383	0.26195	0.0890961	-0.449186	-1.32398	27
GO:0045454 cell redox homeostasis	0.108515	0.26209	0.0477812	0.580496	1.34786	29
GO:0009119 ribonucleoside metabolic process	0.108601	0.262117	0.0482234	0.592648	1.35313	26
GO:0019432 triglyceride biosynthetic process	0.109724	0.264466	0.0983849	-0.401652	-1.27692	38
GO:1901889 negative regulation of cell junction assembly	0.109683	0.264466	0.0475025	0.5798	1.34625	29
GO:0048814 regulation of dendrite morphogenesis	0.109925	0.264769	0.141767	-0.322666	-1.19974	84
GO:0014066 regulation of phosphatidylinositol 3-kinase signaling	0.110158	0.264965	0.0429595	0.474811	1.26777	95
GO:0043154 negative regulation of cysteine-type endopeptidase activity involved in apoptotic process	0.110086	0.264965	0.0438309	0.495756	1.29173	71
GO:0030521 androgen receptor signaling pathway	0.110399	0.265184	0.0954174	-0.410569	-1.28439	35
GO:0009988 cell-cell recognition	0.110327	0.265184	0.045283	0.526622	1.31499	48
GO:0030262 apoptotic nuclear changes	0.110864	0.266119	0.0474412	0.585961	1.3474	27
GO:0034329 cell junction assembly	0.111249	0.266861	0.287805	-0.244586	-1.06421	382
GO:0097242 amyloid-beta clearance	0.111446	0.267152	0.0462571	0.560572	1.33567	34
GO:0008344 adult locomotory behavior	0.111765	0.267733	0.147705	-0.320656	-1.20091	90
GO:0014068 positive regulation of phosphatidylinositol 3-kinase signaling	0.111887	0.267843	0.043438	0.495937	1.29081	70
GO:0072088 nephron epithelium morphogenesis	0.112	0.267932	0.12797	-0.33607	-1.19818	69
GO:0001933 negative regulation of protein phosphorylation	0.112292	0.268448	0.0406333	0.415149	1.17343	323
GO:0043525 positive regulation of neuron apoptotic process	0.112628	0.269068	0.0429359	0.484807	1.27716	81
GO:0042311 vasodilation	0.112773	0.269231	0.106409	-0.371448	-1.25178	49
GO:0007254 JNK cascade	0.114703	0.273654	0.0409012	0.445664	1.22745	155
GO:0032206 positive regulation of telomere maintenance	0.114824	0.273757	0.0440561	0.519307	1.30567	51
GO:0042307 positive regulation of protein import into nucleus	0.115113	0.274261	0.0442333	0.52405	1.30857	48
GO:1903034 regulation of response to wounding	0.115445	0.274864	0.040839	0.448282	1.22951	145
GO:0030104 water homeostasis	0.116109	0.27626	0.103526	-0.369901	-1.24376	48
GO:0007215 glutamate receptor signaling pathway	0.116188	0.27626	0.0871888	-0.433286	-1.30166	29
GO:0030318 melanocyte differentiation	0.117219	0.278396	0.0835548	-0.460084	-1.32616	25
GO:0009953 dorsal/ventral pattern formation	0.117324	0.278396	0.12695	-0.331652	-1.20855	74
GO:0060291 long-term synaptic potentiation	0.117284	0.278396	0.147705	-0.317079	-1.19248	93
GO:0006639 acylglycerol metabolic process	0.117647	0.278976	0.167659	-0.305329	-1.17845	115
GO:0034332 adherens junction organization	0.118001	0.279439	0.102168	-0.374358	-1.24989	47
GO:1901223 negative regulation of NIK/NF-kappaB signaling	0.11796	0.279439	0.0462285	0.592289	1.34427	25
GO:2000050 regulation of non-canonical Wnt signaling pathway	0.118836	0.281226	0.0829663	-0.459116	-1.32337	25
GO:0015695 organic cation transport	0.119099	0.281515	0.0858735	-0.435379	-1.29369	28
GO:0007099 centriole replication	0.119198	0.281515	0.0442079	0.546594	1.32312	38
GO:0045601 regulation of endothelial cell differentiation	0.119198	0.281515	0.0442079	0.546706	1.32339	38
GO:0046471 phosphatidylglycerol metabolic process	0.119644	0.282191	0.0826766	-0.457745	-1.31941	25
GO:0060039 pericardium development	0.119605	0.282191	0.0834065	-0.446898	-1.3067	26
GO:0050818 regulation of coagulation	0.120393	0.283767	0.0429124	0.516444	1.29847	51
GO:0003014 renal system process	0.120592	0.284009	0.139715	-0.318974	-1.19531	89
GO:0009593 detection of chemical stimulus	0.120657	0.284009	0.0442333	0.552381	1.31982	35
GO:0030856 regulation of epithelial cell differentiation	0.120989	0.284599	0.0400318	0.451749	1.23291	130
GO:0006665 sphingolipid metabolic process	0.121107	0.284687	0.17245	-0.29816	-1.16473	122
GO:0097061 dendritic spine organization	0.122653	0.287984	0.145393	-0.314127	-1.18245	94
GO:0001525 angiogenesis	0.122674	0.287984	0.0386038	0.401161	1.1388	486
GO:2000144 positive regulation of DNA-templated transcription, initiation	0.123213	0.288866	0.0901888	-0.404528	-1.26549	35
GO:0021510 spinal cord development	0.123137	0.288866	0.114417	-0.341297	-1.20599	64
GO:0000038 very long-chain fatty acid metabolic process	0.123624	0.289606	0.083259	-0.438208	-1.29162	27
GO:0006333 chromatin assembly or disassembly	0.123694	0.289606	0.0400712	0.464944	1.24741	103
GO:0008589 regulation of smoothened signaling pathway	0.124176	0.290156	0.135251	-0.317307	-1.1876	87
GO:0018209 peptidyl-serine modification	0.124146	0.290156	0.0384254	0.413775	1.16748	307
GO:0022600 digestive system process	0.124057	0.290156	0.0406743	0.479648	1.26357	81
GO:0008037 cell recognition	0.12464	0.291046	0.0397009	0.458608	1.23849	113
GO:0048169 regulation of long-term neuronal synaptic plasticity	0.124773	0.291165	0.0858735	-0.421609	-1.28154	31
GO:0032924 activin receptor signaling pathway	0.125237	0.292054	0.0876972	-0.412044	-1.27128	33
GO:0009994 oocyte differentiation	0.125559	0.29261	0.0423802	0.525363	1.30021	45
GO:0071875 adrenergic receptor signaling pathway	0.126164	0.293438	0.0823897	-0.43643	-1.28638	27
GO:1903203 regulation of oxidative stress-induced neuron death	0.126051	0.293438	0.0435598	0.558694	1.31701	32
GO:0006921 cellular component disassembly involved in execution phase of apoptosis	0.126089	0.293438	0.0440309	0.573319	1.32587	28
GO:0086091 regulation of heart rate by cardiac conduction	0.126663	0.294405	0.0889177	-0.402166	-1.2581	35
GO:0003158 endothelium development	0.126804	0.294537	0.0391706	0.452703	1.22868	122
GO:0048536 spleen development	0.12701	0.29482	0.0426557	0.539755	1.30986	39
GO:0090287 regulation of cellular response to growth factor stimulus	0.127358	0.295362	0.249247	-0.25334	-1.07681	269
GO:1903531 negative regulation of secretion by cell	0.127411	0.295362	0.0386758	0.445354	1.22001	142
GO:2000273 positive regulation of signaling receptor activity	0.127565	0.295525	0.042403	0.535945	1.30684	40
GO:0021952 central nervous system projection neuron axonogenesis	0.127728	0.295708	0.0799307	-0.451355	-1.301	25
GO:0009126 purine nucleoside monophosphate metabolic process	0.128359	0.296972	0.0426557	0.545078	1.30798	36
GO:0008206 bile acid metabolic process	0.12906	0.298399	0.0823897	-0.431806	-1.28308	28
GO:0007492 endoderm development	0.129643	0.29955	0.107321	-0.351113	-1.21827	58
GO:1900407 regulation of cellular response to oxidative stress	0.130066	0.30033	0.0394335	0.472714	1.2507	86
GO:0022404 molting cycle process	0.130548	0.301012	0.14391	-0.306848	-1.16675	99
GO:0022405 hair cycle process	0.130548	0.301012	0.14391	-0.306848	-1.16675	99
GO:0090316 positive regulation of intracellular protein transport	0.130704	0.301012	0.038249	0.44657	1.22044	134
GO:0010559 regulation of glycoprotein biosynthetic process	0.130674	0.301012	0.0417329	0.530722	1.29852	41
GO:0007224 smoothened signaling pathway	0.131646	0.302983	0.200513	-0.285401	-1.13576	144
GO:0001942 hair follicle development	0.132075	0.303774	0.140389	-0.3108	-1.17523	96
GO:0014014 negative regulation of gliogenesis	0.132337	0.303977	0.0922972	-0.382011	-1.24095	42
GO:0031646 positive regulation of nervous system process	0.132267	0.303977	0.041216	0.525556	1.2969	44
GO:0022037 metencephalon development	0.133245	0.305865	0.143185	-0.30423	-1.15757	100
GO:0006638 neutral lipid metabolic process	0.13355	0.306365	0.159153	-0.299116	-1.15553	116
GO:0021680 cerebellar Purkinje cell layer development	0.13425	0.30777	0.0846141	-0.408367	-1.25994	33
GO:1903523 negative regulation of blood circulation	0.134402	0.307917	0.0785281	-0.43947	-1.28498	26
GO:0071715 icosanoid transport	0.134569	0.308099	0.0408183	0.524133	1.29339	44
GO:0046777 protein autophosphorylation	0.135031	0.308956	0.036827	0.423055	1.18267	225
GO:0006220 pyrimidine nucleotide metabolic process	0.135413	0.309628	0.0411737	0.537658	1.30149	38
GO:0010770 positive regulation of cell morphogenesis involved in differentiation	0.13577	0.310244	0.141073	-0.305631	-1.16212	99
GO:0048483 autonomic nervous system development	0.136193	0.310806	0.0894561	-0.384888	-1.23794	40
GO:0031497 chromatin assembly	0.136112	0.310806	0.038568	0.473416	1.24824	82
GO:1904591 positive regulation of protein import	0.136765	0.31191	0.0398169	0.505491	1.27589	53
GO:0034308 primary alcohol metabolic process	0.13867	0.31605	0.102705	-0.354042	-1.2208	56
GO:0006720 isoprenoid metabolic process	0.138889	0.316343	0.109869	-0.333303	-1.18354	66
GO:0006643 membrane lipid metabolic process	0.139159	0.316752	0.220823	-0.274962	-1.11632	162
GO:0090278 negative regulation of peptide hormone secretion	0.139711	0.317598	0.095857	-0.359927	-1.21658	50
GO:0030193 regulation of blood coagulation	0.139643	0.317598	0.0397009	0.51201	1.2785	48
GO:0051047 positive regulation of secretion	0.139817	0.317635	0.0358688	0.410036	1.15715	310
GO:0097722 sperm motility	0.140404	0.318575	0.121736	-0.317021	-1.17175	81
GO:0051569 regulation of histone H3-K4 methylation	0.140412	0.318575	0.0412372	0.558354	1.30431	30
GO:1901216 positive regulation of neuron death	0.140627	0.318856	0.0369391	0.448685	1.21702	121
GO:0006884 cell volume homeostasis	0.140978	0.319153	0.0766085	-0.435975	-1.27476	26
GO:0051048 negative regulation of secretion	0.14103	0.319153	0.0362631	0.435257	1.20102	162
GO:0032212 positive regulation of telomere maintenance via telomerase	0.140964	0.319153	0.040922	0.552006	1.30124	32
GO:2000249 regulation of actin cytoskeleton reorganization	0.141355	0.319685	0.0401701	0.53174	1.29041	39
GO:0051928 positive regulation of calcium ion transport	0.141495	0.319796	0.0367473	0.446832	1.214	124
GO:0042326 negative regulation of phosphorylation	0.141627	0.319887	0.0355579	0.404914	1.14557	366
GO:0061097 regulation of protein tyrosine kinase activity	0.142585	0.321844	0.0378167	0.480519	1.25545	73
GO:0032273 positive regulation of protein polymerization	0.143584	0.323892	0.0364487	0.446838	1.21355	123
GO:0061647 histone H3-K9 modification	0.143778	0.324123	0.0394145	0.521089	1.28174	43
GO:0016233 telomere capping	0.143886	0.324158	0.0398557	0.535904	1.29172	37
GO:0051865 protein autoubiquitination	0.144304	0.324893	0.0376303	0.480269	1.25138	71
GO:0002063 chondrocyte development	0.144909	0.325601	0.0777922	-0.416406	-1.25095	29
GO:0007613 memory	0.144989	0.325601	0.175004	-0.288088	-1.13663	134
GO:1901293 nucleoside phosphate biosynthetic process	0.144882	0.325601	0.0354558	0.426082	1.18581	196
GO:1903201 regulation of oxidative stress-induced cell death	0.144822	0.325601	0.037413	0.477553	1.25113	75
GO:0017158 regulation of calcium ion-dependent exocytosis	0.145352	0.326161	0.0846141	-0.389771	-1.23242	37
GO:0016202 regulation of striated muscle tissue development	0.145424	0.326161	0.088564	-0.370843	-1.21463	43
GO:0046460 neutral lipid biosynthetic process	0.145695	0.326354	0.091708	-0.361411	-1.20667	47
GO:0046463 acylglycerol biosynthetic process	0.145695	0.326354	0.091708	-0.361411	-1.20667	47
GO:1903077 negative regulation of protein localization to plasma membrane	0.145918	0.326644	0.0746018	-0.442095	-1.27431	25
GO:0006584 catecholamine metabolic process	0.146497	0.327524	0.0896376	-0.367484	-1.21767	45
GO:0009712 catechol-containing compound metabolic process	0.146497	0.327524	0.0896376	-0.367484	-1.21767	45
GO:0009648 photoperiodism	0.146732	0.327634	0.0750347	-0.43193	-1.26293	26
GO:0043153 entrainment of circadian clock by photoperiod	0.146732	0.327634	0.0750347	-0.43193	-1.26293	26
GO:0048488 synaptic vesicle endocytosis	0.147059	0.327739	0.106711	-0.331256	-1.17627	66
GO:0140238 presynaptic endocytosis	0.147059	0.327739	0.106711	-0.331256	-1.17627	66
GO:0051446 positive regulation of meiotic cell cycle	0.147051	0.327739	0.0409012	0.576251	1.30787	25
GO:0097484 dendrite extension	0.147182	0.327773	0.0847686	-0.384107	-1.23035	39
GO:0048469 cell maturation	0.14726	0.327773	0.220823	-0.273285	-1.11285	164
GO:0097194 execution phase of apoptosis	0.147401	0.327879	0.0376809	0.49001	1.25726	62
GO:0043405 regulation of MAP kinase activity	0.148436	0.329972	0.0350117	0.426604	1.18545	188
GO:0060401 cytosolic calcium ion transport	0.149166	0.331322	0.0350541	0.432106	1.19406	165
GO:1904358 positive regulation of telomere maintenance via telomere lengthening	0.149231	0.331322	0.0391892	0.534518	1.28264	36
GO:0061098 positive regulation of protein tyrosine kinase activity	0.149341	0.331357	0.0386398	0.521122	1.27761	42
GO:0034614 cellular response to reactive oxygen species	0.150016	0.332644	0.0354412	0.442964	1.20665	128
GO:0033233 regulation of protein sumoylation	0.150364	0.332996	0.0734471	-0.438509	-1.26397	25
GO:0045880 positive regulation of smoothened signaling pathway	0.150313	0.332996	0.0838535	-0.382377	-1.22481	39
GO:0060037 pharyngeal system development	0.15072	0.333233	0.0751441	-0.424639	-1.25163	27
GO:0036473 cell death in response to oxidative stress	0.150755	0.333233	0.0359438	0.458527	1.2246	96
GO:2000758 positive regulation of peptidyl-lysine acetylation	0.150714	0.333233	0.0388208	0.53149	1.28108	37
GO:0042982 amyloid precursor protein metabolic process	0.151283	0.334191	0.0366209	0.478388	1.24513	70
GO:0009165 nucleotide biosynthetic process	0.151602	0.334684	0.0345398	0.424841	1.18203	193
GO:0030330 DNA damage response, signal transduction by p53 class mediator	0.151743	0.334786	0.036811	0.482417	1.2475	66
GO:0045744 negative regulation of G protein-coupled receptor signaling pathway	0.15184	0.33479	0.0377486	0.504896	1.26374	49
GO:0072576 liver morphogenesis	0.152381	0.335772	0.0393768	0.551085	1.28733	30
GO:0022412 cellular process involved in reproduction in multicellular organism	0.152597	0.335914	0.0340565	0.405401	1.14579	324
GO:0098534 centriole assembly	0.152636	0.335914	0.0383193	0.52336	1.27615	40
GO:0050922 negative regulation of chemotaxis	0.152883	0.3361	0.0372151	0.495124	1.2551	55
GO:0072577 endothelial cell apoptotic process	0.152912	0.3361	0.0375967	0.504254	1.26213	49
GO:0001756 somitogenesis	0.153476	0.336773	0.0956364	-0.347525	-1.19912	55
GO:0051145 smooth muscle cell differentiation	0.153333	0.336773	0.11296	-0.317129	-1.16098	76
GO:0043491 protein kinase B signaling	0.153696	0.336773	0.0343364	0.426106	1.18325	186
GO:0043552 positive regulation of phosphatidylinositol 3-kinase activity	0.153665	0.336773	0.0395666	0.562352	1.29311	27
GO:1904357 negative regulation of telomere maintenance via telomere lengthening	0.15356	0.336773	0.0399142	0.571768	1.29769	25
GO:0033135 regulation of peptidyl-serine phosphorylation	0.153895	0.336998	0.0349273	0.441791	1.20244	127
GO:0008593 regulation of Notch signaling pathway	0.154	0.337019	0.115548	-0.314564	-1.15845	80
GO:0060324 face development	0.154179	0.3372	0.0976763	-0.346565	-1.19569	57
GO:1902003 regulation of amyloid-beta formation	0.154542	0.337785	0.0385322	0.536766	1.27895	34
GO:0031638 zymogen activation	0.154746	0.338021	0.0376135	0.509686	1.26455	46
GO:0045738 negative regulation of DNA repair	0.15504	0.338242	0.0389121	0.547174	1.28401	31
GO:0051567 histone H3-K9 methylation	0.154983	0.338242	0.0387844	0.545225	1.28526	32
GO:1901361 organic cyclic compound catabolic process	0.155556	0.339157	0.0336403	0.399895	1.13266	402
GO:0001974 blood vessel remodeling	0.155824	0.339533	0.0370846	0.49984	1.25673	51
GO:0150117 positive regulation of cell-substrate junction organization	0.156308	0.340376	0.0773125	-0.40586	-1.24076	32
GO:0009166 nucleotide catabolic process	0.156944	0.341551	0.0364331	0.489814	1.24999	59
GO:2000780 negative regulation of double-strand break repair	0.157529	0.342611	0.0386398	0.548312	1.28086	30
GO:0098876 vesicle-mediated transport to the plasma membrane	0.157773	0.342929	0.175004	-0.281762	-1.12191	140
GO:0098773 skin epidermis development	0.158311	0.343887	0.131183	-0.300153	-1.14206	100
GO:0010657 muscle cell apoptotic process	0.15861	0.344324	0.0350824	0.460532	1.22203	89
GO:0089718 amino acid import across plasma membrane	0.158917	0.344777	0.0375799	0.523147	1.26956	39
GO:0010563 negative regulation of phosphorus metabolic process	0.16016	0.346798	0.0330626	0.397848	1.1272	418
GO:0045936 negative regulation of phosphate metabolic process	0.16016	0.346798	0.0330626	0.397848	1.1272	418
GO:0016525 negative regulation of angiogenesis	0.160243	0.346798	0.0346219	0.453577	1.213	99
GO:0048661 positive regulation of smooth muscle cell proliferation	0.160243	0.346798	0.0346219	0.453619	1.21311	99
GO:0010614 negative regulation of cardiac muscle hypertrophy	0.160617	0.346968	0.0753642	-0.406626	-1.236	31
GO:0072574 hepatocyte proliferation	0.160536	0.346968	0.0384431	0.554461	1.28226	28
GO:0072575 epithelial cell proliferation involved in liver morphogenesis	0.160536	0.346968	0.0384431	0.554461	1.28226	28
GO:0006303 double-strand break repair via nonhomologous end joining	0.16084	0.347237	0.0358539	0.486987	1.24558	60
GO:0097485 neuron projection guidance	0.162011	0.349551	0.269842	-0.262305	-1.09639	201
GO:0071300 cellular response to retinoic acid	0.163328	0.352066	0.0796703	-0.384279	-1.21505	37
GO:0045197 establishment or maintenance of epithelial cell apical/basal polarity	0.163477	0.352066	0.0822474	-0.375923	-1.21504	41
GO:0072091 regulation of stem cell proliferation	0.163384	0.352066	0.0364954	0.506816	1.25431	45
GO:0043090 amino acid import	0.163639	0.352198	0.0365111	0.508874	1.25574	44
GO:0036475 neuron death in response to oxidative stress	0.16384	0.352416	0.0372643	0.532361	1.26845	34
GO:0006289 nucleotide-excision repair	0.164151	0.352869	0.0360495	0.497995	1.24954	50
GO:0031016 pancreas development	0.16629	0.357032	0.096079	-0.334743	-1.17108	61
GO:1900046 regulation of hemostasis	0.16625	0.357032	0.035824	0.498708	1.24825	49
GO:0034205 amyloid-beta formation	0.166788	0.357446	0.0361102	0.507196	1.2516	44
GO:0031507 heterochromatin assembly	0.166769	0.357446	0.0363247	0.513531	1.25646	41
GO:0098926 postsynaptic signal transduction	0.166729	0.357446	0.0365737	0.521156	1.26154	38
GO:0006940 regulation of smooth muscle contraction	0.167043	0.357775	0.095857	-0.334329	-1.16963	61
GO:0002088 lens development in camera-type eye	0.167227	0.357951	0.101377	-0.325955	-1.15871	67
GO:0060042 retina morphogenesis in camera-type eye	0.167928	0.359234	0.0913213	-0.342746	-1.18263	55
GO:0051017 actin filament bundle assembly	0.168285	0.359559	0.200513	-0.269951	-1.09597	162
GO:0033081 regulation of T cell differentiation in thymus	0.168186	0.359559	0.0377826	0.56022	1.27909	26
GO:0010660 regulation of muscle cell apoptotic process	0.168614	0.360043	0.0339513	0.459202	1.21408	85
GO:0051926 negative regulation of calcium ion transport	0.168869	0.360371	0.0941329	-0.336902	-1.17371	59
GO:0021953 central nervous system neuron differentiation	0.169374	0.361228	0.168819	-0.279809	-1.11413	140
GO:0060292 long-term synaptic depression	0.169691	0.361396	0.0732426	-0.402022	-1.22201	31
GO:0042908 xenobiotic transport	0.169691	0.361396	0.0732426	-0.401915	-1.22168	31
GO:2000181 negative regulation of blood vessel morphogenesis	0.16976	0.361396	0.0333988	0.44916	1.20371	101
GO:0071985 multivesicular body sorting pathway	0.170338	0.362186	0.0760357	-0.390013	-1.21113	34
GO:0072332 intrinsic apoptotic signaling pathway by p53 class mediator	0.170324	0.362186	0.0339644	0.464893	1.22118	78
GO:0072330 monocarboxylic acid biosynthetic process	0.171053	0.36339	0.200513	-0.270419	-1.09885	163
GO:0010665 regulation of cardiac muscle cell apoptotic process	0.17111	0.36339	0.035125	0.493136	1.23987	51
GO:0071470 cellular response to osmotic stress	0.172573	0.366217	0.0774316	-0.38149	-1.20623	37
GO:0051279 regulation of release of sequestered calcium ion into cytosol	0.17265	0.366217	0.0338339	0.467838	1.22232	73
GO:0009156 ribonucleoside monophosphate biosynthetic process	0.172827	0.366372	0.0364331	0.535448	1.26221	32
GO:0030336 negative regulation of cell migration	0.173063	0.366653	0.0316817	0.406469	1.14409	270
GO:0009314 response to radiation	0.173295	0.366678	0.0315488	0.397751	1.12583	374
GO:0032388 positive regulation of intracellular transport	0.173381	0.366678	0.0320314	0.42378	1.17292	171
GO:2000756 regulation of peptidyl-lysine acetylation	0.173388	0.366678	0.0340565	0.473611	1.22473	66
GO:1902882 regulation of response to oxidative stress	0.17353	0.366759	0.0330996	0.452587	1.2077	94
GO:0031400 negative regulation of protein modification process	0.173852	0.366998	0.0314608	0.392262	1.11364	481
GO:0070828 heterochromatin organization	0.173779	0.366998	0.0348713	0.494057	1.23966	50
GO:0036003 positive regulation of transcription from RNA polymerase II promoter in response to stress	0.175699	0.370229	0.0693777	-0.41312	-1.21767	27
GO:0051492 regulation of stress fiber assembly	0.175659	0.370229	0.121293	-0.304297	-1.14743	95
GO:0033209 tumor necrosis factor-mediated signaling pathway	0.175551	0.370229	0.0338469	0.474091	1.22383	65
GO:0019933 cAMP-mediated signaling	0.175921	0.370475	0.0819647	-0.354078	-1.17989	46
GO:0046700 heterocycle catabolic process	0.176365	0.370966	0.0312111	0.397383	1.12463	371
GO:0030010 establishment of cell polarity	0.176287	0.370966	0.0319403	0.429992	1.17935	145
GO:0030038 contractile actin filament bundle assembly	0.176647	0.371116	0.132309	-0.296897	-1.13866	110
GO:0043149 stress fiber assembly	0.176647	0.371116	0.132309	-0.296897	-1.13866	110
GO:0090183 regulation of kidney development	0.176971	0.371355	0.0711887	-0.401845	-1.21519	30
GO:0045055 regulated exocytosis	0.176936	0.371355	0.0313735	0.411102	1.15061	230
GO:0048477 oogenesis	0.177097	0.371398	0.0331119	0.459546	1.21061	81
GO:0031110 regulation of microtubule polymerization or depolymerization	0.177697	0.372434	0.0328308	0.453537	1.20223	88
GO:0060122 inner ear receptor cell stereocilium organization	0.178169	0.373201	0.0742818	-0.387158	-1.20226	34
GO:0030258 lipid modification	0.178571	0.373821	0.229089	-0.264869	-1.09588	187
GO:0006672 ceramide metabolic process	0.178879	0.37402	0.111212	-0.305849	-1.13884	85
GO:1990138 neuron projection extension	0.178862	0.37402	0.21826	-0.263598	-1.08747	181
GO:0051259 protein complex oligomerization	0.179735	0.375587	0.0311681	0.415485	1.15859	203
GO:0035640 exploration behavior	0.180025	0.375968	0.0674484	-0.41602	-1.21641	26
GO:0099084 postsynaptic specialization organization	0.180967	0.377489	0.0760357	-0.375131	-1.19261	38
GO:0046686 response to cadmium ion	0.180944	0.377489	0.0356019	0.534008	1.25312	31
GO:0086002 cardiac muscle cell action potential involved in contraction	0.181617	0.378395	0.078404	-0.365283	-1.18661	42
GO:0002244 hematopoietic progenitor cell differentiation	0.181581	0.378395	0.0314499	0.430217	1.17768	139
GO:0032204 regulation of telomere maintenance	0.182789	0.380611	0.0325315	0.459741	1.20876	79
GO:0002092 positive regulation of receptor internalization	0.183022	0.380872	0.0356166	0.540514	1.25503	29
GO:0014904 myotube cell development	0.183554	0.381752	0.0731409	-0.384685	-1.19458	34
GO:1901888 regulation of cell junction assembly	0.184358	0.383198	0.252644	-0.259905	-1.08636	201
GO:0048741 skeletal muscle fiber development	0.185932	0.386242	0.0693777	-0.39823	-1.20426	30
GO:0045616 regulation of keratinocyte differentiation	0.186656	0.387518	0.0352105	0.539135	1.25182	29
GO:0043243 positive regulation of protein-containing complex disassembly	0.186977	0.387956	0.034677	0.525637	1.24587	33
GO:0061028 establishment of endothelial barrier	0.187923	0.389689	0.0332983	0.487952	1.22434	50
GO:0051604 protein maturation	0.188559	0.390778	0.0300965	0.40581	1.13971	255
GO:0099172 presynapse organization	0.188785	0.391015	0.0816849	-0.346259	-1.1669	49
GO:1904353 regulation of telomere capping	0.188929	0.391082	0.0353254	0.550754	1.25748	26
GO:0001706 endoderm formation	0.189201	0.391187	0.0692037	-0.394201	-1.19823	31
GO:0007588 excretion	0.189174	0.391187	0.0762633	-0.367176	-1.18676	41
GO:0003143 embryonic heart tube morphogenesis	0.190202	0.391879	0.0876972	-0.337814	-1.1655	57
GO:0031331 positive regulation of cellular catabolic process	0.190204	0.391879	0.0298026	0.393712	1.11499	391
GO:0007163 establishment or maintenance of cell polarity	0.190118	0.391879	0.0300866	0.411026	1.14799	215
GO:1901657 glycosyl compound metabolic process	0.190082	0.391879	0.0321691	0.466422	1.20781	67
GO:0006023 aminoglycan biosynthetic process	0.190063	0.391879	0.0330749	0.486795	1.22144	50
GO:0043551 regulation of phosphatidylinositol 3-kinase activity	0.189944	0.391879	0.0339513	0.514129	1.23923	37
GO:0031623 receptor internalization	0.190882	0.392641	0.0308816	0.436601	1.18143	116
GO:0007586 digestion	0.190985	0.392641	0.0315157	0.452128	1.19538	85
GO:0010662 regulation of striated muscle cell apoptotic process	0.190935	0.392641	0.0327463	0.48256	1.21962	54
GO:0010332 response to gamma radiation	0.191021	0.392641	0.0330135	0.488092	1.22168	49
GO:0060560 developmental growth involved in morphogenesis	0.191179	0.392737	0.249247	-0.253181	-1.08314	255
GO:0033687 osteoblast proliferation	0.193347	0.396959	0.0341227	0.526193	1.24039	32
GO:0061572 actin filament bundle organization	0.194444	0.398529	0.193114	-0.267635	-1.08856	165
GO:0009116 nucleoside metabolic process	0.194328	0.398529	0.0327704	0.487779	1.218	48
GO:0034661 ncRNA catabolic process	0.194451	0.398529	0.0338859	0.522548	1.23855	33
GO:0099174 regulation of presynapse organization	0.194972	0.398685	0.0697295	-0.384879	-1.18747	33
GO:0002792 negative regulation of peptide secretion	0.194788	0.398685	0.0822474	-0.338557	-1.15654	52
GO:0003341 cilium movement	0.194643	0.398685	0.137749	-0.285478	-1.11737	124
GO:0070198 protein localization to chromosome, telomeric region	0.194981	0.398685	0.0341492	0.531613	1.24185	30
GO:0045687 positive regulation of glial cell differentiation	0.195393	0.399295	0.0328187	0.490951	1.21806	46
GO:0007411 axon guidance	0.195531	0.399346	0.245188	-0.258395	-1.07781	200
GO:0071333 cellular response to glucose stimulus	0.197138	0.402395	0.129015	-0.288417	-1.11318	115
GO:2000146 negative regulation of cell motility	0.197343	0.40258	0.0292152	0.400672	1.12807	282
GO:0010863 positive regulation of phospholipase C activity	0.197906	0.403494	0.0341891	0.54227	1.24693	27
GO:0086005 ventricular cardiac muscle cell action potential	0.198137	0.403732	0.065146	-0.405007	-1.19376	27
GO:0044270 cellular nitrogen compound catabolic process	0.198417	0.403835	0.0290311	0.393135	1.11256	370
GO:0014013 regulation of gliogenesis	0.198323	0.403835	0.0303363	0.438473	1.17932	108
GO:0046916 cellular transition metal ion homeostasis	0.198661	0.404097	0.030694	0.447715	1.18679	88
GO:0030317 flagellated sperm motility	0.199405	0.405376	0.10086	-0.306255	-1.1266	79
GO:0046824 positive regulation of nucleocytoplasmic transport	0.199797	0.405939	0.0310613	0.460231	1.19787	70
GO:0090305 nucleic acid phosphodiester bond hydrolysis	0.199958	0.40603	0.0299684	0.432775	1.17271	119
GO:2000736 regulation of stem cell differentiation	0.200143	0.406172	0.0850801	-0.33607	-1.15882	56
GO:0042278 purine nucleoside metabolic process	0.200572	0.406808	0.033782	0.536721	1.24124	28
GO:0097479 synaptic vesicle localization	0.200749	0.406852	0.0870212	-0.327108	-1.14097	60
GO:0010522 regulation of calcium ion transport into cytosol	0.200825	0.406852	0.030276	0.441806	1.18002	98
GO:0019233 sensory perception of pain	0.201085	0.407146	0.0298901	0.433043	1.1728	117
GO:0006334 nucleosome assembly	0.201569	0.407891	0.0313626	0.472178	1.2077	60
GO:1901532 regulation of hematopoietic progenitor cell differentiation	0.202059	0.408647	0.0334366	0.528209	1.23389	30
GO:1900273 positive regulation of long-term synaptic potentiation	0.203118	0.410553	0.065073	-0.401849	-1.19406	28
GO:0009636 response to toxic substance	0.203557	0.411204	0.0297929	0.435373	1.17312	110
GO:0006897 endocytosis	0.203761	0.41138	0.028529	0.387398	1.09972	488
GO:0001889 liver development	0.205057	0.413758	0.0296581	0.434878	1.17178	110
GO:0006641 triglyceride metabolic process	0.205495	0.414404	0.104652	-0.300302	-1.12395	87
GO:0060541 respiratory system development	0.206897	0.416754	0.265217	-0.254861	-1.07698	225
GO:0008347 glial cell migration	0.206829	0.416754	0.0309342	0.470577	1.20089	59
GO:0045933 positive regulation of muscle contraction	0.207087	0.4169	0.0732426	-0.357236	-1.16047	42
GO:0032868 response to insulin	0.207317	0.417123	0.248833	-0.253259	-1.07411	217
GO:0106027 neuron projection organization	0.20788	0.417541	0.115932	-0.293045	-1.11342	102
GO:0071695 anatomical structure maturation	0.207692	0.417541	0.279866	-0.254825	-1.08418	231
GO:0010659 cardiac muscle cell apoptotic process	0.207844	0.417541	0.0311146	0.476152	1.20342	54
GO:0060117 auditory receptor cell development	0.208569	0.418685	0.0618825	-0.415208	-1.19681	25
GO:0048841 regulation of axon extension involved in axon guidance	0.209677	0.42067	0.065146	-0.390291	-1.18025	30
GO:0010769 regulation of cell morphogenesis involved in differentiation	0.210098	0.421052	0.126448	-0.286463	-1.10665	116
GO:1903793 positive regulation of anion transport	0.210107	0.421052	0.0314171	0.486271	1.20645	46
GO:0072331 signal transduction by p53 class mediator	0.210257	0.421112	0.0287419	0.422099	1.15554	141
GO:0051101 regulation of DNA binding	0.210605	0.421569	0.0290952	0.431837	1.1673	115
GO:0010828 positive regulation of glucose transmembrane transport	0.21134	0.422801	0.073757	-0.348998	-1.14968	44
GO:0031532 actin cytoskeleton reorganization	0.21219	0.424259	0.0290952	0.434294	1.16808	108
GO:0045807 positive regulation of endocytosis	0.213571	0.426777	0.0288136	0.43088	1.16595	116
GO:0043112 receptor metabolic process	0.213846	0.427084	0.0281391	0.414135	1.14641	173
GO:0001659 temperature homeostasis	0.214903	0.428953	0.028088	0.415452	1.1486	167
GO:0002793 positive regulation of peptide secretion	0.215318	0.429537	0.029022	0.438532	1.17091	95
GO:0071331 cellular response to hexose stimulus	0.215589	0.42968	0.125953	-0.286258	-1.1067	117
GO:0043271 negative regulation of ion transport	0.215633	0.42968	0.161159	-0.271161	-1.08887	148
GO:0072073 kidney epithelium development	0.215933	0.430033	0.141767	-0.277403	-1.09364	132
GO:0015909 long-chain fatty acid transport	0.216488	0.430652	0.0764929	-0.338037	-1.14259	50
GO:0031116 positive regulation of microtubule polymerization	0.216466	0.430652	0.03202	0.51857	1.21689	31
GO:0061008 hepaticobiliary system development	0.217345	0.432111	0.0285466	0.430921	1.16372	113
GO:1901343 negative regulation of vasculature development	0.217785	0.432743	0.0286972	0.434513	1.1647	102
GO:0009187 cyclic nucleotide metabolic process	0.219483	0.435623	0.060237	-0.411085	-1.18492	25
GO:0003085 negative regulation of systemic arterial blood pressure	0.219482	0.435623	0.0607719	-0.403691	-1.18036	26
GO:0044848 biological phase	0.220128	0.436658	0.0313083	0.509073	1.21296	34
GO:0042177 negative regulation of protein catabolic process	0.220976	0.438093	0.0282506	0.429951	1.16143	114
GO:0046676 negative regulation of insulin secretion	0.221448	0.438781	0.069553	-0.358319	-1.15248	40
GO:0044819 mitotic G1/S transition checkpoint signaling	0.221694	0.439021	0.0321346	0.536018	1.22383	26
GO:0060294 cilium movement involved in cell motility	0.223077	0.441512	0.10035	-0.29771	-1.11425	87
GO:1901381 positive regulation of potassium ion transmembrane transport	0.224448	0.443975	0.0675291	-0.36461	-1.15286	37
GO:0060485 mesenchyme development	0.224719	0.444262	0.326352	-0.246906	-1.05439	262
GO:0035384 thioester biosynthetic process	0.22595	0.445944	0.0593177	-0.408593	-1.17774	25
GO:0071616 acyl-CoA biosynthetic process	0.22595	0.445944	0.0593177	-0.408593	-1.17774	25
GO:0044070 regulation of anion transport	0.22587	0.445944	0.0282334	0.437342	1.16477	92
GO:2000008 regulation of protein localization to cell surface	0.228435	0.450596	0.0301163	0.487865	1.19366	41
GO:0030838 positive regulation of actin filament polymerization	0.229201	0.451853	0.0280625	0.43821	1.16279	89
GO:0010658 striated muscle cell apoptotic process	0.229394	0.451981	0.0290769	0.46479	1.18348	57
GO:0070534 protein K63-linked ubiquitination	0.22963	0.452192	0.0290037	0.463714	1.18338	59
GO:0043392 negative regulation of DNA binding	0.230001	0.45267	0.0294583	0.472355	1.1852	50
GO:0090382 phagosome maturation	0.230236	0.452878	0.0312326	0.527983	1.21408	27
GO:0048708 astrocyte differentiation	0.230398	0.452944	0.0284065	0.449805	1.17395	72
GO:0032890 regulation of organic acid transport	0.231315	0.454493	0.0283717	0.450063	1.17141	70
GO:0035115 embryonic forelimb morphogenesis	0.232079	0.455485	0.0617563	-0.383255	-1.15898	30
GO:0032231 regulation of actin filament bundle assembly	0.232036	0.455485	0.115167	-0.283916	-1.08888	110
GO:0071326 cellular response to monosaccharide stimulus	0.232558	0.456172	0.121293	-0.282819	-1.09738	118
GO:2001032 regulation of double-strand break repair via nonhomologous end joining	0.233246	0.457266	0.0309871	0.526691	1.21111	27
GO:0009895 negative regulation of catabolic process	0.233786	0.458069	0.026216	0.393278	1.10828	290
GO:0008340 determination of adult lifespan	0.233981	0.458196	0.031104	0.530863	1.21206	26
GO:0001523 retinoid metabolic process	0.234853	0.459447	0.0674484	-0.354654	-1.14069	40
GO:0046620 regulation of organ growth	0.23488	0.459447	0.110872	-0.286655	-1.09695	107
GO:0098801 regulation of renal system process	0.236243	0.461166	0.0630518	-0.370984	-1.1446	33
GO:0048024 regulation of mRNA splicing, via spliceosome	0.236546	0.461166	0.104085	-0.293944	-1.10648	94
GO:0032411 positive regulation of transporter activity	0.236486	0.461166	0.121293	-0.282005	-1.09767	120
GO:0046883 regulation of hormone secretion	0.236283	0.461166	0.02615	0.399293	1.11812	234
GO:0035065 regulation of histone acetylation	0.236429	0.461166	0.0285554	0.463618	1.17815	56
GO:0045668 negative regulation of osteoblast differentiation	0.236188	0.461166	0.0288136	0.467077	1.17893	53
GO:0033688 regulation of osteoblast proliferation	0.237173	0.462132	0.0306733	0.524706	1.20654	27
GO:0043618 regulation of transcription from RNA polymerase II promoter in response to stress	0.237383	0.462286	0.0725394	-0.335528	-1.13073	49
GO:0099054 presynapse assembly	0.237542	0.462339	0.0681851	-0.349028	-1.13381	42
GO:0046879 hormone secretion	0.238004	0.462983	0.0259183	0.393013	1.1074	286
GO:0140115 export across plasma membrane	0.238515	0.46372	0.0727383	-0.333796	-1.12826	50
GO:1903580 positive regulation of ATP metabolic process	0.239089	0.46458	0.0626552	-0.370171	-1.14209	33
GO:0060968 regulation of gene silencing	0.239257	0.464651	0.028088	0.453538	1.16831	64
GO:0071322 cellular response to carbohydrate stimulus	0.239777	0.465403	0.126448	-0.276667	-1.08192	126
GO:0030178 negative regulation of Wnt signaling pathway	0.240997	0.466917	0.154446	-0.266471	-1.07403	151
GO:0006826 iron ion transport	0.241038	0.466917	0.0286439	0.469833	1.17598	49
GO:0032873 negative regulation of stress-activated MAPK cascade	0.241088	0.466917	0.0289038	0.476025	1.17811	45
GO:0070303 negative regulation of stress-activated protein kinase signaling cascade	0.241088	0.466917	0.0289038	0.476025	1.17811	45
GO:0061512 protein localization to cilium	0.241985	0.468396	0.0798002	-0.315365	-1.11259	63
GO:0006081 cellular aldehyde metabolic process	0.242261	0.468673	0.0747094	-0.325691	-1.12207	54
GO:0042491 inner ear auditory receptor cell differentiation	0.242895	0.469642	0.066269	-0.352853	-1.1349	40
GO:0022411 cellular component disassembly	0.246069	0.475517	0.0252817	0.38582	1.09212	376
GO:0051384 response to glucocorticoid	0.246397	0.475889	0.027678	0.454845	1.16529	61
GO:0051271 negative regulation of cellular component movement	0.246883	0.476566	0.0252953	0.391047	1.10192	291
GO:0005978 glycogen biosynthetic process	0.247185	0.476627	0.0656633	-0.351846	-1.13166	40
GO:0009250 glucan biosynthetic process	0.247185	0.476627	0.0656633	-0.351846	-1.13166	40
GO:0050873 brown fat cell differentiation	0.247839	0.477625	0.0764929	-0.32383	-1.11725	57
GO:0050772 positive regulation of axonogenesis	0.248499	0.478637	0.0993535	-0.291303	-1.09652	92
GO:1902475 L-alpha-amino acid transmembrane transport	0.249298	0.479913	0.0669696	-0.341905	-1.11985	43
GO:0015698 inorganic anion transport	0.250293	0.481565	0.0260626	0.42132	1.13887	115
GO:0048730 epidermis morphogenesis	0.250464	0.48163	0.0604138	-0.370239	-1.13186	32
GO:0051443 positive regulation of ubiquitin-protein transferase activity	0.25076	0.481935	0.0298123	0.522949	1.194	26
GO:0006979 response to oxidative stress	0.251026	0.482184	0.0249452	0.385136	1.0903	375
GO:1900271 regulation of long-term synaptic potentiation	0.25144	0.482443	0.0713773	-0.328897	-1.11736	51
GO:0007286 spermatid development	0.251572	0.482443	0.131183	-0.27266	-1.07495	132
GO:0001885 endothelial cell development	0.251324	0.482443	0.0269261	0.445404	1.15864	69
GO:0048515 spermatid differentiation	0.252315	0.483603	0.137749	-0.273064	-1.08217	138
GO:0017157 regulation of exocytosis	0.252722	0.484119	0.0250989	0.398581	1.11261	211
GO:0098781 ncRNA transcription	0.253201	0.484774	0.0278521	0.466924	1.16592	48
GO:0031667 response to nutrient levels	0.253492	0.485066	0.203509	-0.250672	-1.07119	285
GO:0051654 establishment of mitochondrion localization	0.254007	0.485623	0.0562362	-0.392361	-1.14724	26
GO:0072527 pyrimidine-containing compound metabolic process	0.254059	0.485623	0.0276204	0.463631	1.16569	51
GO:0034766 negative regulation of ion transmembrane transport	0.25448	0.486165	0.0979108	-0.291629	-1.09387	91
GO:0051896 regulation of protein kinase B signaling	0.255431	0.487717	0.0252001	0.407931	1.12453	157
GO:0032892 positive regulation of organic acid transport	0.256101	0.48873	0.0279948	0.477766	1.17132	42
GO:0048745 smooth muscle tissue development	0.256885	0.48996	0.0558993	-0.391058	-1.14343	26
GO:0015748 organophosphate ester transport	0.257393	0.490663	0.0257827	0.424068	1.13671	102
GO:1901292 nucleoside phosphate catabolic process	0.259058	0.493498	0.0264908	0.443326	1.14998	68
GO:0019915 lipid storage	0.25916	0.493498	0.0262528	0.438518	1.15	76
GO:0021782 glial cell development	0.260359	0.495514	0.0255436	0.421377	1.13283	107
GO:0060038 cardiac muscle cell proliferation	0.260743	0.495975	0.0749258	-0.319725	-1.10936	58
GO:0098656 anion transmembrane transport	0.260997	0.496191	0.152676	-0.260819	-1.06143	156
GO:0035066 positive regulation of histone acetylation	0.26199	0.49781	0.0284764	0.500438	1.17434	31
GO:0031057 negative regulation of histone modification	0.262863	0.499199	0.0274818	0.473234	1.16403	43
GO:1905332 positive regulation of morphogenesis of an epithelium	0.263138	0.499451	0.0280033	0.491139	1.17349	35
GO:1900182 positive regulation of protein localization to nucleus	0.263418	0.499713	0.0256767	0.430326	1.1407	88
GO:1901658 glycosyl compound catabolic process	0.263839	0.500243	0.0288857	0.517175	1.18081	26
GO:1903902 positive regulation of viral life cycle	0.264368	0.500975	0.0288496	0.516962	1.18033	26
GO:0099068 postsynapse assembly	0.264617	0.501174	0.0565788	-0.379421	-1.12742	28
GO:1903532 positive regulation of secretion by cell	0.265185	0.501174	0.0241105	0.388037	1.09344	291
GO:0051258 protein polymerization	0.265055	0.501174	0.0241416	0.389379	1.09611	271
GO:0018958 phenol-containing compound metabolic process	0.265043	0.501174	0.0256415	0.431336	1.14041	85
GO:0098754 detoxification	0.26496	0.501174	0.0268873	0.460109	1.15683	51
GO:0016101 diterpenoid metabolic process	0.265781	0.501691	0.0642851	-0.341597	-1.10967	42
GO:0015918 sterol transport	0.265902	0.501691	0.0892756	-0.292226	-1.08237	83
GO:0030301 cholesterol transport	0.265902	0.501691	0.0892756	-0.292226	-1.08237	83
GO:1990845 adaptive thermogenesis	0.26615	0.501691	0.141767	-0.264386	-1.05435	145
GO:0000041 transition metal ion transport	0.266171	0.501691	0.0254258	0.42748	1.13624	90
GO:0060350 endochondral bone morphogenesis	0.266619	0.501853	0.0733447	-0.320202	-1.10411	56
GO:0045446 endothelial cell differentiation	0.26648	0.501853	0.0251663	0.420482	1.12945	106
GO:0045010 actin nucleation	0.266828	0.501853	0.027106	0.46745	1.15688	45
GO:0031112 positive regulation of microtubule polymerization or depolymerization	0.266742	0.501853	0.0277938	0.490978	1.16985	34
GO:0031062 positive regulation of histone methylation	0.267099	0.502095	0.0273045	0.474087	1.15995	41
GO:0048806 genitalia development	0.267827	0.503195	0.0644973	-0.337533	-1.10553	43
GO:1903350 response to dopamine	0.268549	0.504013	0.0639358	-0.341056	-1.10791	42
GO:1903351 cellular response to dopamine	0.268549	0.504013	0.0639358	-0.341056	-1.10791	42
GO:0046580 negative regulation of Ras protein signal transduction	0.269098	0.504775	0.0715673	-0.319622	-1.10284	55
GO:0051931 regulation of sensory perception	0.269554	0.505359	0.0270431	0.470912	1.15832	43
GO:1905314 semi-lunar valve development	0.270398	0.506404	0.0587078	-0.361907	-1.1166	33
GO:0060840 artery development	0.270308	0.506404	0.102976	-0.282452	-1.07815	105
GO:0048678 response to axon injury	0.271111	0.507468	0.0814078	-0.305763	-1.09013	69
GO:0071425 hematopoietic stem cell proliferation	0.272845	0.508056	0.055662	-0.376877	-1.11986	28
GO:0001958 endochondral ossification	0.271779	0.508056	0.0571797	-0.368147	-1.11904	31
GO:0036075 replacement ossification	0.271779	0.508056	0.0571797	-0.368147	-1.11904	31
GO:0071260 cellular response to mechanical stimulus	0.272638	0.508056	0.0594305	-0.359871	-1.11752	34
GO:0051051 negative regulation of transport	0.2728	0.508056	0.0235758	0.379532	1.0758	430
GO:1901985 positive regulation of protein acetylation	0.272869	0.508056	0.0265812	0.462355	1.15162	47
GO:0006024 glycosaminoglycan biosynthetic process	0.272108	0.508056	0.0268795	0.470236	1.15666	43
GO:0051930 regulation of sensory perception of pain	0.272328	0.508056	0.0269183	0.471979	1.15713	42
GO:0006692 prostanoid metabolic process	0.272206	0.508056	0.0269261	0.472134	1.15751	42
GO:0006693 prostaglandin metabolic process	0.272206	0.508056	0.0269261	0.472134	1.15751	42
GO:0097305 response to alcohol	0.273151	0.508311	0.0244632	0.412045	1.12002	125
GO:0046627 negative regulation of insulin receptor signaling pathway	0.274054	0.509723	0.0270431	0.477127	1.15788	39
GO:0006305 DNA alkylation	0.274591	0.510182	0.026172	0.455203	1.14896	53
GO:0006306 DNA methylation	0.274591	0.510182	0.026172	0.455203	1.14896	53
GO:0030212 hyaluronan metabolic process	0.274738	0.510187	0.0279948	0.508368	1.16898	27
GO:0010043 response to zinc ion	0.275106	0.510601	0.0282334	0.516421	1.17208	25
GO:0071375 cellular response to peptide hormone stimulus	0.275862	0.511734	0.256635	-0.248986	-1.0627	237
GO:0050805 negative regulation of synaptic transmission	0.276471	0.512349	0.0782806	-0.306708	-1.09029	67
GO:1900745 positive regulation of p38MAPK cascade	0.276485	0.512349	0.0277606	0.505407	1.16882	28
GO:0099633 protein localization to postsynaptic specialization membrane	0.277307	0.512793	0.0545157	-0.37935	-1.11814	27
GO:0099645 neurotransmitter receptor localization to postsynaptic specialization membrane	0.277307	0.512793	0.0545157	-0.37935	-1.11814	27
GO:0048008 platelet-derived growth factor receptor signaling pathway	0.277099	0.512793	0.074388	-0.308228	-1.08741	63
GO:0042063 gliogenesis	0.276957	0.512793	0.0233928	0.385926	1.08772	297
GO:0045732 positive regulation of protein catabolic process	0.278168	0.513574	0.0235283	0.394109	1.09977	209
GO:0010955 negative regulation of protein processing	0.278029	0.513574	0.0280456	0.515424	1.16981	25
GO:1903318 negative regulation of protein maturation	0.278029	0.513574	0.0280456	0.515424	1.16981	25
GO:0060713 labyrinthine layer morphogenesis	0.27949	0.515475	0.0534318	-0.383763	-1.1221	26
GO:0090200 positive regulation of release of cytochrome c from mitochondria	0.27945	0.515475	0.0276944	0.506987	1.1658	27
GO:0045667 regulation of osteoblast differentiation	0.280185	0.516214	0.0239012	0.408285	1.11581	134
GO:0032369 negative regulation of lipid transport	0.28018	0.516214	0.0273526	0.497418	1.16197	30
GO:1902692 regulation of neuroblast proliferation	0.28072	0.516929	0.0270431	0.488227	1.1572	33
GO:0042475 odontogenesis of dentin-containing tooth	0.28125	0.517365	0.0812703	-0.300875	-1.09084	73
GO:0070884 regulation of calcineurin-NFAT signaling cascade	0.281226	0.517365	0.0270118	0.487849	1.15631	33
GO:0002011 morphogenesis of an epithelial sheet	0.282397	0.519203	0.0729388	-0.313339	-1.09294	60
GO:0040013 negative regulation of locomotion	0.282746	0.519574	0.0230405	0.384479	1.08497	311
GO:0097009 energy homeostasis	0.282999	0.519768	0.0597724	-0.347577	-1.099	37
GO:0006879 cellular iron ion homeostasis	0.283349	0.520138	0.0255855	0.451351	1.14074	54
GO:0009063 cellular amino acid catabolic process	0.283981	0.521027	0.0248065	0.432811	1.1296	72
GO:0050435 amyloid-beta metabolic process	0.284784	0.522228	0.0253295	0.448545	1.13985	56
GO:0035329 hippo signaling	0.285054	0.52245	0.0595438	-0.347336	-1.09824	37
GO:0090501 RNA phosphodiester bond hydrolysis	0.285259	0.522553	0.0249651	0.438204	1.13317	66
GO:1904063 negative regulation of cation transmembrane transport	0.285714	0.523116	0.0860348	-0.288911	-1.07009	83
GO:0006471 protein ADP-ribosylation	0.286099	0.523548	0.0269261	0.491948	1.15442	31
GO:0071248 cellular response to metal ion	0.288018	0.526786	0.12849	-0.270249	-1.06732	137
GO:0042634 regulation of hair cycle	0.288738	0.527556	0.0533477	-0.376968	-1.11112	27
GO:0050906 detection of stimulus involved in sensory perception	0.288889	0.527556	0.0771938	-0.303563	-1.0821	68
GO:0060964 regulation of gene silencing by miRNA	0.288881	0.527556	0.0257827	0.462787	1.14201	44
GO:0106056 regulation of calcineurin-mediated signaling	0.289609	0.528597	0.0263638	0.481865	1.14814	34
GO:0048871 multicellular organismal homeostasis	0.290274	0.529536	0.0225713	0.376504	1.0682	458
GO:0046470 phosphatidylcholine metabolic process	0.290813	0.529969	0.0672877	-0.319132	-1.09483	53
GO:0007616 long-term memory	0.290692	0.529969	0.0593177	-0.344251	-1.09444	38
GO:0033344 cholesterol efflux	0.291257	0.530176	0.0627208	-0.326446	-1.08169	45
GO:1900180 regulation of protein localization to nucleus	0.291558	0.530176	0.0231319	0.403206	1.10576	144
GO:0098739 import across plasma membrane	0.29168	0.530176	0.0231319	0.403665	1.10673	143
GO:0051438 regulation of ubiquitin-protein transferase activity	0.291652	0.530176	0.0253364	0.453119	1.13414	49
GO:0009167 purine ribonucleoside monophosphate metabolic process	0.291361	0.530176	0.026401	0.484589	1.14858	33
GO:0010718 positive regulation of epithelial to mesenchymal transition	0.292411	0.531231	0.0254051	0.456423	1.13684	47
GO:0007565 female pregnancy	0.292756	0.531584	0.0236056	0.413801	1.11246	107
GO:0044106 cellular amine metabolic process	0.293162	0.532046	0.0239012	0.42263	1.1203	88
GO:1901186 positive regulation of ERBB signaling pathway	0.29363	0.53262	0.0261281	0.480874	1.14577	34
GO:0030324 lung development	0.293785	0.532628	0.200513	-0.25165	-1.04409	199
GO:0009303 rRNA transcription	0.294466	0.533587	0.0264908	0.492779	1.15113	30
GO:0050775 positive regulation of dendrite morphogenesis	0.294975	0.534233	0.0702667	-0.313269	-1.08696	58
GO:0010829 negative regulation of glucose transmembrane transport	0.295563	0.535024	0.0269728	0.508804	1.15479	25
GO:0060261 positive regulation of transcription initiation from RNA polymerase II promoter	0.295799	0.535176	0.0533057	-0.370739	-1.10162	28
GO:0009914 hormone transport	0.296129	0.535497	0.0223325	0.383225	1.07992	292
GO:0043409 negative regulation of MAPK cascade	0.296433	0.535772	0.0226648	0.396332	1.09683	172
GO:0070936 protein K48-linked ubiquitination	0.297799	0.537964	0.0244441	0.438808	1.12589	62
GO:1903861 positive regulation of dendrite extension	0.298808	0.53951	0.0515441	-0.37876	-1.10747	26
GO:0061515 myeloid cell development	0.299039	0.539651	0.0238646	0.426977	1.11973	76
GO:0007338 single fertilization	0.299472	0.540155	0.0947688	-0.281628	-1.07157	100
GO:0016485 protein processing	0.300163	0.540847	0.0223379	0.391822	1.09046	196
GO:1905330 regulation of morphogenesis of an epithelium	0.300045	0.540847	0.0240301	0.43262	1.12221	68
GO:0030041 actin filament polymerization	0.300379	0.540959	0.0224026	0.39482	1.0948	177
GO:0072583 clathrin-dependent endocytosis	0.301679	0.543023	0.0615683	-0.324281	-1.07451	45
GO:0008306 associative learning	0.302041	0.543396	0.0826766	-0.286312	-1.05993	82
GO:0001937 negative regulation of endothelial cell proliferation	0.302622	0.544163	0.0253501	0.467867	1.13541	39
GO:0045742 positive regulation of epidermal growth factor receptor signaling pathway	0.302829	0.544258	0.0258468	0.484617	1.14239	32
GO:0035176 social behavior	0.303583	0.545075	0.0652926	-0.316078	-1.07975	52
GO:0021879 forebrain neuron differentiation	0.303594	0.545075	0.025804	0.484318	1.14168	32
GO:0048846 axon extension involved in axon guidance	0.303965	0.545184	0.0560911	-0.351957	-1.09295	34
GO:1902284 neuron projection extension involved in neuron projection guidance	0.303965	0.545184	0.0560911	-0.351957	-1.09295	34
GO:1903859 regulation of dendrite extension	0.304461	0.545796	0.052485	-0.36853	-1.09505	28
GO:0099560 synaptic membrane adhesion	0.305354	0.547118	0.0537294	-0.359673	-1.09328	31
GO:0071496 cellular response to external stimulus	0.305556	0.547201	0.252644	-0.242229	-1.03087	242
GO:0031060 regulation of histone methylation	0.305718	0.547214	0.0236294	0.429189	1.11708	70
GO:0050796 regulation of insulin secretion	0.305881	0.547227	0.022311	0.398524	1.09599	151
GO:0007368 determination of left/right symmetry	0.307582	0.549712	0.0974434	-0.278752	-1.06559	108
GO:0046785 microtubule polymerization	0.307427	0.549712	0.0233402	0.423201	1.11269	79
GO:0007026 negative regulation of microtubule depolymerization	0.308055	0.550277	0.0255576	0.482667	1.13779	32
GO:1901264 carbohydrate derivative transport	0.309543	0.552629	0.0239501	0.440589	1.11963	56
GO:0060445 branching involved in salivary gland morphogenesis	0.309686	0.552629	0.0259183	0.494053	1.13606	27
GO:0021955 central nervous system neuron axonogenesis	0.309932	0.552789	0.0573327	-0.339927	-1.08069	38
GO:0051496 positive regulation of stress fiber assembly	0.310392	0.553329	0.0664229	-0.313448	-1.08154	55
GO:1990748 cellular detoxification	0.310925	0.553998	0.0247934	0.462501	1.12775	40
GO:0015718 monocarboxylic acid transport	0.312949	0.556477	0.0229667	0.419157	1.10694	83
GO:0016601 Rac protein signal transduction	0.312612	0.556477	0.0241853	0.446648	1.11795	49
GO:0015804 neutral amino acid transport	0.312836	0.556477	0.0249718	0.46914	1.12576	36
GO:2000272 negative regulation of signaling receptor activity	0.312643	0.556477	0.025309	0.481272	1.1345	32
GO:0048843 negative regulation of axon extension involved in axon guidance	0.313662	0.556542	0.0497572	-0.380604	-1.09706	25
GO:0021700 developmental maturation	0.313433	0.556542	0.31828	-0.241863	-1.03671	280
GO:1901983 regulation of protein acetylation	0.313358	0.556542	0.0230919	0.423208	1.11015	77
GO:0031960 response to corticosteroid	0.313777	0.556542	0.0233402	0.429453	1.11208	67
GO:0007176 regulation of epidermal growth factor-activated receptor activity	0.313532	0.556542	0.0255925	0.491002	1.13551	28
GO:0045747 positive regulation of Notch signaling pathway	0.31524	0.557114	0.0569272	-0.336575	-1.0781	39
GO:0030323 respiratory tube development	0.314917	0.557114	0.191388	-0.247821	-1.03756	202
GO:0009308 amine metabolic process	0.314756	0.557114	0.0226538	0.414562	1.1041	92
GO:0042306 regulation of protein import into nucleus	0.314674	0.557114	0.023109	0.424701	1.10961	73
GO:1904037 positive regulation of epithelial cell apoptotic process	0.315115	0.557114	0.0249385	0.473375	1.12791	34
GO:0035020 regulation of Rac protein signal transduction	0.315365	0.557114	0.0257685	0.495835	1.13209	26
GO:0001516 prostaglandin biosynthetic process	0.314705	0.557114	0.025804	0.496182	1.13288	26
GO:0046457 prostanoid biosynthetic process	0.314705	0.557114	0.025804	0.496182	1.13288	26
GO:0001708 cell fate specification	0.316027	0.557628	0.068945	-0.30504	-1.06716	61
GO:0045724 positive regulation of cilium assembly	0.315894	0.557628	0.0257402	0.495539	1.13141	26
GO:0090502 RNA phosphodiester bond hydrolysis, endonucleolytic	0.316132	0.557628	0.0254534	0.489849	1.13284	28
GO:0050994 regulation of lipid catabolic process	0.316881	0.558669	0.0237857	0.441394	1.1141	53
GO:0021846 cell proliferation in forebrain	0.317083	0.558745	0.0256767	0.494695	1.12949	26
GO:0005979 regulation of glycogen biosynthetic process	0.320181	0.562791	0.0496532	-0.373094	-1.0909	26
[truncated: 1,528 more rows]

## Sheet: Table S2B
Table S2B. Gene set enrichment analysis from whole bladders of mock-infected and infected Slpi-/- mice (I-ko vs. M-ko)
pathway	pval	padj	log2err	ES	NES	size
GO:0042110 T cell activation	8.83786e-31	3.11358e-27	1.43903	0.720456	2.07693	477
GO:0050778 positive regulation of immune response	8.80139e-29	1.55036e-25	1.39519	0.714584	2.05878	465
GO:0002250 adaptive immune response	3.10122e-28	3.64186e-25	1.38026	0.737933	2.12098	388
GO:0051249 regulation of lymphocyte activation	8.69778e-28	7.66057e-25	1.36518	0.723455	2.08155	424
GO:0001819 positive regulation of cytokine production	1.25051e-27	8.81109e-25	1.36518	0.714614	2.05841	445
GO:0002443 leukocyte mediated immunity	9.08359e-26	5.33358e-23	1.31889	0.738643	2.12018	357
GO:0050867 positive regulation of cell activation	5.44167e-25	2.73871e-22	1.29512	0.73955	2.12093	335
GO:0002696 positive regulation of leukocyte activation	2.02273e-24	8.90761e-22	1.27903	0.744958	2.13529	320
GO:0002683 negative regulation of immune system process	3.07081e-23	1.1099e-20	1.24623	0.704527	2.02544	409
GO:0002697 regulation of immune effector process	3.15045e-23	1.1099e-20	1.24623	0.737423	2.11539	339
GO:0019221 cytokine-mediated signaling pathway	5.89161e-23	1.88692e-20	1.2379	0.73064	2.09564	337
GO:0032103 positive regulation of response to external stimulus	1.81533e-22	5.32951e-20	1.2295	0.71176	2.04551	383
GO:0007159 leukocyte cell-cell adhesion	8.89759e-22	2.41125e-19	1.20398	0.724939	2.07929	337
GO:0050863 regulation of T cell activation	2.44304e-21	6.14773e-19	1.19534	0.728066	2.08415	307
GO:0002831 regulation of response to biotic stimulus	3.99267e-21	9.37745e-19	1.18665	0.735459	2.10447	302
GO:1903131 mononuclear cell differentiation	4.64398e-21	1.02255e-18	1.18665	0.692424	1.99154	418
GO:0070661 leukocyte proliferation	5.11084e-21	1.05915e-18	1.18665	0.737467	2.10792	296
GO:0050900 leukocyte migration	1.54954e-20	3.0328e-18	1.16907	0.714573	2.04979	338
GO:0002237 response to molecule of bacterial origin	2.0742e-20	3.84601e-18	1.16907	0.745722	2.12688	269
GO:0002703 regulation of leukocyte mediated immunity	2.44464e-20	4.30624e-18	1.16907	0.762683	2.16301	234
GO:0002764 immune response-regulating signaling pathway	6.96676e-20	1.11563e-17	1.15122	0.715359	2.05166	336
GO:0051251 positive regulation of lymphocyte activation	6.78378e-20	1.11563e-17	1.15122	0.740036	2.11165	273
GO:0002699 positive regulation of immune effector process	7.29901e-20	1.11802e-17	1.15122	0.75604	2.14604	240
GO:0046651 lymphocyte proliferation	1.10876e-19	1.62756e-17	1.14219	0.739907	2.1109	271
GO:0032943 mononuclear cell proliferation	1.9393e-19	2.73287e-17	1.14219	0.739424	2.10979	274
GO:0022407 regulation of cell-cell adhesion	5.96336e-19	8.08035e-17	1.12391	0.678292	1.9501	414
GO:0009615 response to virus	7.4433e-19	9.71213e-17	1.12391	0.732928	2.09137	278
GO:1903037 regulation of leukocyte cell-cell adhesion	7.79375e-19	9.80621e-17	1.12391	0.721721	2.06575	304
GO:0002449 lymphocyte mediated immunity	4.84189e-18	5.88206e-16	1.09593	0.729711	2.08121	269
GO:0030098 lymphocyte differentiation	5.68025e-18	6.67051e-16	1.09593	0.687656	1.97483	373
GO:0032496 response to lipopolysaccharide	7.85702e-18	8.92912e-16	1.08644	0.743324	2.11424	250
GO:0002366 leukocyte activation involved in immune response	1.62156e-17	1.74999e-15	1.07687	0.740653	2.10664	250
GO:0071216 cellular response to biotic stimulus	1.63921e-17	1.74999e-15	1.07687	0.762828	2.15391	205
GO:0031349 positive regulation of defense response	2.66432e-17	2.76071e-15	1.07687	0.744753	2.11604	243
GO:0032944 regulation of mononuclear cell proliferation	3.93455e-17	3.96041e-15	1.06721	0.75143	2.12435	214
GO:0070663 regulation of leukocyte proliferation	4.21954e-17	4.12929e-15	1.06721	0.751945	2.12968	228
GO:0002440 production of molecular mediator of immune response	5.64644e-17	5.37632e-15	1.05746	0.750589	2.12405	219
GO:0002460 adaptive immune response based on somatic recombination of immune receptors built from immunoglobulin superfamily domains	6.00314e-17	5.44098e-15	1.05746	0.714108	2.04062	287
GO:0002263 cell activation involved in immune response	6.02323e-17	5.44098e-15	1.05746	0.738326	2.10236	254
GO:0071222 cellular response to lipopolysaccharide	1.59212e-16	1.40226e-14	1.04763	0.771489	2.16029	175
GO:0050870 positive regulation of T cell activation	2.3989e-16	2.0613e-14	1.0377	0.759048	2.1381	197
GO:0071219 cellular response to molecule of bacterial origin	4.99051e-16	4.18609e-14	1.02767	0.77243	2.16882	184
GO:1903039 positive regulation of leukocyte cell-cell adhesion	6.54277e-16	5.36051e-14	1.02767	0.744944	2.10816	220
GO:0050670 regulation of lymphocyte proliferation	9.2396e-16	7.39798e-14	1.01754	0.752153	2.12571	211
GO:0097529 myeloid leukocyte migration	1.42044e-15	1.11205e-13	1.01754	0.748358	2.11055	201
GO:0030217 T cell differentiation	1.49808e-15	1.14733e-13	1.01754	0.70501	2.01145	272
GO:0051607 defense response to virus	2.04669e-15	1.50218e-13	1.00732	0.734073	2.0787	225
GO:0140546 defense response to symbiont	2.04669e-15	1.50218e-13	1.00732	0.734073	2.0787	225
GO:0060326 cell chemotaxis	2.67249e-15	1.92147e-13	1.00732	0.704101	2.00902	277
GO:0045088 regulation of innate immune response	3.34316e-15	2.35559e-13	1.00732	0.751089	2.11568	197
GO:0030595 leukocyte chemotaxis	4.59377e-15	3.1733e-13	0.996986	0.743969	2.10009	206
GO:0002833 positive regulation of response to biotic stimulus	1.25588e-14	8.5086e-13	0.986546	0.771217	2.1486	161
GO:0022409 positive regulation of cell-cell adhesion	1.30791e-14	8.69387e-13	0.986546	0.714016	2.03537	262
GO:0042098 T cell proliferation	1.78979e-13	1.16767e-11	0.943632	0.736451	2.07517	199
GO:0042742 defense response to bacterium	1.9099e-13	1.22338e-11	0.943632	0.73964	2.07938	191
GO:0002819 regulation of adaptive immune response	2.43911e-13	1.53446e-11	0.932595	0.738966	2.07761	190
GO:1902105 regulation of leukocyte differentiation	2.79447e-13	1.72718e-11	0.932595	0.68251	1.9498	284
GO:0001906 cell killing	2.88187e-13	1.75049e-11	0.932595	0.758878	2.11852	164
GO:0097530 granulocyte migration	3.39117e-13	2.02493e-11	0.932595	0.777579	2.14921	138
GO:0050727 regulation of inflammatory response	4.56723e-13	2.68172e-11	0.921426	0.679401	1.94189	294
GO:0002274 myeloid leukocyte activation	4.71863e-13	2.7252e-11	0.921426	0.729553	2.06184	211
GO:0002706 regulation of lymphocyte mediated immunity	1.10053e-12	6.25352e-11	0.91012	0.75016	2.09756	172
GO:1903706 regulation of hemopoiesis	1.1657e-12	6.50299e-11	0.91012	0.656836	1.88536	357
GO:1990266 neutrophil migration	1.18135e-12	6.50299e-11	0.91012	0.796726	2.16941	113
GO:0045785 positive regulation of cell adhesion	1.22264e-12	6.6267e-11	0.91012	0.627281	1.80583	435
GO:0002695 negative regulation of leukocyte activation	1.525e-12	8.14026e-11	0.91012	0.739409	2.07454	181
GO:0042129 regulation of T cell proliferation	1.56816e-12	8.24574e-11	0.91012	0.753356	2.10014	162
GO:0002768 immune response-regulating cell surface receptor signaling pathway	2.93819e-12	1.52224e-10	0.898671	0.7241	2.03365	186
GO:0032609 interferon-gamma production	3.33837e-12	1.70451e-10	0.898671	0.79391	2.16373	114
GO:0050777 negative regulation of immune response	3.44444e-12	1.73354e-10	0.898671	0.740281	2.07158	174
GO:0002822 regulation of adaptive immune response based on somatic recombination of immune receptors built from immunoglobulin superfamily domains	4.18916e-12	2.07865e-10	0.887075	0.738848	2.06757	174
GO:0032640 tumor necrosis factor production	4.49993e-12	2.20184e-10	0.887075	0.733463	2.05381	175
GO:0071706 tumor necrosis factor superfamily cytokine production	5.48617e-12	2.64764e-10	0.887075	0.73669	2.06522	178
GO:1903555 regulation of tumor necrosis factor superfamily cytokine production	5.61656e-12	2.67394e-10	0.887075	0.737351	2.06338	174
GO:0002705 positive regulation of leukocyte mediated immunity	6.22228e-12	2.92281e-10	0.887075	0.768713	2.12541	140
GO:0001818 negative regulation of cytokine production	7.12105e-12	3.30098e-10	0.887075	0.682803	1.94545	258
GO:0002285 lymphocyte activation involved in immune response	7.54656e-12	3.4528e-10	0.875325	0.735864	2.05922	174
GO:0002253 activation of immune response	7.84901e-12	3.54514e-10	0.875325	0.68181	1.94318	260
GO:0045089 positive regulation of innate immune response	1.19079e-11	5.31032e-10	0.875325	0.776114	2.13053	125
GO:0006836 neurotransmitter transport	1.46371e-11	6.44581e-10	0.863415	-0.521162	-2.1358	201
GO:0000819 sister chromatid segregation	1.74203e-11	7.57677e-10	0.863415	0.728623	2.04061	176
GO:0050866 negative regulation of cell activation	1.84835e-11	7.94116e-10	0.863415	0.708636	1.99853	201
GO:0032680 regulation of tumor necrosis factor production	1.97151e-11	8.36822e-10	0.863415	0.734124	2.05299	171
GO:0042113 B cell activation	2.26973e-11	9.51936e-10	0.863415	0.68238	1.9387	242
GO:0000070 mitotic sister chromatid segregation	5.99622e-11	2.48525e-09	0.839089	0.748921	2.08065	152
GO:0034341 response to interferon-gamma	6.51441e-11	2.66864e-09	0.839089	0.756693	2.08252	129
GO:0046631 alpha-beta T cell activation	9.74865e-11	3.94764e-09	0.839089	0.727791	2.0266	160
GO:0030593 neutrophil chemotaxis	1.06669e-10	4.2704e-09	0.839089	0.809174	2.17239	93
GO:0002700 regulation of production of molecular mediator of immune response	1.14264e-10	4.52307e-09	0.839089	0.730745	2.03209	154
GO:1902107 positive regulation of leukocyte differentiation	1.39838e-10	5.41373e-09	0.826657	0.720114	2.011	165
GO:1903708 positive regulation of hemopoiesis	1.39838e-10	5.41373e-09	0.826657	0.720114	2.011	165
GO:0071621 granulocyte chemotaxis	2.15465e-10	8.2509e-09	0.826657	0.772937	2.10826	115
GO:0071674 mononuclear cell migration	2.19285e-10	8.30688e-09	0.826657	0.730277	2.04118	167
GO:0001505 regulation of neurotransmitter levels	2.48367e-10	9.30849e-09	0.814036	-0.503091	-2.08864	213
GO:0070665 positive regulation of leukocyte proliferation	2.52308e-10	9.35664e-09	0.814036	0.742599	2.05208	137
GO:0032635 interleukin-6 production	2.66366e-10	9.6743e-09	0.814036	0.732208	2.03795	159
GO:0032649 regulation of interferon-gamma production	2.65911e-10	9.6743e-09	0.814036	0.792683	2.14371	104
GO:0030216 keratinocyte differentiation	3.1423e-10	1.12962e-08	0.814036	0.785476	2.12041	101
GO:0032675 regulation of interleukin-6 production	3.53979e-10	1.25967e-08	0.814036	0.731048	2.03174	153
GO:0002429 immune response-activating cell surface receptor signaling pathway	4.72261e-10	1.66378e-08	0.801216	0.714288	2.00242	178
GO:0051250 negative regulation of lymphocyte activation	4.78567e-10	1.6693e-08	0.801216	0.742382	2.06188	151
GO:0007059 chromosome segregation	7.94299e-10	2.71681e-08	0.801216	0.647085	1.85115	300
GO:0001909 leukocyte mediated cytotoxicity	7.88772e-10	2.71681e-08	0.801216	0.753428	2.06283	121
GO:0050671 positive regulation of lymphocyte proliferation	1.0319e-09	3.49556e-08	0.788187	0.748536	2.05483	125
GO:0140014 mitotic nuclear division	1.08873e-09	3.65295e-08	0.788187	0.655422	1.86855	263
GO:0002573 myeloid leukocyte differentiation	1.14912e-09	3.81918e-08	0.788187	0.684316	1.93593	216
GO:0002685 regulation of leukocyte migration	1.24947e-09	4.11391e-08	0.788187	0.681651	1.92548	208
GO:0002708 positive regulation of lymphocyte mediated immunity	1.27973e-09	4.17454e-08	0.788187	0.762601	2.08421	118
GO:0002757 immune response-activating signal transduction	1.4597e-09	4.67502e-08	0.788187	0.711052	1.99425	179
GO:0032946 positive regulation of mononuclear cell proliferation	1.4572e-09	4.67502e-08	0.788187	0.746285	2.05014	127
GO:0002377 immunoglobulin production	1.90116e-09	6.03405e-08	0.774939	0.743912	2.04362	127
GO:0030099 myeloid cell differentiation	2.32648e-09	7.31801e-08	0.774939	0.611802	1.75818	386
GO:0050864 regulation of B cell activation	2.41498e-09	7.52917e-08	0.774939	0.742342	2.03931	127
GO:0000280 nuclear division	2.61528e-09	8.08212e-08	0.774939	0.603933	1.73552	385
GO:0002221 pattern recognition receptor signaling pathway	3.25681e-09	9.97718e-08	0.774939	0.710055	1.97943	162
GO:0045619 regulation of lymphocyte differentiation	3.30121e-09	1.0026e-07	0.774939	0.703333	1.97171	178
GO:0032602 chemokine production	3.71894e-09	1.11981e-07	0.774939	0.77119	2.07972	100
GO:0032945 negative regulation of mononuclear cell proliferation	5.0569e-09	1.4971e-07	0.761461	0.782894	2.07719	82
GO:0050672 negative regulation of lymphocyte proliferation	5.0569e-09	1.4971e-07	0.761461	0.782894	2.07719	82
GO:0006909 phagocytosis	5.30529e-09	1.55754e-07	0.761461	0.66773	1.88787	212
GO:0002821 positive regulation of adaptive immune response	6.95798e-09	2.02587e-07	0.761461	0.737318	2.01872	121
GO:0002224 toll-like receptor signaling pathway	7.20673e-09	2.08109e-07	0.761461	0.747216	2.03811	115
GO:0070664 negative regulation of leukocyte proliferation	7.31893e-09	2.09631e-07	0.761461	0.787972	2.10131	87
GO:0002698 negative regulation of immune effector process	7.84808e-09	2.22974e-07	0.74774	0.764114	2.07117	108
GO:0035456 response to interferon-beta	9.46082e-09	2.66644e-07	0.74774	0.838396	2.14299	57
GO:0060078 regulation of postsynaptic membrane potential	9.98304e-09	2.79129e-07	0.74774	-0.603502	-2.23853	92
GO:0098813 nuclear chromosome segregation	1.09826e-08	3.0466e-07	0.74774	0.652599	1.85235	239
GO:0002824 positive regulation of adaptive immune response based on somatic recombination of immune receptors built from immunoglobulin superfamily domains	1.4225e-08	3.9152e-07	0.74774	0.740335	2.01772	114
GO:0050804 modulation of chemical synaptic transmission	1.67984e-08	4.58766e-07	0.733762	-0.364683	-1.59444	432
GO:0072676 lymphocyte migration	1.81426e-08	4.91665e-07	0.733762	0.759554	2.05043	101
GO:0003012 muscle system process	2.10082e-08	5.64977e-07	0.733762	-0.382642	-1.65568	369
GO:0099177 regulation of trans-synaptic signaling	2.32044e-08	6.19311e-07	0.733762	-0.36375	-1.58717	433
GO:0035418 protein localization to synapse	2.38413e-08	6.31525e-07	0.733762	-0.625496	-2.26622	80
GO:0002367 cytokine production involved in immune response	2.58112e-08	6.78604e-07	0.733762	0.759811	2.05332	103
GO:1990868 response to chemokine	2.84215e-08	7.36243e-07	0.733762	0.80678	2.0903	64
GO:1990869 cellular response to chemokine	2.84215e-08	7.36243e-07	0.733762	0.80678	2.0903	64
GO:0099003 vesicle-mediated transport in synapse	3.00443e-08	7.72599e-07	0.719513	-0.455567	-1.89013	222
GO:0071347 cellular response to interleukin-1	3.18471e-08	8.13025e-07	0.719513	0.790248	2.0852	77
GO:0046634 regulation of alpha-beta T cell activation	3.53705e-08	8.96476e-07	0.719513	0.754812	2.03556	100
GO:0002687 positive regulation of leukocyte migration	3.6107e-08	9.08606e-07	0.719513	0.713587	1.97436	141
GO:0031341 regulation of cell killing	3.76129e-08	9.39789e-07	0.719513	0.754015	2.03548	101
GO:0050808 synapse organization	4.15565e-08	1.03101e-06	0.719513	-0.35816	-1.55525	428
GO:0032729 positive regulation of interferon-gamma production	4.22558e-08	1.04103e-06	0.719513	0.798992	2.09513	71
GO:0099504 synaptic vesicle cycle	4.8288e-08	1.18138e-06	0.719513	-0.467341	-1.91228	198
GO:0042102 positive regulation of T cell proliferation	5.30332e-08	1.28852e-06	0.719513	0.771402	2.07098	93
GO:0099565 chemical synaptic transmission, postsynaptic	6.54988e-08	1.5805e-06	0.704976	-0.602783	-2.1957	83
GO:0007269 neurotransmitter secretion	7.11016e-08	1.68115e-06	0.704976	-0.493031	-1.98471	163
GO:0099643 signal release from synapse	7.11016e-08	1.68115e-06	0.704976	-0.493031	-1.98471	163
GO:0032612 interleukin-1 production	7.05691e-08	1.68115e-06	0.704976	0.745533	2.02154	109
GO:0002526 acute inflammatory response	7.89585e-08	1.85447e-06	0.704976	0.757749	2.01048	82
GO:0048285 organelle fission	8.77485e-08	2.03441e-06	0.704976	0.572738	1.64891	436
GO:0071396 cellular response to lipid	8.77749e-08	2.03441e-06	0.704976	0.574111	1.65245	433
GO:0046635 positive regulation of alpha-beta T cell activation	9.17212e-08	2.11198e-06	0.704976	0.793401	2.06911	68
GO:0046632 alpha-beta T cell differentiation	9.27368e-08	2.1215e-06	0.704976	0.727106	1.98166	114
GO:0050729 positive regulation of inflammatory response	9.5911e-08	2.17996e-06	0.704976	0.721827	1.97068	116
GO:0002456 T cell mediated immunity	9.80643e-08	2.21462e-06	0.704976	0.734935	2.00835	117
GO:0031348 negative regulation of defense response	1.04144e-07	2.33693e-06	0.704976	0.671714	1.89176	196
GO:0032642 regulation of chemokine production	1.11868e-07	2.49437e-06	0.704976	0.763909	2.05652	96
GO:1902414 protein localization to cell junction	1.13835e-07	2.52227e-06	0.704976	-0.54344	-2.05497	113
GO:0001910 regulation of leukocyte mediated cytotoxicity	1.21798e-07	2.68184e-06	0.690132	0.765172	2.04051	87
GO:0070555 response to interleukin-1	1.27789e-07	2.79628e-06	0.690132	0.765452	2.05304	92
GO:0071887 leukocyte apoptotic process	1.28894e-07	2.80305e-06	0.690132	0.718798	1.96241	116
GO:1903557 positive regulation of tumor necrosis factor superfamily cytokine production	1.37358e-07	2.96879e-06	0.690132	0.748669	2.02898	107
GO:0002718 regulation of cytokine production involved in immune response	1.49107e-07	3.18366e-06	0.690132	0.744079	1.99193	90
GO:0032611 interleukin-1 beta production	1.49107e-07	3.18366e-06	0.690132	0.744307	1.99254	90
GO:0045621 positive regulation of lymphocyte differentiation	1.64988e-07	3.50152e-06	0.690132	0.741409	2.00963	108
GO:0002886 regulation of myeloid leukocyte mediated immunity	1.66362e-07	3.50955e-06	0.690132	0.810435	2.07549	58
GO:0032652 regulation of interleukin-1 production	1.70087e-07	3.56676e-06	0.690132	0.751481	2.03229	104
GO:0045580 regulation of T cell differentiation	1.78599e-07	3.72311e-06	0.690132	0.696004	1.93026	148
GO:0007249 I-kappaB kinase/NF-kappaB signaling	1.88959e-07	3.91589e-06	0.690132	0.651479	1.84304	216
GO:0022408 negative regulation of cell-cell adhesion	2.01761e-07	4.15675e-06	0.690132	0.659142	1.85109	185
GO:0006260 DNA replication	2.21827e-07	4.54359e-06	0.690132	0.619635	1.76043	242
GO:0002444 myeloid leukocyte mediated immunity	2.42352e-07	4.9353e-06	0.674963	0.758277	2.03574	93
GO:0032755 positive regulation of interleukin-6 production	2.58704e-07	5.23801e-06	0.674963	0.739396	1.99637	102
GO:0002702 positive regulation of production of molecular mediator of immune response	2.60982e-07	5.25393e-06	0.674963	0.722787	1.96458	111
GO:0006936 muscle contraction	2.80582e-07	5.61643e-06	0.674963	-0.399181	-1.6897	270
GO:0002717 positive regulation of natural killer cell mediated immunity	2.88229e-07	5.7369e-06	0.674963	0.879755	2.05873	30
GO:0006959 humoral immune response	2.92878e-07	5.79667e-06	0.674963	0.692914	1.91865	143
GO:0050792 regulation of viral process	3.14041e-07	6.18082e-06	0.674963	0.692922	1.92451	151
GO:0055001 muscle cell development	3.20917e-07	6.28107e-06	0.674963	-0.441557	-1.80178	190
GO:0032613 interleukin-10 production	3.35522e-07	6.53064e-06	0.674963	0.80392	2.05486	57
GO:1903900 regulation of viral life cycle	3.55014e-07	6.87206e-06	0.674963	0.707397	1.94978	131
GO:0035458 cellular response to interferon-beta	3.59961e-07	6.92973e-06	0.674963	0.839115	2.1072	49
GO:0031343 positive regulation of cell killing	3.66526e-07	7.01778e-06	0.674963	0.769969	2.02271	72
GO:0006261 DNA-dependent DNA replication	3.74587e-07	7.13335e-06	0.674963	0.689035	1.90406	137
GO:0050851 antigen receptor-mediated signaling pathway	4.29992e-07	8.14441e-06	0.674963	0.692477	1.92133	149
GO:1903038 negative regulation of leukocyte cell-cell adhesion	4.45462e-07	8.39232e-06	0.674963	0.705804	1.94539	131
GO:0050868 negative regulation of T cell activation	4.51096e-07	8.40853e-06	0.674963	0.720145	1.96794	117
GO:0043299 leukocyte degranulation	4.49036e-07	8.40853e-06	0.674963	0.778948	2.03142	68
GO:0032760 positive regulation of tumor necrosis factor production	4.81429e-07	8.92671e-06	0.659444	0.744611	2.01466	105
GO:0060079 excitatory postsynaptic potential	4.88876e-07	8.97036e-06	0.659444	-0.594867	-2.13883	75
GO:0002286 T cell activation involved in immune response	4.87802e-07	8.97036e-06	0.659444	0.755041	2.02511	92
GO:0009913 epidermal cell differentiation	5.1045e-07	9.3177e-06	0.659444	0.666766	1.86138	164
GO:0001912 positive regulation of leukocyte mediated cytotoxicity	5.73263e-07	1.04103e-05	0.659444	0.779262	2.019	64
GO:0019724 B cell mediated immunity	5.89871e-07	1.0657e-05	0.659444	0.700932	1.92225	124
GO:0002709 regulation of T cell mediated immunity	6.08227e-07	1.09326e-05	0.659444	0.753141	2.00451	85
GO:0002688 regulation of leukocyte chemotaxis	6.14363e-07	1.09868e-05	0.659444	0.710764	1.93713	114
GO:0043588 skin development	6.1993e-07	1.10304e-05	0.659444	0.622697	1.76748	239
GO:0032722 positive regulation of chemokine production	6.50423e-07	1.15148e-05	0.659444	0.776084	2.03507	71
GO:0032651 regulation of interleukin-1 beta production	6.75274e-07	1.1895e-05	0.659444	0.75203	2.00156	85
GO:0002832 negative regulation of response to biotic stimulus	7.85304e-07	1.37643e-05	0.659444	0.725547	1.95368	97
GO:0002820 negative regulation of adaptive immune response	8.13285e-07	1.41842e-05	0.659444	0.80968	2.04218	51
GO:0032653 regulation of interleukin-10 production	8.54482e-07	1.48293e-05	0.659444	0.809556	2.05799	55
GO:0007162 negative regulation of cell adhesion	8.65813e-07	1.49523e-05	0.659444	0.599574	1.71122	280
GO:0050764 regulation of phagocytosis	9.13439e-07	1.56467e-05	0.659444	0.728746	1.96761	102
GO:0002704 negative regulation of leukocyte mediated immunity	9.14907e-07	1.56467e-05	0.659444	0.803685	2.0786	63
GO:0006813 potassium ion transport	9.89913e-07	1.67666e-05	0.643552	-0.432584	-1.76557	186
GO:0071346 cellular response to interferon-gamma	9.86401e-07	1.67666e-05	0.643552	0.737139	1.99444	105
GO:0045582 positive regulation of T cell differentiation	9.98015e-07	1.6823e-05	0.643552	0.745909	2.00254	93
GO:0006941 striated muscle contraction	1.01933e-06	1.70194e-05	0.643552	-0.485195	-1.92573	149
GO:0002218 activation of innate immune response	1.01494e-06	1.70194e-05	0.643552	0.811316	2.04056	50
GO:0042088 T-helper 1 type immune response	1.03408e-06	1.71842e-05	0.643552	0.816367	2.03785	47
GO:0031640 killing of cells of other organism	1.08667e-06	1.79734e-05	0.643552	0.815609	2.03596	47
GO:0050433 regulation of catecholamine secretion	1.15813e-06	1.90658e-05	0.643552	-0.657398	-2.21674	53
GO:0002548 monocyte chemotaxis	1.17152e-06	1.91965e-05	0.643552	0.803364	2.03077	52
GO:0002275 myeloid cell activation involved in immune response	1.18396e-06	1.93106e-05	0.643552	0.747422	1.98929	85
GO:0042391 regulation of membrane potential	1.19238e-06	1.93582e-05	0.643552	-0.355075	-1.54718	381
GO:0018108 peptidyl-tyrosine phosphorylation	1.21912e-06	1.97017e-05	0.643552	0.591324	1.68968	289
GO:2000106 regulation of leukocyte apoptotic process	1.2421e-06	1.99814e-05	0.643552	0.735496	1.97673	94
GO:0032102 negative regulation of response to external stimulus	1.45402e-06	2.32841e-05	0.643552	0.575834	1.65103	330
GO:0044403 biological process involved in symbiotic interaction	1.46931e-06	2.34225e-05	0.643552	0.629831	1.7754	200
GO:0007346 regulation of mitotic cell cycle	1.48395e-06	2.35494e-05	0.643552	0.549213	1.5805	426
GO:0045824 negative regulation of innate immune response	1.56692e-06	2.47546e-05	0.643552	0.766915	1.99358	66
GO:0051090 regulation of DNA-binding transcription factor activity	1.63967e-06	2.57882e-05	0.643552	0.559978	1.60965	389
GO:0007093 mitotic cell cycle checkpoint signaling	1.65582e-06	2.58117e-05	0.643552	0.674602	1.8566	129
GO:0002532 production of molecular mediator involved in inflammatory response	1.65007e-06	2.58117e-05	0.643552	0.755867	2.01009	83
GO:0070098 chemokine-mediated signaling pathway	1.72258e-06	2.67341e-05	0.643552	0.813888	2.06409	54
GO:0050852 T cell receptor signaling pathway	1.7335e-06	2.67481e-05	0.643552	0.698896	1.90631	115
GO:0016064 immunoglobulin mediated immune response	1.73867e-06	2.67481e-05	0.643552	0.701567	1.92282	122
GO:0030534 adult behavior	1.75465e-06	2.68766e-05	0.643552	-0.480594	-1.88524	144
GO:0031663 lipopolysaccharide-mediated signaling pathway	1.79394e-06	2.73595e-05	0.643552	0.787567	2.01964	59
GO:0032663 regulation of interleukin-2 production	1.88871e-06	2.86808e-05	0.643552	0.768784	1.99525	65
GO:0035710 CD4-positive, alpha-beta T cell activation	1.91164e-06	2.89043e-05	0.627257	0.713607	1.9264	101
GO:0043300 regulation of leukocyte degranulation	1.94386e-06	2.92659e-05	0.627257	0.820879	2.05605	48
GO:0048872 homeostasis of number of cells	2.09427e-06	3.13962e-05	0.627257	0.578306	1.658	326
GO:0045954 positive regulation of natural killer cell mediated cytotoxicity	2.32482e-06	3.47048e-05	0.627257	0.883772	2.04432	28
GO:0032623 interleukin-2 production	2.35088e-06	3.49458e-05	0.627257	0.764613	2.00499	71
GO:0018212 peptidyl-tyrosine modification	2.4493e-06	3.62558e-05	0.627257	0.588596	1.68206	292
GO:0043122 regulation of I-kappaB kinase/NF-kappaB signaling	2.58429e-06	3.8094e-05	0.627257	0.639315	1.79371	181
GO:0048525 negative regulation of viral process	2.65835e-06	3.90223e-05	0.627257	0.749691	2.00881	91
GO:0045069 regulation of viral genome replication	2.69379e-06	3.93785e-05	0.627257	0.743236	1.95855	75
GO:0050830 defense response to Gram-positive bacterium	2.77244e-06	4.03607e-05	0.627257	0.742831	1.95749	75
GO:0019058 viral life cycle	2.79728e-06	4.05549e-05	0.627257	0.618829	1.75126	220
GO:0043367 CD4-positive, alpha-beta T cell differentiation	2.82621e-06	4.08062e-05	0.627257	0.734701	1.94774	81
GO:0002228 natural killer cell mediated immunity	2.85804e-06	4.10975e-05	0.627257	0.779717	2.01129	62
GO:0050905 neuromuscular process	2.9015e-06	4.15528e-05	0.627257	-0.453643	-1.82616	163
GO:0071675 regulation of mononuclear cell migration	2.91666e-06	4.16008e-05	0.627257	0.712965	1.93323	109
GO:0002707 negative regulation of lymphocyte mediated immunity	3.00666e-06	4.27115e-05	0.627257	0.800172	2.01253	50
GO:0032615 interleukin-12 production	3.10128e-06	4.38787e-05	0.627257	0.77843	2.00797	62
GO:0002437 inflammatory response to antigenic stimulus	3.18807e-06	4.49263e-05	0.627257	0.79161	2.00106	52
GO:0052547 regulation of peptidase activity	3.33774e-06	4.6848e-05	0.627257	0.580181	1.6636	329
GO:0032655 regulation of interleukin-12 production	3.43856e-06	4.80716e-05	0.627257	0.783371	2.01193	60
GO:0032732 positive regulation of interleukin-1 production	3.68561e-06	5.13218e-05	0.627257	0.754372	1.96733	68
GO:0002637 regulation of immunoglobulin production	3.72347e-06	5.16448e-05	0.627257	0.749768	1.97078	73
GO:0052548 regulation of endopeptidase activity	3.73991e-06	5.16694e-05	0.627257	0.584073	1.66753	282
GO:0042267 natural killer cell mediated cytotoxicity	3.85004e-06	5.29831e-05	0.610527	0.778919	1.99746	59
GO:0030101 natural killer cell activation	3.94033e-06	5.40148e-05	0.610527	0.751027	1.96528	70
GO:0033045 regulation of sister chromatid segregation	4.03192e-06	5.50561e-05	0.610527	0.756211	1.96576	66
GO:2000116 regulation of cysteine-type endopeptidase activity	4.0764e-06	5.52632e-05	0.610527	0.602416	1.70321	212
GO:0019730 antimicrobial humoral response	4.07847e-06	5.52632e-05	0.610527	0.748722	1.96803	73
GO:0061844 antimicrobial humoral immune response mediated by antimicrobial peptide	4.4451e-06	6.00004e-05	0.610527	0.794915	2.02077	55
GO:0051983 regulation of chromosome segregation	4.66656e-06	6.27492e-05	0.610527	0.739842	1.95961	80
GO:0016032 viral process	5.05172e-06	6.767e-05	0.610527	0.57843	1.65562	304
GO:0002761 regulation of myeloid leukocyte differentiation	5.10872e-06	6.81743e-05	0.610527	0.669849	1.83234	120
GO:0071805 potassium ion transmembrane transport	5.51223e-06	7.30465e-05	0.610527	-0.444174	-1.786	159
GO:0032606 type I interferon production	5.53603e-06	7.30465e-05	0.610527	0.715207	1.92508	98
GO:0002825 regulation of T-helper 1 type immune response	5.52537e-06	7.30465e-05	0.610527	0.850392	1.99002	30
GO:0010948 negative regulation of cell cycle process	5.92248e-06	7.76219e-05	0.610527	0.591811	1.6872	263
GO:1902099 regulation of metaphase/anaphase transition of cell cycle	5.94863e-06	7.76219e-05	0.610527	0.772351	1.97796	58
GO:0002823 negative regulation of adaptive immune response based on somatic recombination of immune receptors built from immunoglobulin superfamily domains	5.94888e-06	7.76219e-05	0.610527	0.813022	2.02294	46
GO:0007416 synapse assembly	6.04489e-06	7.85835e-05	0.610527	-0.434703	-1.74569	165
GO:0051588 regulation of neurotransmitter transport	6.29286e-06	8.13234e-05	0.610527	-0.497032	-1.88442	117
GO:0042130 negative regulation of T cell proliferation	6.30182e-06	8.13234e-05	0.610527	0.753083	1.96061	67
GO:1905818 regulation of chromosome separation	6.58008e-06	8.46045e-05	0.610527	0.750015	1.94654	65
GO:0007626 locomotory behavior	6.62598e-06	8.48848e-05	0.610527	-0.420362	-1.7252	202
GO:0016079 synaptic vesicle exocytosis	6.69136e-06	8.49882e-05	0.610527	-0.481338	-1.83835	121
GO:0045786 negative regulation of cell cycle	6.70642e-06	8.49882e-05	0.610527	0.56691	1.62582	335
GO:0008544 epidermis development	6.69616e-06	8.49882e-05	0.610527	0.593925	1.69329	265
GO:0002381 immunoglobulin production involved in immunoglobulin-mediated immune response	6.78964e-06	8.57345e-05	0.610527	0.751454	1.97048	71
GO:0050730 regulation of peptidyl-tyrosine phosphorylation	7.1575e-06	9.00567e-05	0.610527	0.598105	1.69626	234
GO:0000075 cell cycle checkpoint signaling	7.3096e-06	9.16431e-05	0.610527	0.646516	1.80552	166
GO:0045071 negative regulation of viral genome replication	7.39527e-06	9.23885e-05	0.610527	0.791587	1.99094	50
GO:0002690 positive regulation of leukocyte chemotaxis	7.52224e-06	9.36426e-05	0.610527	0.714549	1.91067	89
GO:0060759 regulation of response to cytokine stimulus	7.96963e-06	9.88627e-05	0.593325	0.667384	1.83206	125
GO:0098815 modulation of excitatory postsynaptic potential	8.21903e-06	0.000101576	0.593325	-0.643896	-2.13599	49
GO:0002534 cytokine production involved in inflammatory response	8.246e-06	0.000101576	0.593325	0.767574	1.96572	58
GO:0050871 positive regulation of B cell activation	8.61843e-06	0.000105794	0.593325	0.713421	1.88535	78
GO:0002369 T cell cytokine production	8.7913e-06	0.000107169	0.593325	0.811316	1.9943	42
GO:0031577 spindle checkpoint signaling	8.76276e-06	0.000107169	0.593325	0.809527	1.99671	43
GO:0050432 catecholamine secretion	9.07103e-06	0.000109535	0.593325	-0.61354	-2.08341	56
GO:0045637 regulation of myeloid cell differentiation	9.07869e-06	0.000109535	0.593325	0.627272	1.76691	197
GO:0050728 negative regulation of inflammatory response	9.06874e-06	0.000109535	0.593325	0.663651	1.81538	120
GO:0032479 regulation of type I interferon production	1.00602e-05	0.000120963	0.593325	0.714939	1.92469	96
GO:0007091 metaphase/anaphase transition of mitotic cell cycle	1.01216e-05	0.000121287	0.593325	0.764261	1.95987	59
GO:0030316 osteoclast differentiation	1.06252e-05	0.000126891	0.593325	0.701256	1.89339	102
GO:0001776 leukocyte homeostasis	1.0718e-05	0.000127566	0.593325	0.697025	1.89001	109
GO:0051784 negative regulation of nuclear division	1.11384e-05	0.000132123	0.593325	0.788657	2.0001	54
GO:0002504 antigen processing and presentation of peptide or polysaccharide antigen via MHC class II	1.18707e-05	0.000140338	0.593325	0.854692	1.93926	25
GO:0002292 T cell differentiation involved in immune response	1.19456e-05	0.00014075	0.593325	0.753422	1.96958	69
GO:0051092 positive regulation of NF-kappaB transcription factor activity	1.23869e-05	0.000145464	0.593325	0.650902	1.8027	144
GO:0048247 lymphocyte chemotaxis	1.31649e-05	0.000154086	0.593325	0.78389	1.97158	50
GO:0072678 T cell migration	1.32329e-05	0.000154369	0.593325	0.765654	1.96643	60
GO:0044784 metaphase/anaphase transition of cell cycle	1.33735e-05	0.000155495	0.593325	0.762949	1.96359	61
GO:0045576 mast cell activation	1.35846e-05	0.000157429	0.593325	0.745452	1.9314	64
GO:0002312 B cell activation involved in immune response	1.39363e-05	0.000160975	0.593325	0.71583	1.89772	81
GO:0051937 catecholamine transport	1.48045e-05	0.000170446	0.593325	-0.562586	-1.97787	69
GO:0045670 regulation of osteoclast differentiation	1.51175e-05	0.000173482	0.593325	0.731272	1.91358	70
GO:0050766 positive regulation of phagocytosis	1.53649e-05	0.000175749	0.57561	0.734649	1.92992	72
GO:0050798 activated T cell proliferation	1.5504e-05	0.000176765	0.57561	0.77876	1.94398	47
GO:0030183 B cell differentiation	1.57152e-05	0.000178596	0.57561	0.668846	1.8362	126
GO:0010927 cellular component assembly involved in morphogenesis	1.6961e-05	0.000192134	0.57561	-0.491543	-1.84528	104
GO:0002293 alpha-beta T cell differentiation involved in immune response	1.72802e-05	0.000195123	0.57561	0.75237	1.94075	62
GO:0032731 positive regulation of interleukin-1 beta production	1.77327e-05	0.000199592	0.57561	0.756003	1.93609	58
GO:1901988 negative regulation of cell cycle phase transition	1.78331e-05	0.000200083	0.57561	0.591709	1.67564	227
GO:0042100 B cell proliferation	1.79108e-05	0.000200316	0.57561	0.740794	1.96033	79
GO:0051783 regulation of nuclear division	1.80634e-05	0.000201384	0.57561	0.642394	1.76796	129
GO:0033044 regulation of chromosome organization	1.84004e-05	0.000203851	0.57561	0.629663	1.76518	178
GO:0050829 defense response to Gram-negative bacterium	1.83585e-05	0.000203851	0.57561	0.755491	1.93738	59
GO:0046637 regulation of alpha-beta T cell differentiation	1.91288e-05	0.000211257	0.57561	0.741777	1.92188	64
GO:0007605 sensory perception of sound	1.92282e-05	0.000211691	0.57561	-0.470788	-1.8107	126
GO:0033077 T cell differentiation in thymus	1.94789e-05	0.000213782	0.57561	0.703213	1.88036	89
GO:0070372 regulation of ERK1 and ERK2 cascade	1.96616e-05	0.000215118	0.57561	0.57015	1.62676	275
GO:0006310 DNA recombination	2.05269e-05	0.00022389	0.57561	0.579889	1.65321	263
GO:2000401 regulation of lymphocyte migration	2.06129e-05	0.000224134	0.57561	0.756046	1.94582	61
GO:0019079 viral genome replication	2.12015e-05	0.000229824	0.57561	0.692854	1.88094	110
GO:0045839 negative regulation of mitotic nuclear division	2.13387e-05	0.000230602	0.57561	0.778107	1.95703	50
GO:0001959 regulation of cytokine-mediated signaling pathway	2.1632e-05	0.000233057	0.57561	0.671002	1.83022	115
GO:0032733 positive regulation of interleukin-10 production	2.19106e-05	0.00023527	0.57561	0.798624	1.92845	37
GO:0010965 regulation of mitotic sister chromatid separation	2.1971e-05	0.00023527	0.57561	0.759599	1.95088	60
GO:0044786 cell cycle DNA replication	2.2128e-05	0.000236233	0.57561	0.8145	1.94591	34
GO:0034612 response to tumor necrosis factor	2.23178e-05	0.00023754	0.57561	0.626513	1.74654	162
GO:0010466 negative regulation of peptidase activity	2.31834e-05	0.000246009	0.57561	0.621266	1.73276	163
GO:0030888 regulation of B cell proliferation	2.42837e-05	0.000256912	0.57561	0.75776	1.94616	60
GO:0030071 regulation of mitotic metaphase/anaphase transition	2.55255e-05	0.000269241	0.57561	0.774089	1.97333	56
GO:0002724 regulation of T cell cytokine production	2.60858e-05	0.000274329	0.57561	0.812418	1.94093	34
GO:2000516 positive regulation of CD4-positive, alpha-beta T cell activation	2.61858e-05	0.000274561	0.57561	0.795042	1.9198	37
GO:0046928 regulation of neurotransmitter secretion	2.75414e-05	0.000287287	0.57561	-0.484239	-1.81786	104
GO:0007052 mitotic spindle organization	2.76559e-05	0.000287287	0.57561	0.658894	1.79886	116
GO:0042269 regulation of natural killer cell mediated cytotoxicity	2.77256e-05	0.000287287	0.57561	0.793298	1.95668	43
GO:0051985 negative regulation of chromosome segregation	2.77256e-05	0.000287287	0.57561	0.793481	1.95713	43
GO:1901987 regulation of cell cycle phase transition	2.79307e-05	0.000288082	0.57561	0.543904	1.56081	351
GO:1901991 negative regulation of mitotic cell cycle phase transition	2.79659e-05	0.000288082	0.57561	0.631543	1.75777	159
GO:0090022 regulation of neutrophil chemotaxis	2.85933e-05	0.000293686	0.57561	0.811482	1.94266	35
GO:0044772 mitotic cell cycle phase transition	2.90096e-05	0.000297095	0.57561	0.54001	1.55192	383
GO:0007409 axonogenesis	2.9191e-05	0.000298087	0.57561	-0.318916	-1.40509	408
GO:1901990 regulation of mitotic cell cycle phase transition	2.98545e-05	0.000303105	0.57561	0.572777	1.6343	274
GO:0006953 acute-phase response	2.97961e-05	0.000303105	0.57561	0.822211	1.9416	32
GO:0042832 defense response to protozoan	3.10876e-05	0.000314717	0.557332	0.814731	1.93438	33
GO:0032620 interleukin-17 production	3.15298e-05	0.000318279	0.557332	0.792431	1.91349	37
GO:0032481 positive regulation of type I interferon production	3.27776e-05	0.00032993	0.557332	0.730514	1.89593	65
GO:0051304 chromosome separation	3.36177e-05	0.000337422	0.557332	0.711083	1.89843	88
GO:0044770 cell cycle phase transition	3.45591e-05	0.000345886	0.557332	0.518692	1.49462	461
GO:0002294 CD4-positive, alpha-beta T cell differentiation involved in immune response	3.48009e-05	0.000346337	0.557332	0.749258	1.92836	61
GO:0042093 T-helper cell differentiation	3.48009e-05	0.000346337	0.557332	0.749258	1.92836	61
GO:1905819 negative regulation of chromosome separation	3.69198e-05	0.00036639	0.557332	0.789926	1.94172	42
GO:0051954 positive regulation of amine transport	3.74902e-05	0.000371005	0.557332	-0.64624	-2.06738	42
GO:0034121 regulation of toll-like receptor signaling pathway	3.81296e-05	0.000375225	0.557332	0.731635	1.90477	67
GO:0046638 positive regulation of alpha-beta T cell differentiation	3.80847e-05	0.000375225	0.557332	0.772051	1.9418	50
GO:0002715 regulation of natural killer cell mediated immunity	4.06552e-05	0.000398965	0.557332	0.793035	1.97321	46
GO:0015844 monoamine transport	4.11521e-05	0.000402719	0.557332	-0.512676	-1.86748	83
GO:0042119 neutrophil activation	4.33781e-05	0.000423327	0.557332	0.826401	1.93387	30
GO:0051952 regulation of amine transport	4.41644e-05	0.00042981	0.557332	-0.497654	-1.83255	89
GO:0097191 extrinsic apoptotic signaling pathway	4.45307e-05	0.000429813	0.557332	0.587197	1.66167	218
GO:0070228 regulation of lymphocyte apoptotic process	4.43613e-05	0.000429813	0.557332	0.730066	1.89154	64
GO:0051306 mitotic sister chromatid separation	4.44915e-05	0.000429813	0.557332	0.753179	1.94798	63
GO:0007259 receptor signaling pathway via JAK-STAT	4.58652e-05	0.000441484	0.557332	0.651629	1.77903	116
GO:0001562 response to protozoan	4.70399e-05	0.00045086	0.557332	0.816708	1.96633	36
GO:0071174 mitotic spindle checkpoint signaling	4.70952e-05	0.00045086	0.557332	0.81525	1.99301	40
GO:0046633 alpha-beta T cell proliferation	4.81712e-05	0.000459911	0.557332	0.785839	1.93168	42
GO:0019882 antigen processing and presentation	4.85654e-05	0.000462421	0.557332	0.681249	1.83717	100
GO:0045930 negative regulation of mitotic cell cycle	4.92282e-05	0.000467468	0.557332	0.601063	1.69925	214
GO:0007051 spindle organization	4.97951e-05	0.000471581	0.557332	0.614971	1.724	178
GO:0071677 positive regulation of mononuclear cell migration	5.07094e-05	0.000478953	0.557332	0.745538	1.91878	61
GO:0090068 positive regulation of cell cycle process	5.32312e-05	0.000501426	0.557332	0.586068	1.65738	215
GO:1900017 positive regulation of cytokine production involved in inflammatory response	5.40909e-05	0.000508166	0.557332	0.829987	1.88321	25
GO:0090257 regulation of muscle system process	5.50672e-05	0.000515962	0.557332	-0.368324	-1.54725	229
GO:0035821 modulation of process of other organism	5.88321e-05	0.000549775	0.557332	0.714017	1.87681	73
GO:0033003 regulation of mast cell activation	6.21986e-05	0.000579697	0.538434	0.787944	1.96054	46
GO:0070252 actin-mediated cell contraction	6.26251e-05	0.000582132	0.538434	-0.493746	-1.83459	94
GO:0002287 alpha-beta T cell activation involved in immune response	6.49243e-05	0.000601917	0.538434	0.747845	1.93418	63
GO:0015837 amine transport	6.93401e-05	0.000639695	0.538434	-0.48434	-1.79653	92
GO:0010951 negative regulation of endopeptidase activity	6.95439e-05	0.000639695	0.538434	0.64024	1.75754	125
GO:0033047 regulation of mitotic sister chromatid segregation	6.94231e-05	0.000639695	0.538434	0.790453	1.95565	44
GO:0070374 positive regulation of ERK1 and ERK2 cascade	7.04968e-05	0.000646772	0.538434	0.61307	1.72327	188
GO:2000514 regulation of CD4-positive, alpha-beta T cell activation	7.24645e-05	0.000663097	0.538434	0.729466	1.88167	62
GO:0050869 negative regulation of B cell activation	7.28934e-05	0.000665294	0.538434	0.810807	1.95212	36
GO:0008015 blood circulation	7.3298e-05	0.000666058	0.538434	-0.312525	-1.35763	436
GO:0050920 regulation of chemotaxis	7.35443e-05	0.000666058	0.538434	0.582906	1.64656	208
GO:0032660 regulation of interleukin-17 production	7.34005e-05	0.000666058	0.538434	0.796294	1.90241	34
GO:0007080 mitotic metaphase plate congression	7.44149e-05	0.000672215	0.538434	0.751842	1.87678	47
GO:0051963 regulation of synapse assembly	7.47093e-05	0.000673148	0.538434	-0.464977	-1.74555	104
GO:0046717 acid secretion	7.50499e-05	0.000674492	0.538434	-0.684602	-2.06424	32
GO:1902622 regulation of neutrophil migration	7.68839e-05	0.000689216	0.538434	0.774204	1.93914	48
GO:2001251 negative regulation of chromosome organization	7.81606e-05	0.000698883	0.538434	0.683631	1.81821	84
GO:0050921 positive regulation of chemotaxis	7.93989e-05	0.000706369	0.538434	0.625711	1.72958	139
GO:0062207 regulation of pattern recognition receptor signaling pathway	7.92736e-05	0.000706369	0.538434	0.689097	1.85382	95
GO:0032692 negative regulation of interleukin-1 production	8.12234e-05	0.00071897	0.538434	0.815807	1.90908	30
GO:0002507 tolerance induction	8.12234e-05	0.00071897	0.538434	0.816363	1.91038	30
GO:0002711 positive regulation of T cell mediated immunity	8.23442e-05	0.000723438	0.538434	0.729582	1.86843	58
GO:0031295 T cell costimulation	8.23438e-05	0.000723438	0.538434	0.806908	1.89767	31
GO:1900015 regulation of cytokine production involved in inflammatory response	8.20274e-05	0.000723438	0.538434	0.758454	1.92808	55
GO:0045861 negative regulation of proteolysis	8.5234e-05	0.000746964	0.538434	0.557901	1.5885	255
GO:0006281 DNA repair	9.42781e-05	0.000824173	0.538434	0.512301	1.47671	473
GO:0002720 positive regulation of cytokine production involved in immune response	9.52584e-05	0.000830681	0.538434	0.733996	1.88907	61
GO:0071622 regulation of granulocyte chemotaxis	9.58735e-05	0.000832918	0.538434	0.750681	1.90379	54
GO:0036230 granulocyte activation	9.59877e-05	0.000832918	0.538434	0.807983	1.94532	36
GO:0033046 negative regulation of sister chromatid segregation	9.7098e-05	0.000836372	0.538434	0.797557	1.95653	41
GO:0033048 negative regulation of mitotic sister chromatid segregation	9.7098e-05	0.000836372	0.538434	0.797557	1.95653	41
GO:2000816 negative regulation of mitotic sister chromatid separation	9.7098e-05	0.000836372	0.538434	0.797557	1.95653	41
GO:0045787 positive regulation of cell cycle	9.97024e-05	0.000856711	0.538434	0.552631	1.57928	292
GO:0070227 lymphocyte apoptotic process	0.000102411	0.000877846	0.538434	0.70014	1.8619	83
GO:0050731 positive regulation of peptidyl-tyrosine phosphorylation	0.000102732	0.00087846	0.538434	0.606728	1.69585	167
GO:0045639 positive regulation of myeloid cell differentiation	0.000103977	0.000886947	0.538434	0.6675	1.79783	99
GO:0061564 axon development	0.000104643	0.000888332	0.538434	-0.307509	-1.33699	448
GO:0002478 antigen processing and presentation of exogenous peptide antigen	0.000104598	0.000888332	0.538434	0.80159	1.88517	31
GO:2000117 negative regulation of cysteine-type endopeptidase activity	0.000106866	0.000904599	0.538434	0.697714	1.84802	80
GO:0031294 lymphocyte costimulation	0.000107073	0.000904599	0.538434	0.803551	1.89753	32
GO:0032637 interleukin-8 production	0.000108454	0.000907558	0.538434	0.698259	1.82719	70
GO:0032677 regulation of interleukin-8 production	0.000108454	0.000907558	0.538434	0.698259	1.82719	70
GO:1902100 negative regulation of metaphase/anaphase transition of cell cycle	0.000108438	0.000907558	0.538434	0.79577	1.95214	41
GO:0034142 toll-like receptor 4 signaling pathway	0.000108438	0.000907558	0.538434	0.795903	1.95247	41
GO:0007094 mitotic spindle assembly checkpoint signaling	0.000111225	0.000926347	0.538434	0.806387	1.95534	38
GO:0071173 spindle assembly checkpoint signaling	0.000111225	0.000926347	0.538434	0.806387	1.95534	38
GO:0002701 negative regulation of production of molecular mediator of immune response	0.000112643	0.000935949	0.538434	0.786611	1.87928	34
GO:0043410 positive regulation of MAPK cascade	0.000116917	0.000964976	0.538434	0.514943	1.48361	454
GO:0097696 receptor signaling pathway via STAT	0.000116875	0.000964976	0.538434	0.643607	1.76497	123
GO:0032689 negative regulation of interferon-gamma production	0.000116958	0.000964976	0.538434	0.789257	1.88945	35
GO:0019884 antigen processing and presentation of exogenous antigen	0.000117294	0.000965479	0.538434	0.77145	1.86283	37
GO:0051091 positive regulation of DNA-binding transcription factor activity	0.000118833	0.00097587	0.538434	0.569922	1.61866	241
GO:0032633 interleukin-4 production	0.000123318	0.00101035	0.518848	0.801006	1.89152	32
GO:0051702 biological process involved in interaction with symbiont	0.000124464	0.00101737	0.518848	0.686086	1.80795	75
GO:0008016 regulation of heart contraction	0.000126404	0.00103084	0.518848	-0.399262	-1.60258	166
GO:0042116 macrophage activation	0.000131019	0.001066	0.518848	0.678849	1.81031	87
GO:2000406 positive regulation of T cell migration	0.000132992	0.00107708	0.518848	0.783455	1.87174	34
GO:0043302 positive regulation of leukocyte degranulation	0.000132807	0.00107708	0.518848	0.814518	1.8742	27
GO:0062237 protein localization to postsynapse	0.000135006	0.00109089	0.518848	-0.579281	-1.94777	52
GO:2000107 negative regulation of leukocyte apoptotic process	0.000135462	0.00109206	0.518848	0.752127	1.91734	56
GO:0045841 negative regulation of mitotic metaphase/anaphase transition	0.000137357	0.00110481	0.518848	0.803505	1.9643	40
GO:0002446 neutrophil mediated immunity	0.000144675	0.00116103	0.518848	0.790486	1.87681	33
GO:0033006 regulation of mast cell activation involved in immune response	0.000145471	0.00116476	0.518848	0.797788	1.88392	32
GO:1902624 positive regulation of neutrophil migration	0.000146507	0.00117039	0.518848	0.80225	1.93152	36
GO:0032355 response to estradiol	0.000155156	0.00123668	0.518848	0.735027	1.83481	47
GO:0050954 sensory perception of mechanical stimulus	0.000155823	0.0012392	0.518848	-0.412362	-1.63474	150
GO:0072539 T-helper 17 cell differentiation	0.000162718	0.00129112	0.518848	0.807618	1.83245	25
GO:0097120 receptor localization to synapse	0.000164222	0.00130012	0.518848	-0.522415	-1.8319	68
GO:1903707 negative regulation of hemopoiesis	0.000166195	0.00131024	0.518848	0.657961	1.77437	100
GO:0043372 positive regulation of CD4-positive, alpha-beta T cell differentiation	0.000166244	0.00131024	0.518848	0.804344	1.88226	30
GO:0043304 regulation of mast cell degranulation	0.000172235	0.00135443	0.518848	0.80324	1.87968	30
GO:0070371 ERK1 and ERK2 cascade	0.000175057	0.00137355	0.518848	0.551249	1.5756	294
GO:0000018 regulation of DNA recombination	0.000176445	0.00138136	0.518848	0.657783	1.77166	99
GO:0008608 attachment of spindle microtubules to kinetochore	0.000181554	0.00141821	0.518848	0.788068	1.87107	33
GO:0071356 cellular response to tumor necrosis factor	0.000185644	0.00144696	0.518848	0.614257	1.69953	141
GO:1902106 negative regulation of leukocyte differentiation	0.000189083	0.00147051	0.518848	0.666045	1.79276	98
GO:0060047 heart contraction	0.000192322	0.00149217	0.518848	-0.371271	-1.52648	203
GO:0000724 double-strand break repair via homologous recombination	0.000192715	0.00149217	0.518848	0.608183	1.6738	129
GO:0072538 T-helper 17 type immune response	0.000195824	0.00151292	0.518848	0.799326	1.92448	36
GO:1903539 protein localization to postsynaptic membrane	0.000196761	0.00151509	0.518848	-0.58438	-1.95435	51
GO:0002712 regulation of B cell mediated immunity	0.000197396	0.00151509	0.518848	0.718406	1.84228	59
GO:0002889 regulation of immunoglobulin mediated immune response	0.000197396	0.00151509	0.518848	0.718406	1.84228	59
GO:0043903 regulation of biological process involved in symbiotic interaction	0.00020185	0.00154591	0.518848	0.699402	1.83399	71
GO:0048588 developmental cell growth	0.000203556	0.00155559	0.518848	-0.351114	-1.46764	246
GO:0045058 T cell selection	0.000204663	0.00156066	0.518848	0.736461	1.86165	52
GO:0007631 feeding behavior	0.000206748	0.00156977	0.518848	-0.501144	-1.80937	77
GO:0043123 positive regulation of I-kappaB kinase/NF-kappaB signaling	0.000206402	0.00156977	0.518848	0.624026	1.70854	121
GO:0036037 CD8-positive, alpha-beta T cell activation	0.000208179	0.00157723	0.518848	0.797584	1.86644	30
GO:0045123 cellular extravasation	0.000209111	0.0015809	0.518848	0.700738	1.84321	74
GO:1902850 microtubule cytoskeleton organization involved in mitosis	0.000211815	0.00159791	0.518848	0.629965	1.74356	142
GO:0007204 positive regulation of cytosolic calcium ion concentration	0.000212721	0.00160132	0.518848	0.546428	1.5582	267
GO:0090023 positive regulation of neutrophil chemotaxis	0.000213944	0.00160709	0.518848	0.834887	1.93124	28
GO:0003013 circulatory system process	0.000216372	0.00162187	0.518848	-0.298149	-1.3277	466
GO:0007088 regulation of mitotic nuclear division	0.000222791	0.00166644	0.518848	0.666782	1.80323	104
GO:0006937 regulation of muscle contraction	0.000226042	0.00168529	0.518848	-0.397834	-1.57616	148
GO:0051310 metaphase plate congression	0.000226267	0.00168529	0.518848	0.719007	1.8505	61
GO:0051321 meiotic cell cycle	0.000228162	0.00169465	0.518848	0.563132	1.59464	225
GO:1903556 negative regulation of tumor necrosis factor superfamily cytokine production	0.000228486	0.00169465	0.518848	0.709343	1.82976	62
GO:0001773 myeloid dendritic cell activation	0.000236439	0.00174995	0.518848	0.795551	1.91539	36
GO:0002347 response to tumor cell	0.000243927	0.00180158	0.518848	0.770753	1.84139	34
GO:0046006 regulation of activated T cell proliferation	0.000246091	0.00181377	0.498493	0.778486	1.89359	39
GO:0030239 myofibril assembly	0.000250654	0.00183647	0.498493	-0.554269	-1.90608	61
GO:0055002 striated muscle cell development	0.000250654	0.00183647	0.498493	-0.554269	-1.90608	61
GO:0043370 regulation of CD4-positive, alpha-beta T cell differentiation	0.000251257	0.00183647	0.498493	0.766354	1.90682	46
GO:2000404 regulation of T cell migration	0.000251257	0.00183647	0.498493	0.76642	1.90698	46
GO:0002673 regulation of acute inflammatory response	0.000253101	0.00184612	0.498493	0.758682	1.832	37
GO:2000463 positive regulation of excitatory postsynaptic potential	0.000264912	0.00192828	0.498493	-0.650981	-1.98152	33
GO:0008217 regulation of blood pressure	0.000269733	0.00195918	0.498493	-0.398913	-1.60584	163
GO:0002639 positive regulation of immunoglobulin production	0.000270269	0.00195918	0.498493	0.735337	1.84946	50
GO:0032088 negative regulation of NF-kappaB transcription factor activity	0.000277481	0.0020032	0.498493	0.659063	1.7417	78
GO:0002763 positive regulation of myeloid leukocyte differentiation	0.00027717	0.0020032	0.498493	0.716312	1.84356	61
GO:0006942 regulation of striated muscle contraction	0.000295305	0.00212752	0.498493	-0.48483	-1.76637	82
GO:0045494 photoreceptor cell maintenance	0.000324856	0.00233465	0.498493	-0.638914	-1.95518	34
GO:0002260 lymphocyte homeostasis	0.00032538	0.00233465	0.498493	0.692067	1.82532	76
GO:2001233 regulation of apoptotic signaling pathway	0.000327129	0.00234243	0.498493	0.521324	1.49758	374
GO:0048002 antigen processing and presentation of peptide antigen	0.000331968	0.00237226	0.498493	0.708833	1.81773	59
GO:0007260 tyrosine phosphorylation of STAT protein	0.000338046	0.0024108	0.498493	0.700864	1.79488	58
GO:0051225 spindle assembly	0.000339254	0.00241453	0.498493	0.621817	1.69315	113
GO:0002279 mast cell activation involved in immune response	0.000341876	0.00242829	0.498493	0.743877	1.84666	45
GO:0034340 response to type I interferon	0.000348213	0.00246832	0.498493	0.734757	1.84513	49
GO:0045672 positive regulation of osteoclast differentiation	0.000358211	0.00253409	0.498493	0.787101	1.84191	30
GO:0042092 type 2 immune response	0.000361561	0.00255266	0.498493	0.770011	1.87298	39
GO:0045577 regulation of B cell differentiation	0.000366907	0.00258007	0.498493	0.780853	1.84393	32
GO:0045622 regulation of T-helper cell differentiation	0.000366907	0.00258007	0.498493	0.781394	1.84521	32
GO:0008630 intrinsic apoptotic signaling pathway in response to DNA damage	0.000371472	0.00260178	0.498493	0.647	1.75437	109
GO:0032735 positive regulation of interleukin-12 production	0.000370871	0.00260178	0.498493	0.789531	1.93013	40
GO:0060337 type I interferon signaling pathway	0.000384146	0.0026799	0.498493	0.7473	1.84323	43
GO:0071357 cellular response to type I interferon	0.000384146	0.0026799	0.498493	0.7473	1.84323	43
GO:0046640 regulation of alpha-beta T cell proliferation	0.00039133	0.00272461	0.498493	0.786599	1.90735	38
GO:0002230 positive regulation of defense response to virus by host	0.000394333	0.00274011	0.498493	0.784637	1.83614	30
GO:0099173 postsynapse organization	0.000396715	0.00275124	0.498493	-0.374036	-1.52079	184
GO:0042692 muscle cell differentiation	0.000402813	0.00278334	0.498493	-0.303995	-1.32489	374
GO:0043368 positive T cell selection	0.000402925	0.00278334	0.498493	0.78621	1.90641	38
GO:0015850 organic hydroxy compound transport	0.00042231	0.00291154	0.498493	-0.366295	-1.51431	211
GO:0060537 muscle tissue development	0.00042786	0.00294405	0.498493	-0.294444	-1.29546	407
GO:0050688 regulation of defense response to virus	0.000430241	0.00295466	0.498493	0.680187	1.77386	68
GO:0030048 actin filament-based movement	0.000437128	0.00299611	0.498493	-0.426362	-1.63341	123
GO:0097028 dendritic cell differentiation	0.000438045	0.00299657	0.498493	0.771896	1.89358	41
GO:0097193 intrinsic apoptotic signaling pathway	0.000439759	0.00300246	0.498493	0.530909	1.51702	290
GO:0009595 detection of biotic stimulus	0.000444463	0.00302871	0.498493	0.777991	1.83717	32
GO:0032728 positive regulation of interferon-beta production	0.00044924	0.00305535	0.498493	0.73872	1.83386	45
GO:0032720 negative regulation of tumor necrosis factor production	0.000476297	0.00323313	0.498493	0.706562	1.81847	61
GO:0051347 positive regulation of transferase activity	0.000481422	0.00326164	0.498493	0.490343	1.41291	468
GO:0006112 energy reserve metabolic process	0.000487488	0.00329008	0.498493	-0.485243	-1.75415	78
GO:0043303 mast cell degranulation	0.000486584	0.00329008	0.498493	0.7441	1.83533	43
GO:0071624 positive regulation of granulocyte chemotaxis	0.000495038	0.00333464	0.477271	0.821005	1.90909	29
GO:1903522 regulation of blood circulation	0.000514981	0.00346236	0.477271	-0.350213	-1.453	219
GO:0060761 negative regulation of response to cytokine stimulus	0.000520889	0.00349542	0.477271	0.700303	1.79586	59
GO:1903046 meiotic cell cycle process	0.00053859	0.00360732	0.477271	0.579885	1.62145	172
GO:0014046 dopamine secretion	0.000551694	0.00367914	0.477271	-0.627903	-1.92148	34
GO:0014059 regulation of dopamine secretion	0.000551694	0.00367914	0.477271	-0.627903	-1.92148	34
GO:0000725 recombinational repair	0.000552446	0.00367914	0.477271	0.613316	1.69047	131
GO:0050854 regulation of antigen receptor-mediated signaling pathway	0.000564693	0.00375361	0.477271	0.710039	1.8364	63
GO:0007517 muscle organ development	0.000571564	0.00379213	0.477271	-0.32408	-1.37654	292
GO:0032608 interferon-beta production	0.000575449	0.00380358	0.477271	0.709486	1.83497	63
GO:0032648 regulation of interferon-beta production	0.000575449	0.00380358	0.477271	0.709486	1.83497	63
GO:0043281 regulation of cysteine-type endopeptidase activity involved in apoptotic process	0.000582614	0.00383674	0.477271	0.57412	1.61295	187
GO:0032743 positive regulation of interleukin-2 production	0.000582644	0.00383674	0.477271	0.779061	1.88908	38
GO:0046473 phosphatidic acid metabolic process	0.000589912	0.00387735	0.477271	-0.666995	-1.92709	26
GO:0099024 plasma membrane invagination	0.000593684	0.00389488	0.477271	0.678748	1.76158	65
GO:0003015 heart process	0.000600063	0.00392941	0.477271	-0.352902	-1.46511	213
GO:0050770 regulation of axonogenesis	0.000631868	0.00413	0.477271	-0.380138	-1.53057	169
GO:2000403 positive regulation of lymphocyte migration	0.000635049	0.00414311	0.477271	0.776558	1.88301	38
GO:0001504 neurotransmitter uptake	0.000647722	0.00421798	0.477271	-0.638842	-1.91377	31
GO:0098586 cellular response to virus	0.00065253	0.00424145	0.477271	0.671349	1.75081	68
GO:0051965 positive regulation of synapse assembly	0.000688113	0.00445629	0.477271	-0.497177	-1.7434	68
GO:0010324 membrane invagination	0.000687248	0.00445629	0.477271	0.670006	1.76113	73
GO:1903115 regulation of actin filament-based movement	0.00070823	0.00457816	0.477271	-0.568685	-1.85561	45
GO:0003009 skeletal muscle contraction	0.000836247	0.00539578	0.477271	-0.600648	-1.85253	35
GO:0140013 meiotic nuclear division	0.000851691	0.00548539	0.477271	0.586103	1.62986	154
GO:0051345 positive regulation of hydrolase activity	0.000893792	0.00574604	0.477271	0.483391	1.39463	499
GO:0099084 postsynaptic specialization organization	0.000905515	0.0058108	0.477271	-0.597548	-1.87371	38
GO:0042060 wound healing	0.000917452	0.00587669	0.477271	0.511459	1.46588	318
GO:0001960 negative regulation of cytokine-mediated signaling pathway	0.00091917	0.00587702	0.477271	0.710397	1.80591	55
GO:0061036 positive regulation of cartilage development	0.000946342	0.00603979	0.477271	-0.631475	-1.88228	30
GO:0050879 multicellular organismal movement	0.00095205	0.00605428	0.477271	-0.547586	-1.82509	50
GO:0050881 musculoskeletal movement	0.00095205	0.00605428	0.477271	-0.547586	-1.82509	50
GO:0010830 regulation of myotube differentiation	0.000990601	0.00627678	0.45506	-0.605366	-1.87927	36
GO:0051646 mitochondrion localization	0.000989385	0.00627678	0.45506	-0.556269	-1.84531	49
GO:0048167 regulation of synaptic plasticity	0.00103765	0.00656312	0.45506	-0.353663	-1.43954	196
GO:0033260 nuclear DNA replication	0.001056	0.00666721	0.45506	0.803644	1.86872	29
GO:0003073 regulation of systemic arterial blood pressure	0.00106766	0.00672877	0.45506	-0.454906	-1.67571	86
GO:0032757 positive regulation of interleukin-8 production	0.0010986	0.00691135	0.45506	0.697879	1.76988	54
GO:0050803 regulation of synapse structure or activity	0.00110644	0.00694826	0.45506	-0.32229	-1.35203	238
GO:0060048 cardiac muscle contraction	0.0011358	0.00711998	0.45506	-0.40605	-1.54269	118
GO:0014896 muscle hypertrophy	0.00119165	0.0074568	0.45506	-0.418216	-1.56737	99
GO:0017156 calcium-ion regulated exocytosis	0.00123695	0.00772654	0.45506	-0.49741	-1.70745	60
GO:0055013 cardiac muscle cell development	0.00124355	0.00775401	0.45506	-0.435504	-1.61539	92
GO:0014888 striated muscle adaptation	0.00126229	0.00785697	0.45506	-0.574099	-1.81816	40
GO:0032715 negative regulation of interleukin-6 production	0.00126503	0.00786014	0.45506	0.736653	1.83292	46
GO:0042509 regulation of tyrosine phosphorylation of STAT protein	0.00127218	0.00789067	0.45506	0.7024	1.78558	55
GO:0030856 regulation of epithelial cell differentiation	0.0013871	0.00858832	0.45506	0.590966	1.62752	130
GO:0016082 synaptic vesicle priming	0.00139335	0.00861189	0.45506	-0.646421	-1.86765	26
GO:0006695 cholesterol biosynthetic process	0.00142847	0.00879811	0.45506	-0.558764	-1.80162	43
GO:1902653 secondary alcohol biosynthetic process	0.00142847	0.00879811	0.45506	-0.558764	-1.80162	43
GO:0014706 striated muscle tissue development	0.00144811	0.00890345	0.45506	-0.293035	-1.27321	385
GO:0001508 action potential	0.00146975	0.00902077	0.45506	-0.404193	-1.54848	123
GO:0045214 sarcomere organization	0.00149704	0.0091723	0.45506	-0.556906	-1.79563	43
GO:0002714 positive regulation of B cell mediated immunity	0.00153822	0.00939195	0.45506	0.748951	1.83729	41
GO:0002891 positive regulation of immunoglobulin mediated immune response	0.00153822	0.00939195	0.45506	0.748951	1.83729	41
GO:0032814 regulation of natural killer cell activation	0.00154463	0.00941474	0.45506	0.759158	1.85588	40
GO:0035637 multicellular organismal signaling	0.00155527	0.00946324	0.45506	-0.401304	-1.53388	122
GO:0036465 synaptic vesicle recycling	0.00166246	0.010098	0.45506	-0.458754	-1.65411	76
GO:2000300 regulation of synaptic vesicle exocytosis	0.00168061	0.0101907	0.45506	-0.469353	-1.6651	72
GO:0097106 postsynaptic density organization	0.00170685	0.010332	0.45506	-0.609724	-1.83846	32
GO:0060415 muscle tissue morphogenesis	0.0017144	0.0103599	0.45506	-0.475066	-1.67353	70
GO:0072593 reactive oxygen species metabolic process	0.00174323	0.0105161	0.35482	0.546442	1.54495	212
GO:0002262 myeloid cell homeostasis	0.0017655	0.0106322	0.35482	0.550216	1.54103	177
GO:0060538 skeletal muscle organ development	0.0019224	0.0115573	0.45506	-0.356203	-1.42974	166
GO:0051146 striated muscle cell differentiation	0.00194421	0.0116686	0.45506	-0.319863	-1.35545	273
GO:0050691 regulation of defense response to virus by host	0.00198594	0.0118988	0.431708	0.754722	1.84504	40
GO:0002448 mast cell mediated immunity	0.00200233	0.0119766	0.431708	0.733524	1.8148	44
GO:0002200 somatic diversification of immune receptors	0.00206209	0.0123131	0.344521	0.648671	1.70625	74
GO:0007600 sensory perception	0.00208431	0.0124247	0.431708	-0.293391	-1.27196	372
GO:0009620 response to fungus	0.00210787	0.012544	0.35482	0.716413	1.77848	45
GO:2001234 negative regulation of apoptotic signaling pathway	0.00214636	0.0127515	0.31828	0.531218	1.50385	224
GO:0055006 cardiac cell development	0.00218856	0.0129803	0.431708	-0.421351	-1.5734	98
GO:0051480 regulation of cytosolic calcium ion concentration	0.00221864	0.0131366	0.310777	0.50816	1.45372	300
GO:0014897 striated muscle hypertrophy	0.0022364	0.0132195	0.431708	-0.416809	-1.55319	97
GO:0050807 regulation of synapse organization	0.00224821	0.0132671	0.431708	-0.32489	-1.36246	235
GO:0001895 retina homeostasis	0.00227412	0.0133905	0.431708	-0.546854	-1.76322	43
GO:1905517 macrophage migration	0.00227672	0.0133905	0.431708	0.694279	1.76988	56
GO:0002920 regulation of humoral immune response	0.00229621	0.0134826	0.344521	0.749215	1.80914	37
GO:0031342 negative regulation of cell killing	0.00232367	0.0135985	0.35482	0.803774	1.82373	25
GO:0090025 regulation of monocyte chemotaxis	0.00232367	0.0135985	0.35482	0.80397	1.82418	25
GO:0015872 dopamine transport	0.00235563	0.0137212	0.431708	-0.534806	-1.75534	46
GO:0045005 DNA-dependent DNA replication maintenance of fidelity	0.00235236	0.0137212	0.335069	0.709879	1.7663	46
GO:0045589 regulation of regulatory T cell differentiation	0.00235633	0.0137212	0.344521	0.765528	1.80775	32
GO:0048771 tissue remodeling	0.00238911	0.0138892	0.303779	0.548604	1.5352	174
GO:0019722 calcium-mediated signaling	0.00239334	0.0138908	0.303779	0.55334	1.54691	170
GO:0032673 regulation of interleukin-4 production	0.00244267	0.0141538	0.344521	0.798182	1.82368	26
GO:0062208 positive regulation of pattern recognition receptor signaling pathway	0.00246068	0.0142348	0.431708	0.726637	1.79777	44
GO:0033028 myeloid cell apoptotic process	0.00247364	0.0142863	0.335069	0.763265	1.81218	33
GO:0006949 syncytium formation	0.00253562	0.0146203	0.31828	0.691146	1.75111	53
GO:0002360 T cell lineage commitment	0.00254283	0.0146379	0.335069	0.790891	1.82947	28
GO:0070229 negative regulation of lymphocyte apoptotic process	0.00255135	0.014663	0.326352	0.741159	1.78969	37
GO:0090307 mitotic spindle assembly	0.0025659	0.0147226	0.310777	0.662356	1.72178	66
GO:0005977 glycogen metabolic process	0.00259146	0.0147969	0.431708	-0.456838	-1.62069	72
GO:0006073 cellular glucan metabolic process	0.00259146	0.0147969	0.431708	-0.456838	-1.62069	72
GO:0044042 glucan metabolic process	0.00259146	0.0147969	0.431708	-0.456838	-1.62069	72
GO:0006911 phagocytosis, engulfment	0.00263037	0.0149706	0.431708	0.691718	1.76335	56
GO:0002828 regulation of type 2 immune response	0.00263019	0.0149706	0.326352	0.768259	1.80678	31
GO:0045620 negative regulation of lymphocyte differentiation	0.00265636	0.0150941	0.310777	0.687056	1.74075	53
GO:0051701 biological process involved in interaction with host	0.0026801	0.0151314	0.291091	0.583077	1.60062	125
GO:0000768 syncytium formation by plasma membrane fusion	0.00267672	0.0151314	0.310777	0.693122	1.7482	51
GO:0140253 cell-cell fusion	0.00267672	0.0151314	0.310777	0.693122	1.7482	51
GO:0006270 DNA replication initiation	0.00267666	0.0151314	0.326352	0.785144	1.81617	28
GO:0006509 membrane protein ectodomain proteolysis	0.00273462	0.0153899	0.310777	0.71481	1.7685	44
GO:0034122 negative regulation of toll-like receptor signaling pathway	0.00273402	0.0153899	0.31828	0.761168	1.8072	33
GO:0045823 positive regulation of heart contraction	0.00276021	0.0155091	0.431708	-0.588785	-1.80177	34
GO:0030574 collagen catabolic process	0.00277411	0.0155624	0.31828	0.76797	1.79714	30
GO:0051052 regulation of DNA metabolic process	0.00281012	0.0157393	0.274717	0.490695	1.40865	361
GO:0010952 positive regulation of peptidase activity	0.00281925	0.0157405	0.279866	0.551428	1.53797	163
GO:0050853 B cell receptor signaling pathway	0.00281742	0.0157405	0.431708	0.717648	1.78563	46
GO:0034765 regulation of ion transmembrane transport	0.00284421	0.0158547	0.431708	-0.280602	-1.23495	410
GO:0002562 somatic diversification of immune receptors via germline recombination within a single locus	0.00289586	0.0160663	0.291091	0.654592	1.70711	68
GO:0016444 somatic cell DNA recombination	0.00289586	0.0160663	0.291091	0.654592	1.70711	68
GO:0042531 positive regulation of tyrosine phosphorylation of STAT protein	0.00288981	0.0160663	0.303779	0.719923	1.76608	41
GO:0007528 neuromuscular junction development	0.00290259	0.0160731	0.431708	-0.512167	-1.71284	51
GO:1903901 negative regulation of viral life cycle	0.00290621	0.0160731	0.310777	0.765824	1.79212	30
GO:0097479 synaptic vesicle localization	0.00292743	0.0161651	0.431708	-0.477866	-1.64036	60
GO:0010574 regulation of vascular endothelial growth factor production	0.00293216	0.0161659	0.310777	0.775835	1.80406	29
GO:0044774 mitotic DNA integrity checkpoint signaling	0.00295119	0.0162454	0.285313	0.63818	1.68879	79
GO:0048644 muscle organ morphogenesis	0.00297618	0.0163574	0.431708	-0.441438	-1.59167	76
GO:2000108 positive regulation of leukocyte apoptotic process	0.0029944	0.0164319	0.303779	0.759565	1.8034	33
GO:0045860 positive regulation of protein kinase activity	0.00301932	0.0165429	0.265217	0.495805	1.42141	324
GO:0001782 B cell homeostasis	0.00305305	0.0167017	0.297233	0.731401	1.77351	38
GO:0051302 regulation of cell division	0.00306101	0.0167193	0.269842	0.562768	1.55804	146
GO:0033674 positive regulation of kinase activity	0.00310995	0.0169603	0.260821	0.483534	1.38991	389
GO:0010573 vascular endothelial growth factor production	0.00312459	0.0170138	0.297233	0.756764	1.79675	33
GO:0001941 postsynaptic membrane organization	0.00315475	0.0171515	0.431708	-0.541944	-1.71633	40
GO:0072503 cellular divalent inorganic cation homeostasis	0.00320963	0.017423	0.256635	0.47841	1.37528	410
GO:0031570 DNA integrity checkpoint signaling	0.00326016	0.0176701	0.265217	0.591481	1.61055	113
GO:0016445 somatic diversification of immunoglobulins	0.00326988	0.0176955	0.274717	0.658986	1.71029	65
GO:0048488 synaptic vesicle endocytosis	0.00330345	0.0178225	0.431708	-0.466745	-1.6294	66
GO:0140238 presynaptic endocytosis	0.00330345	0.0178225	0.431708	-0.466745	-1.6294	66
GO:0046596 regulation of viral entry into host cell	0.00335612	0.0180789	0.279866	0.705228	1.7448	44
GO:0048246 macrophage chemotaxis	0.00337163	0.0181347	0.279866	0.707176	1.74426	43
GO:0031664 regulation of lipopolysaccharide-mediated signaling pathway	0.00339259	0.0181919	0.291091	0.787716	1.79977	26
GO:0035455 response to interferon-alpha	0.00339259	0.0181919	0.291091	0.788483	1.80152	26
GO:0071605 monocyte chemotactic protein-1 production	0.00341717	0.0182681	0.291091	0.791481	1.79584	25
GO:0071637 regulation of monocyte chemotactic protein-1 production	0.00341717	0.0182681	0.291091	0.791481	1.79584	25
GO:0038034 signal transduction in absence of ligand	0.00343643	0.0183155	0.265217	0.643994	1.69275	73
GO:0097192 extrinsic apoptotic signaling pathway in absence of ligand	0.00343643	0.0183155	0.265217	0.643994	1.69275	73
GO:1903524 positive regulation of blood circulation	0.00349367	0.0185925	0.431708	-0.553874	-1.72776	37
GO:0002204 somatic recombination of immunoglobulin genes involved in immune response	0.00352841	0.0186926	0.269842	0.683331	1.7235	51
GO:0002208 somatic diversification of immunoglobulins involved in immune response	0.00352841	0.0186926	0.269842	0.683331	1.7235	51
GO:0045190 isotype switching	0.00352841	0.0186926	0.269842	0.683331	1.7235	51
GO:0071320 cellular response to cAMP	0.00353602	0.0187048	0.431708	-0.553599	-1.72691	37
GO:0071459 protein localization to chromosome, centromeric region	0.00355385	0.018771	0.285313	0.790386	1.79335	25
GO:0030851 granulocyte differentiation	0.00356189	0.0187852	0.274717	0.724473	1.75671	38
GO:0006302 double-strand break repair	0.00357471	0.0188247	0.245188	0.516637	1.46464	232
GO:0044839 cell cycle G2/M phase transition	0.00360017	0.0189304	0.248833	0.564166	1.559	137
GO:0071868 cellular response to monoamine stimulus	0.00367809	0.019254	0.431708	-0.476555	-1.62066	55
GO:0071870 cellular response to catecholamine stimulus	0.00367809	0.019254	0.431708	-0.476555	-1.62066	55
GO:0043433 negative regulation of DNA-binding transcription factor activity	0.00367069	0.019254	0.245188	0.551484	1.53483	158
GO:0140029 exocytic process	0.00369932	0.0193363	0.431708	-0.417077	-1.53584	89
GO:0044818 mitotic G2/M transition checkpoint	0.00371425	0.019357	0.265217	0.693056	1.72444	46
GO:0045066 regulatory T cell differentiation	0.00371034	0.019357	0.269842	0.733522	1.76605	36
GO:0099601 regulation of neurotransmitter receptor activity	0.00374671	0.0194973	0.431708	-0.499738	-1.68032	52
GO:0048535 lymph node development	0.00388116	0.0201671	0.269842	0.769228	1.77936	28
GO:0007601 visual perception	0.00390046	0.0202376	0.431708	-0.413954	-1.53814	93
GO:0032682 negative regulation of chemokine production	0.00393541	0.0203889	0.269842	0.784178	1.79169	26
GO:0060760 positive regulation of response to cytokine stimulus	0.00398454	0.0206131	0.252644	0.677128	1.7156	53
GO:0016447 somatic recombination of immunoglobulin gene segments	0.00402224	0.0207776	0.248833	0.658266	1.69063	60
GO:0002335 mature B cell differentiation	0.00405812	0.0209323	0.260821	0.745231	1.75981	32
GO:0050856 regulation of T cell receptor signaling pathway	0.00406855	0.020938	0.252644	0.692509	1.72867	47
GO:0043032 positive regulation of macrophage activation	0.00407111	0.020938	0.265217	0.775842	1.77264	26
GO:0000281 mitotic cytokinesis	0.00408735	0.0209829	0.245188	0.649132	1.68471	65
GO:0043124 negative regulation of I-kappaB kinase/NF-kappaB signaling	0.00409175	0.0209829	0.252644	0.693884	1.72255	45
GO:0001780 neutrophil homeostasis	0.0041006	0.0209977	0.265217	0.780596	1.77114	25
GO:0043266 regulation of potassium ion transport	0.00412856	0.0211102	0.407018	-0.411876	-1.53042	93
GO:0090303 positive regulation of wound healing	0.00417485	0.021316	0.248833	0.69004	1.72834	48
GO:0007519 skeletal muscle tissue development	0.00419996	0.0213999	0.407018	-0.343673	-1.38316	158
GO:2000377 regulation of reactive oxygen species metabolic process	0.00420345	0.0213999	0.229089	0.557498	1.54833	150
GO:0007095 mitotic G2 DNA damage checkpoint signaling	0.00424984	0.0216049	0.252644	0.728761	1.74463	35
GO:0051346 negative regulation of hydrolase activity	0.00425963	0.0216235	0.223479	0.504096	1.43748	267
GO:0060142 regulation of syncytium formation by plasma membrane fusion	0.00428266	0.0217091	0.256635	0.763942	1.76713	28
GO:0055008 cardiac muscle tissue morphogenesis	0.00431724	0.0218529	0.407018	-0.47453	-1.63524	62
GO:0090278 negative regulation of peptide hormone secretion	0.00434863	0.0219802	0.407018	-0.498213	-1.66053	50
GO:0007611 learning or memory	0.00436072	0.0220097	0.407018	-0.316554	-1.33628	257
GO:0050772 positive regulation of axonogenesis	0.00439075	0.0221296	0.407018	-0.40676	-1.50877	92
GO:1901222 regulation of NIK/NF-kappaB signaling	0.00443213	0.0223063	0.229089	0.604862	1.62564	94
GO:0090329 regulation of DNA-dependent DNA replication	0.00447483	0.022489	0.241698	0.692861	1.7142	44
GO:0006874 cellular calcium ion homeostasis	0.00451445	0.0226558	0.215783	0.47589	1.36794	389
GO:0002027 regulation of heart rate	0.00452585	0.0226808	0.407018	-0.405848	-1.50539	92
GO:0007599 hemostasis	0.00454642	0.0227134	0.220823	0.556864	1.53967	140
GO:0050817 coagulation	0.00454642	0.0227134	0.220823	0.556956	1.53992	140
GO:0007596 blood coagulation	0.00455171	0.0227134	0.220823	0.557399	1.54064	138
GO:0032409 regulation of transporter activity	0.00460075	0.0229257	0.407018	-0.307817	-1.29469	255
GO:0030225 macrophage differentiation	0.00463543	0.0230658	0.238353	0.699536	1.71953	42
GO:0002861 regulation of inflammatory response to antigenic stimulus	0.00470873	0.0233646	0.245188	0.765318	1.76099	27
GO:0032816 positive regulation of natural killer cell activation	0.00470873	0.0233646	0.245188	0.765794	1.76209	27
GO:0044773 mitotic DNA damage checkpoint signaling	0.00480165	0.0237921	0.223479	0.628554	1.65635	75
GO:0007193 adenylate cyclase-inhibiting G protein-coupled receptor signaling pathway	0.00487596	0.0241264	0.407018	-0.52989	-1.69516	42
GO:0019395 fatty acid oxidation	0.00491055	0.0242346	0.407018	-0.38626	-1.44761	99
GO:0045911 positive regulation of DNA recombination	0.00491159	0.0242346	0.229089	0.681703	1.70746	48
GO:0033032 regulation of myeloid cell apoptotic process	0.00493136	0.0242982	0.238353	0.752896	1.75072	29
GO:0043154 negative regulation of cysteine-type endopeptidase activity involved in apoptotic process	0.00493912	0.0243024	0.220823	0.631399	1.65567	71
GO:0030261 chromosome condensation	0.00494727	0.0243086	0.235142	0.728378	1.72935	33
GO:0060338 regulation of type I interferon-mediated signaling pathway	0.00497447	0.0244082	0.235142	0.737826	1.74233	32
GO:0072507 divalent inorganic cation homeostasis	0.00501253	0.0245607	0.204544	0.467289	1.34486	431
GO:0001783 B cell apoptotic process	0.00502103	0.0245682	0.238353	0.762681	1.74257	26
GO:0045766 positive regulation of angiogenesis	0.00504308	0.0245737	0.208827	0.549331	1.52761	154
GO:1904018 positive regulation of vasculature development	0.00504308	0.0245737	0.208827	0.549331	1.52761	154
GO:0032418 lysosome localization	0.00504009	0.0245737	0.21826	0.627683	1.64988	73
GO:0034508 centromere complex assembly	0.00506464	0.0246447	0.235142	0.750716	1.74565	29
GO:0006875 cellular metal ion homeostasis	0.00510459	0.0247852	0.202499	0.460423	1.32752	490
GO:0038061 NIK/NF-kappaB signaling	0.00510759	0.0247852	0.211071	0.581892	1.58444	113
GO:0050832 defense response to fungus	0.00515132	0.024963	0.229089	0.72275	1.73024	35
GO:0016126 sterol biosynthetic process	0.00520859	0.0252059	0.407018	-0.514915	-1.69737	47
GO:0033619 membrane protein proteolysis	0.00525687	0.0254046	0.21826	0.655993	1.67227	56
GO:2000379 positive regulation of reactive oxygen species metabolic process	0.00526919	0.0254292	0.213388	0.626455	1.64665	73
GO:0003300 cardiac muscle hypertrophy	0.00529715	0.0255292	0.407018	-0.405716	-1.5075	94
GO:2001242 regulation of intrinsic apoptotic signaling pathway	0.00542118	0.0260557	0.200513	0.538788	1.50411	164
GO:0071103 DNA conformation change	0.00542118	0.0260557	0.200513	0.539388	1.50578	164
GO:0070231 T cell apoptotic process	0.00545929	0.0261213	0.213388	0.649179	1.66252	58
GO:0045581 negative regulation of T cell differentiation	0.00544757	0.0261213	0.21826	0.678811	1.689	46
GO:0034123 positive regulation of toll-like receptor signaling pathway	0.00546448	0.0261213	0.226232	0.74739	1.73791	29
GO:0050858 negative regulation of antigen receptor-mediated signaling pathway	0.00546448	0.0261213	0.226232	0.747664	1.73855	29
GO:0043030 regulation of macrophage activation	0.00550122	0.0262613	0.215783	0.677703	1.70186	49
GO:2001236 regulation of extrinsic apoptotic signaling pathway	0.0055684	0.026546	0.198584	0.542785	1.5094	154
GO:1905114 cell surface receptor signaling pathway involved in cell-cell signaling	0.00561163	0.0267159	0.407018	-0.270637	-1.20549	468
GO:0052372 modulation by symbiont of entry into host	0.00562347	0.0267362	0.213388	0.676464	1.69875	49
GO:0044409 entry into host	0.00563253	0.0267431	0.204544	0.607834	1.61662	84
GO:0031297 replication fork processing	0.00571211	0.0270845	0.215783	0.701544	1.70644	39
GO:0010950 positive regulation of endopeptidase activity	0.00577852	0.0273626	0.194887	0.540851	1.50403	154
GO:0099072 regulation of postsynaptic membrane neurotransmitter receptor levels	0.00582615	0.027551	0.407018	-0.428686	-1.55317	80
GO:1901379 regulation of potassium ion transmembrane transport	0.00584266	0.0275552	0.407018	-0.423889	-1.53235	78
GO:0001913 T cell mediated cytotoxicity	0.00584013	0.0275552	0.208827	0.667945	1.68469	51
GO:0071867 response to monoamine	0.00590732	0.0277857	0.407018	-0.467272	-1.58716	57
GO:0071869 response to catecholamine	0.00590732	0.0277857	0.407018	-0.467272	-1.58716	57
GO:0048645 animal organ formation	0.00594751	0.0279374	0.407018	-0.465522	-1.6042	62
GO:0045103 intermediate filament-based process	0.00609074	0.0285721	0.206652	0.681365	1.68576	44
GO:0045862 positive regulation of proteolysis	0.00623994	0.0291669	0.183397	0.484576	1.38922	324
GO:0033081 regulation of T cell differentiation in thymus	0.00624237	0.0291669	0.213388	0.751938	1.71802	26
GO:0032703 negative regulation of interleukin-2 production	0.00624237	0.0291669	0.213388	0.75246	1.71922	26
GO:0042770 signal transduction in response to DNA damage	0.00626763	0.0292462	0.186473	0.538649	1.5016	162
GO:0000086 G2/M transition of mitotic cell cycle	0.00632369	0.0294687	0.188069	0.562629	1.5446	126
GO:0046718 viral entry into host cell	0.00646625	0.0300933	0.191388	0.606966	1.60766	80
GO:0045604 regulation of epidermal cell differentiation	0.00647922	0.0301138	0.198584	0.669339	1.68086	49
GO:0055074 calcium ion homeostasis	0.00651825	0.0302553	0.179054	0.468094	1.34573	403
GO:2000779 regulation of double-strand break repair	0.00657298	0.0304692	0.189707	0.607303	1.61	81
GO:0071772 response to BMP	0.00660304	0.0305191	0.407018	-0.344172	-1.35982	146
GO:0071773 cellular response to BMP stimulus	0.00660304	0.0305191	0.407018	-0.344172	-1.35982	146
GO:0045104 intermediate filament cytoskeleton organization	0.00661838	0.0305191	0.198584	0.683066	1.68479	43
GO:0001774 microglial cell activation	0.00661493	0.0305191	0.200513	0.695114	1.68552	38
GO:0019226 transmission of nerve impulse	0.00663953	0.0305766	0.407018	-0.449873	-1.5705	66
GO:0001961 positive regulation of cytokine-mediated signaling pathway	0.00665763	0.0306199	0.19671	0.673474	1.68116	47
GO:0046597 negative regulation of viral entry into host cell	0.00672676	0.0308975	0.204544	0.743509	1.71081	27
GO:0050806 positive regulation of synaptic transmission	0.00692686	0.0317751	0.407018	-0.348473	-1.3979	155
GO:0045730 respiratory burst	0.00697102	0.0319362	0.202499	0.756119	1.7156	25
GO:0010389 regulation of G2/M transition of mitotic cell cycle	0.00700545	0.0320106	0.181915	0.593982	1.59158	91
GO:0042554 superoxide anion generation	0.00699657	0.0320106	0.194887	0.692699	1.67967	38
GO:1990138 neuron projection extension	0.00705623	0.0322009	0.407018	-0.328922	-1.33976	181
GO:0007612 learning	0.00712864	0.0324892	0.407018	-0.3477	-1.35563	139
GO:0043029 T cell homeostasis	0.00719157	0.0327337	0.189707	0.671998	1.66822	45
GO:0052126 movement in host environment	0.00724558	0.032937	0.177674	0.581744	1.57325	104
GO:1901976 regulation of cell cycle checkpoint	0.00729273	0.0331086	0.191388	0.705928	1.69961	36
GO:0022898 regulation of transmembrane transporter activity	0.00732082	0.0331934	0.407018	-0.299497	-1.25735	241
GO:0002686 negative regulation of leukocyte migration	0.00733375	0.0332092	0.188069	0.675256	1.67064	44
GO:0071479 cellular response to ionizing radiation	0.00741341	0.0335269	0.180468	0.620036	1.61699	68
GO:2001237 negative regulation of extrinsic apoptotic signaling pathway	0.00745273	0.0336615	0.176324	0.591658	1.5869	92
GO:0009611 response to wounding	0.00751804	0.033913	0.166521	0.462464	1.33028	419
GO:0070232 regulation of T cell apoptotic process	0.00753864	0.0339624	0.186473	0.681563	1.67198	41
GO:0010569 regulation of double-strand break repair via homologous recombination	0.00776723	0.0349476	0.181915	0.666888	1.66472	47
GO:0032465 regulation of cytokinesis	0.0079854	0.0358834	0.17245	0.60453	1.59515	77
GO:0050953 sensory perception of light stimulus	0.00811566	0.0364222	0.38073	-0.410308	-1.5259	95
GO:0003044 regulation of systemic arterial blood pressure mediated by a chemical signal	0.0083211	0.0372493	0.35482	-0.526067	-1.67498	41
GO:0050878 regulation of body fluid levels	0.00831306	0.0372493	0.159153	0.489548	1.3955	262
GO:0034113 heterotypic cell-cell adhesion	0.00834971	0.03733	0.175004	0.658906	1.65036	48
GO:0099054 presynapse assembly	0.00841584	0.037578	0.35482	-0.521094	-1.66703	42
GO:0034284 response to monosaccharide	0.00848648	0.0378454	0.38073	-0.34654	-1.37379	150
GO:1902749 regulation of cell cycle G2/M phase transition	0.00850453	0.0378779	0.164313	0.582737	1.56852	98
GO:0014009 glial cell proliferation	0.00853263	0.0379551	0.171214	0.639982	1.62691	55
GO:0048499 synaptic vesicle membrane organization	0.00856364	0.038045	0.310777	-0.595445	-1.73514	27
GO:0099174 regulation of presynapse organization	0.00861698	0.0381857	0.326352	-0.553342	-1.68431	33
GO:0051054 positive regulation of DNA metabolic process	0.00861185	0.0381857	0.15722	0.504791	1.42753	215
GO:0046676 negative regulation of insulin secretion	0.00867052	0.0383671	0.344521	-0.528007	-1.67219	40
GO:0007062 sister chromatid cohesion	0.00867971	0.0383671	0.171214	0.652777	1.63926	49
GO:0099068 postsynapse assembly	0.00869565	0.0383895	0.310777	-0.578873	-1.70134	28
GO:1901224 positive regulation of NIK/NF-kappaB signaling	0.00874738	0.0385695	0.166521	0.613682	1.59526	66
GO:1903036 positive regulation of response to wounding	0.00887539	0.039085	0.165406	0.615843	1.59832	65
GO:0006275 regulation of DNA replication	0.00891187	0.0391478	0.160147	0.576906	1.55765	102
GO:0001914 regulation of T cell mediated cytotoxicity	0.00890472	0.0391478	0.17245	0.684724	1.66033	38
GO:2001056 positive regulation of cysteine-type endopeptidase activity	0.00914796	0.0401348	0.155355	0.544817	1.50386	133
GO:0046849 bone remodeling	0.00926236	0.0405531	0.158178	0.584232	1.56221	89
GO:0046636 negative regulation of alpha-beta T cell activation	0.00926631	0.0405531	0.168819	0.677321	1.64752	39
GO:0086065 cell communication involved in cardiac conduction	0.0094162	0.0411069	0.326352	-0.526042	-1.65921	39
GO:2000351 regulation of endothelial cell apoptotic process	0.00940943	0.0411069	0.165406	0.659475	1.64088	46
GO:0061982 meiosis I cell cycle process	0.00946407	0.0412647	0.155355	0.575621	1.5539	101
GO:0007098 centrosome cycle	0.00953912	0.0415406	0.152676	0.551403	1.51378	126
GO:0002762 negative regulation of myeloid leukocyte differentiation	0.0095776	0.0416567	0.163242	0.653153	1.63595	48
GO:0072577 endothelial cell apoptotic process	0.0096577	0.0419532	0.162191	0.646569	1.62367	49
GO:0099637 neurotransmitter receptor transport	0.00967982	0.0419975	0.285313	-0.594116	-1.69583	25
GO:0045638 negative regulation of myeloid cell differentiation	0.0097561	0.0422764	0.155355	0.593938	1.57315	80
GO:0031023 microtubule organizing center organization	0.0098444	0.0426066	0.149308	0.54136	1.49631	138
GO:0045765 regulation of angiogenesis	0.0100406	0.0434024	0.144646	0.484497	1.38131	265
GO:1905521 regulation of macrophage migration	0.0101478	0.0438123	0.160147	0.664001	1.63219	42
GO:0032607 interferon-alpha production	0.0101717	0.0438617	0.164313	0.710663	1.66304	30
GO:0030890 positive regulation of B cell proliferation	0.0102354	0.0440824	0.161159	0.69034	1.66208	36
GO:1904892 regulation of receptor signaling pathway via STAT	0.0103093	0.0443463	0.151813	0.604292	1.58839	73
GO:0046330 positive regulation of JNK cascade	0.0103783	0.0445887	0.149308	0.580831	1.55311	89
GO:0099172 presynapse organization	0.0104281	0.0447481	0.335069	-0.483367	-1.60347	49
GO:1902230 negative regulation of intrinsic apoptotic signaling pathway in response to DNA damage	0.0104492	0.044784	0.164313	0.725904	1.65854	26
GO:0036336 dendritic cell migration	0.0105249	0.0450536	0.164313	0.733886	1.66516	25
GO:0051767 nitric-oxide synthase biosynthetic process	0.0105849	0.0452007	0.163242	0.724974	1.65642	26
GO:0051769 regulation of nitric-oxide synthase biosynthetic process	0.0105849	0.0452007	0.163242	0.724974	1.65642	26
GO:0046425 regulation of receptor signaling pathway via JAK-STAT	0.0106271	0.0453261	0.150964	0.610669	1.58489	65
GO:0003341 cilium movement	0.0106709	0.045458	0.38073	-0.356431	-1.37096	124
GO:0090181 regulation of cholesterol metabolic process	0.0106908	0.0454875	0.285313	-0.554503	-1.65284	30
GO:0007143 female meiotic nuclear division	0.0108751	0.046216	0.156279	0.685639	1.65076	36
GO:0007200 phospholipase C-activating G protein-coupled receptor signaling pathway	0.0109371	0.0464235	0.147705	0.604767	1.58254	70
GO:0001892 embryonic placenta development	0.0110375	0.0467933	0.14391	0.570698	1.5371	99
GO:0045191 regulation of isotype switching	0.0110984	0.0469946	0.154446	0.680338	1.64282	37
GO:0065004 protein-DNA complex assembly	0.0112033	0.0472684	0.141073	0.549476	1.50442	121
GO:0034502 protein localization to chromosome	0.0111911	0.0472684	0.143185	0.574981	1.54533	94
GO:0043090 amino acid import	0.0111871	0.0472684	0.151813	0.652587	1.61456	44
GO:0033628 regulation of cell adhesion mediated by integrin	0.0113904	0.047943	0.150129	0.647288	1.61056	46
GO:0015804 neutral amino acid transport	0.0113869	0.047943	0.152676	0.68285	1.64405	36
GO:0007188 adenylate cyclase-modulating G protein-coupled receptor signaling pathway	0.0114498	0.0481356	0.38073	-0.333078	-1.33087	154
GO:0032508 DNA duplex unwinding	0.0115148	0.0483514	0.151813	0.681399	1.64056	36
GO:1905606 regulation of presynapse assembly	0.0116046	0.0486125	0.269842	-0.559821	-1.65858	29
GO:0006801 superoxide metabolic process	0.0115935	0.0486125	0.145393	0.616118	1.58238	60
GO:2000273 positive regulation of signaling receptor activity	0.0117335	0.0490941	0.149308	0.664209	1.62376	40
GO:1904894 positive regulation of receptor signaling pathway via STAT	0.0117707	0.0491913	0.150129	0.678861	1.63445	36
GO:0045428 regulation of nitric oxide biosynthetic process	0.0118253	0.0493609	0.143185	0.608447	1.57643	64
GO:0090100 positive regulation of transmembrane receptor protein serine/threonine kinase signaling pathway	0.0118534	0.0493612	0.38073	-0.363831	-1.36974	109
GO:0051781 positive regulation of cell division	0.0118439	0.0493612	0.14247	0.603456	1.57107	67
GO:0045453 bone resorption	0.0119117	0.049487	0.14247	0.607357	1.57629	65
GO:0010972 negative regulation of G2/M transition of mitotic cell cycle	0.011909	0.049487	0.14391	0.619612	1.58376	57
GO:0045682 regulation of epidermis development	0.0120178	0.0498689	0.14391	0.626819	1.59345	55
GO:0014829 vascular associated smooth muscle contraction	0.0122859	0.0509099	0.252644	-0.588093	-1.67864	25
GO:0055117 regulation of cardiac muscle contraction	0.012312	0.0509099	0.38073	-0.430525	-1.50296	66
GO:0008344 adult locomotory behavior	0.0123033	0.0509099	0.38073	-0.394624	-1.45697	90
GO:0008625 extrinsic apoptotic signaling pathway via death domain receptors	0.0123372	0.0509543	0.138395	0.59097	1.55868	76
GO:0007127 meiosis I	0.0124903	0.0515263	0.135251	0.568347	1.53005	96
GO:1901342 regulation of vasculature development	0.012571	0.0517983	0.129015	0.478566	1.36492	269
GO:0018149 peptide cross-linking	0.0126816	0.0521932	0.146922	0.700645	1.63959	30
GO:0045616 regulation of keratinocyte differentiation	0.0127949	0.0525979	0.146922	0.703311	1.63542	29
GO:0030279 negative regulation of ossification	0.0128843	0.0528421	0.143185	0.669053	1.61557	37
GO:1902229 regulation of intrinsic apoptotic signaling pathway in response to DNA damage	0.0128843	0.0528421	0.143185	0.670997	1.62026	37
GO:0031103 axon regeneration	0.0131723	0.053898	0.297233	-0.469265	-1.56405	50
GO:0043507 positive regulation of JUN kinase activity	0.0131611	0.053898	0.137749	0.624676	1.5827	53
GO:0050850 positive regulation of calcium-mediated signaling	0.0132646	0.0542127	0.141767	0.672022	1.6088	35
GO:0050885 neuromuscular process controlling balance	0.0133249	0.0543957	0.31828	-0.441005	-1.50401	58
GO:0032647 regulation of interferon-alpha production	0.0133833	0.054571	0.14391	0.709823	1.64194	28
GO:0089718 amino acid import across plasma membrane	0.0134552	0.0548007	0.139715	0.662089	1.61047	39
GO:0071900 regulation of protein serine/threonine kinase activity	0.0134863	0.0548641	0.124027	0.467353	1.33994	323
GO:0019228 neuronal action potential	0.0135451	0.0550396	0.269842	-0.516815	-1.62056	38
GO:0042490 mechanoreceptor differentiation	0.013822	0.0559722	0.38073	-0.415494	-1.48143	73
GO:0009746 response to hexose	0.0138139	0.0559722	0.38073	-0.34661	-1.37569	149
GO:0051303 establishment of chromosome localization	0.0138223	0.0559722	0.130631	0.587189	1.54871	76
GO:0050000 chromosome localization	0.0138841	0.0561583	0.130086	0.585114	1.54627	78
GO:0001779 natural killer cell differentiation	0.01394	0.0563196	0.139715	0.686208	1.61381	31
GO:0046427 positive regulation of receptor signaling pathway via JAK-STAT	0.0142668	0.0575081	0.138395	0.691568	1.61835	30
GO:1905523 positive regulation of macrophage migration	0.014261	0.0575081	0.139051	0.697158	1.62111	29
GO:0032467 positive regulation of cytokinesis	0.0143942	0.0579553	0.138395	0.696583	1.61977	29
GO:0031032 actomyosin structure organization	0.0145226	0.0581742	0.38073	-0.314138	-1.27866	196
GO:0000077 DNA damage checkpoint signaling	0.0144896	0.0581742	0.124979	0.555437	1.50319	106
GO:0002753 cytoplasmic pattern recognition receptor signaling pathway	0.0145477	0.0581742	0.131742	0.624248	1.57006	50
GO:0042771 intrinsic apoptotic signaling pathway in response to DNA damage by p53 class mediator	0.0145432	0.0581742	0.132882	0.638559	1.57985	44
GO:0045429 positive regulation of nitric oxide biosynthetic process	0.0145327	0.0581742	0.133463	0.645878	1.58764	42
GO:0045671 negative regulation of osteoclast differentiation	0.0145275	0.0581742	0.137749	0.695011	1.61611	29
GO:0030336 negative regulation of cell migration	0.0145926	0.0582878	0.119566	0.475899	1.35766	270
GO:2001021 negative regulation of response to DNA damage stimulus	0.0148504	0.0592501	0.125953	0.584344	1.5412	76
GO:1901099 negative regulation of signal transduction in absence of ligand	0.0149273	0.0594226	0.135251	0.688571	1.61134	30
GO:2001240 negative regulation of extrinsic apoptotic signaling pathway in absence of ligand	0.0149273	0.0594226	0.135251	0.688571	1.61134	30
GO:0032963 collagen metabolic process	0.0151599	0.0602803	0.122637	0.561536	1.51066	95
GO:1901989 positive regulation of cell cycle phase transition	0.0152596	0.0606084	0.121736	0.555654	1.50269	104
GO:0010758 regulation of macrophage chemotaxis	0.0153866	0.0610441	0.132882	0.679728	1.59857	31
GO:0032200 telomere organization	0.0155329	0.0615552	0.119146	0.537284	1.47599	127
GO:0048168 regulation of neuronal synaptic plasticity	0.0155763	0.0616577	0.291091	-0.44068	-1.49683	57
GO:0010460 positive regulation of heart rate	0.0156366	0.0617718	0.223479	-0.578568	-1.65145	25
GO:1902305 regulation of sodium ion transmembrane transport	0.0156454	0.0617718	0.297233	-0.42757	-1.47037	61
GO:0043277 apoptotic cell clearance	0.0156577	0.0617718	0.127457	0.630271	1.57331	47
GO:0090596 sensory organ morphogenesis	0.0157556	0.0620884	0.352488	-0.288366	-1.21062	241
GO:0045830 positive regulation of isotype switching	0.0157923	0.0621634	0.132309	0.697932	1.61443	28
GO:1901890 positive regulation of cell junction assembly	0.0158593	0.0623574	0.352488	-0.360493	-1.36097	111
GO:2001235 positive regulation of apoptotic signaling pathway	0.0159983	0.062764	0.11632	0.522236	1.44834	148
GO:0032506 cytokinetic process	0.0159939	0.062764	0.12797	0.650925	1.58331	39
GO:0007229 integrin-mediated signaling pathway	0.016041	0.0628614	0.119566	0.563153	1.50758	90
GO:0042755 eating behavior	0.0160813	0.0629141	0.235142	-0.530157	-1.59855	32
GO:0086003 cardiac muscle cell contraction	0.0161064	0.0629141	0.303779	-0.422584	-1.47524	66
GO:1902750 negative regulation of cell cycle G2/M phase transition	0.016108	0.0629141	0.123095	0.604509	1.5502	59
GO:0009062 fatty acid catabolic process	0.0163092	0.0636292	0.352488	-0.379108	-1.40866	93
GO:0051489 regulation of filopodium assembly	0.0163754	0.063817	0.352488	-0.456933	-1.54713	54
GO:0051482 positive regulation of cytosolic calcium ion concentration involved in phospholipase C-activating G protein-coupled signaling pathway	0.0164615	0.0640814	0.129547	0.695339	1.60844	28
GO:0002792 negative regulation of peptide secretion	0.0165904	0.0644967	0.269842	-0.452627	-1.52191	52
GO:0080164 regulation of nitric oxide metabolic process	0.0166047	0.0644967	0.119991	0.588412	1.5319	67
GO:0051899 membrane depolarization	0.0168269	0.0651174	0.31828	-0.402992	-1.45305	76
GO:0001890 placenta development	0.0168138	0.0651174	0.113319	0.519941	1.44403	150
GO:0006919 activation of cysteine-type endopeptidase activity involved in apoptotic process	0.0168385	0.0651174	0.118318	0.582324	1.53065	73
GO:0051817 modulation of process of other organism involved in symbiotic interaction	0.0168187	0.0651174	0.120421	0.602957	1.54622	59
GO:0000723 telomere maintenance	0.0168781	0.065199	0.114417	0.535075	1.46651	122
GO:0032768 regulation of monooxygenase activity	0.017235	0.0665047	0.121736	0.628627	1.56055	45
GO:0032392 DNA geometric change	0.0173576	0.0669048	0.121736	0.634183	1.56422	43
GO:0032412 regulation of ion transmembrane transporter activity	0.0173872	0.0669454	0.352488	-0.304727	-1.28063	232
GO:0003254 regulation of membrane depolarization	0.0174511	0.0671181	0.252644	-0.472822	-1.55861	47
GO:0051851 modulation by host of symbiont process	0.0174783	0.0671495	0.119146	0.609073	1.54466	54
GO:0045132 meiotic chromosome segregation	0.0175278	0.0672662	0.115932	0.581368	1.52922	74
GO:0001525 angiogenesis	0.0178178	0.0683049	0.107321	0.438439	1.26415	486
GO:0039529 RIG-I signaling pathway	0.0179129	0.0685946	0.124979	0.701819	1.60351	26
GO:0019362 pyridine nucleotide metabolic process	0.0180426	0.0690166	0.124979	0.707485	1.60525	25
GO:0003156 regulation of animal organ formation	0.0181818	0.0693918	0.213388	-0.544451	-1.60017	28
GO:0031638 zymogen activation	0.0181998	0.0693918	0.118318	0.625196	1.55559	46
GO:0072524 pyridine-containing compound metabolic process	0.0181961	0.0693918	0.121736	0.667248	1.57566	32
GO:0009262 deoxyribonucleotide metabolic process	0.0182722	0.0695925	0.118318	0.630303	1.55943	44
GO:0070265 necrotic cell death	0.0183584	0.0698452	0.115167	0.59887	1.53574	59
GO:2001252 positive regulation of chromosome organization	0.0185017	0.0703145	0.112251	0.574121	1.51927	79
GO:0007520 myoblast fusion	0.0186796	0.0709142	0.11873	0.654071	1.57476	36
GO:2001020 regulation of response to DNA damage stimulus	0.0188428	0.0714566	0.10552	0.486474	1.37649	217
GO:0072329 monocarboxylic acid catabolic process	0.019037	0.0721153	0.35482	-0.359393	-1.35171	105
GO:2000515 negative regulation of CD4-positive, alpha-beta T cell activation	0.0191923	0.0726257	0.119566	0.679396	1.57981	29
GO:2000146 negative regulation of cell motility	0.0195147	0.0736872	0.102976	0.465523	1.32907	282
GO:0045061 thymic T cell selection	0.0195076	0.0736872	0.119146	0.692836	1.59421	27
GO:0050732 negative regulation of peptidyl-tyrosine phosphorylation	0.019648	0.0741113	0.112251	0.603662	1.53094	54
GO:0070192 chromosome organization involved in meiotic cell cycle	0.0198891	0.0749404	0.111555	0.602808	1.52877	54
GO:0032770 positive regulation of monooxygenase activity	0.0215471	0.0811009	0.11296	0.679015	1.57068	28
GO:0035914 skeletal muscle cell differentiation	0.0217087	0.0816219	0.260821	-0.413838	-1.44471	66
GO:2001257 regulation of cation channel activity	0.0218015	0.0817321	0.352488	-0.335975	-1.33348	149
GO:0043500 muscle adaptation	0.0217837	0.0817321	0.352488	-0.348659	-1.32119	112
GO:0046850 regulation of bone remodeling	0.0218076	0.0817321	0.106711	0.601214	1.51977	52
GO:0010212 response to ionizing radiation	0.0219158	0.0820502	0.0998484	0.521838	1.43617	129
GO:0045646 regulation of erythrocyte differentiation	0.0219455	0.0820743	0.107321	0.613168	1.53062	47
GO:0002026 regulation of the force of heart contraction	0.0221876	0.0828918	0.191388	-0.551376	-1.60672	27
GO:0061756 leukocyte adhesion to vascular endothelial cell	0.0222494	0.0830345	0.106111	0.608326	1.52764	49
GO:0019432 triglyceride biosynthetic process	0.0224194	0.0835806	0.208827	-0.493679	-1.54801	38
GO:0060444 branching involved in mammary gland duct morphogenesis	0.0225243	0.0838829	0.110201	0.670713	1.55962	29
GO:0021904 dorsal/ventral neural tube patterning	0.0225769	0.0839469	0.189707	-0.550979	-1.60557	27
GO:0030224 monocyte differentiation	0.0225892	0.0839469	0.109541	0.669065	1.56569	30
GO:1903307 positive regulation of regulated secretory pathway	0.0226161	0.0839585	0.105228	0.603596	1.51812	50
GO:0035150 regulation of tube size	0.0227046	0.0840214	0.352488	-0.332045	-1.30252	144
GO:0035296 regulation of tube diameter	0.0227046	0.0840214	0.352488	-0.332045	-1.30252	144
GO:0097746 blood vessel diameter maintenance	0.0227046	0.0840214	0.352488	-0.332045	-1.30252	144
GO:0061041 regulation of wound healing	0.0227795	0.0842102	0.0991088	0.538092	1.45829	107
GO:0045124 regulation of bone resorption	0.0230519	0.0851276	0.10552	0.622031	1.52902	42
GO:0000079 regulation of cyclin-dependent protein serine/threonine kinase activity	0.0231073	0.0852429	0.101377	0.574244	1.49502	67
GO:0032480 negative regulation of type I interferon production	0.023341	0.0860151	0.109216	0.690002	1.57651	26
GO:0042307 positive regulation of protein import into nucleus	0.0235756	0.0867889	0.10325	0.607948	1.52272	48
GO:0055007 cardiac muscle cell differentiation	0.0237228	0.0872394	0.352488	-0.340969	-1.31576	129
GO:0010092 specification of animal organ identity	0.0237698	0.0873212	0.191388	-0.517055	-1.54893	31
GO:0043280 positive regulation of cysteine-type endopeptidase activity involved in apoptotic process	0.0239411	0.0878587	0.096079	0.529419	1.44404	115
GO:0070302 regulation of stress-activated protein kinase signaling cascade	0.0246722	0.0904478	0.0922972	0.490037	1.37784	189
GO:0071897 DNA biosynthetic process	0.0252794	0.0925774	0.091708	0.499623	1.39281	162
GO:0043506 regulation of JUN kinase activity	0.0253135	0.0926059	0.0967542	0.570954	1.48645	67
GO:0030857 negative regulation of epithelial cell differentiation	0.0253574	0.0926701	0.100099	0.613998	1.51909	44
GO:0019932 second-messenger-mediated signaling	0.0253962	0.0927158	0.0901888	0.468866	1.33281	246
GO:0086004 regulation of cardiac muscle cell contraction	0.0254276	0.0927346	0.194887	-0.493841	-1.5405	37
GO:0008206 bile acid metabolic process	0.0256917	0.093504	0.179054	-0.533833	-1.56896	28
GO:0071326 cellular response to monosaccharide stimulus	0.0256757	0.093504	0.335069	-0.346327	-1.31578	118
GO:0042310 vasoconstriction	0.0257681	0.0936852	0.285313	-0.36937	-1.36554	91
GO:0046460 neutral lipid biosynthetic process	0.0259122	0.0940152	0.206652	-0.45399	-1.49653	47
GO:0046463 acylglycerol biosynthetic process	0.0259122	0.0940152	0.206652	-0.45399	-1.49653	47
GO:0060390 regulation of SMAD protein signal transduction	0.0260104	0.0941774	0.179054	-0.52668	-1.5604	29
GO:2001244 positive regulation of intrinsic apoptotic signaling pathway	0.0259923	0.0941774	0.095857	0.578762	1.49952	64
GO:2000573 positive regulation of DNA biosynthetic process	0.0260661	0.0942821	0.0945555	0.563163	1.48403	75
GO:0046328 regulation of JNK cascade	0.0262092	0.0947027	0.0909392	0.512661	1.41431	132
GO:0048489 synaptic vesicle transport	0.026441	0.0954424	0.204544	-0.453125	-1.49368	47
GO:0048260 positive regulation of receptor-mediated endocytosis	0.0267622	0.096503	0.0954174	0.586306	1.49463	56
GO:0006939 smooth muscle contraction	0.0268757	0.096813	0.297233	-0.354373	-1.33034	104
GO:2000191 regulation of fatty acid transport	0.0270798	0.0974486	0.0991088	0.646239	1.53433	33
GO:0097484 dendrite extension	0.027307	0.0981658	0.189707	-0.479078	-1.51108	39
GO:0006323 DNA packaging	0.0274565	0.0986027	0.0894561	0.521945	1.42632	117
GO:0021587 cerebellum morphogenesis	0.0274987	0.0986536	0.200513	-0.451799	-1.48931	47
GO:0070741 response to interleukin-6	0.0277034	0.0991861	0.0993535	0.666839	1.54251	28
GO:0071354 cellular response to interleukin-6	0.0277034	0.0991861	0.0993535	0.666839	1.54251	28
GO:1904035 regulation of epithelial cell apoptotic process	0.0278785	0.0997117	0.0909392	0.553328	1.46691	81
GO:0006282 regulation of DNA repair	0.0279803	0.0999741	0.0882143	0.51588	1.41616	125
GO:0010038 response to metal ion	0.0280868	0.100053	0.352488	-0.285944	-1.1989	239
GO:0032872 regulation of stress-activated MAPK cascade	0.028048	0.100053	0.0865239	0.487539	1.36926	186
GO:0070304 positive regulation of stress-activated protein kinase signaling cascade	0.0280875	0.100053	0.088041	0.515523	1.41518	125
GO:0061337 cardiac conduction	0.0286832	0.101969	0.21826	-0.414861	-1.42667	61
GO:0000910 cytokinesis	0.0286825	0.101969	0.086197	0.499972	1.39035	154
GO:0140056 organelle localization by membrane tethering	0.0291262	0.103439	0.241698	-0.37712	-1.36159	77
GO:1904356 regulation of telomere maintenance via telomere lengthening	0.0292962	0.103938	0.0909392	0.57981	1.48203	57
GO:0005978 glycogen biosynthetic process	0.0293834	0.104038	0.184916	-0.467938	-1.48195	40
GO:0009250 glucan biosynthetic process	0.0293834	0.104038	0.184916	-0.467938	-1.48195	40
GO:0048661 positive regulation of smooth muscle cell proliferation	0.0294702	0.10424	0.0871888	0.533692	1.43744	99
GO:0033598 mammary gland epithelial cell proliferation	0.0297159	0.105004	0.0947688	0.644717	1.52246	32
GO:0071478 cellular response to radiation	0.0297488	0.105015	0.0846141	0.499728	1.38885	153
GO:1901992 positive regulation of mitotic cell cycle phase transition	0.0299213	0.105518	0.0873573	0.542253	1.44323	85
GO:0030509 BMP signaling pathway	0.0304659	0.107117	0.35482	-0.330631	-1.28249	137
GO:1904407 positive regulation of nitric oxide metabolic process	0.0304537	0.107117	0.0911297	0.606388	1.50026	44
GO:0060251 regulation of glial cell proliferation	0.0304646	0.107117	0.0920996	0.619925	1.50791	39
GO:0043406 positive regulation of MAP kinase activity	0.0305958	0.107467	0.0843075	0.514613	1.41123	123
GO:0048608 reproductive structure development	0.0308078	0.108104	0.0811334	0.43777	1.2581	387
GO:0097300 programmed necrotic cell death	0.0308442	0.108123	0.0907499	0.606534	1.49603	43
GO:1904591 positive regulation of protein import	0.0310312	0.108671	0.0889177	0.585525	1.48351	53
GO:0050890 cognition	0.0311708	0.109052	0.352488	-0.285308	-1.21028	288
GO:0032212 positive regulation of telomere maintenance via telomerase	0.0315486	0.110264	0.0919032	0.642788	1.5179	32
GO:0072332 intrinsic apoptotic signaling pathway by p53 class mediator	0.0316376	0.110465	0.0853949	0.551695	1.45796	78
GO:0001990 regulation of systemic arterial blood pressure by hormone	0.0317393	0.110631	0.166521	-0.498161	-1.50207	32
GO:0061387 regulation of extent of cell growth	0.0317794	0.110631	0.321776	-0.347066	-1.31585	117
GO:0071331 cellular response to hexose stimulus	0.0317794	0.110631	0.321776	-0.34642	-1.3134	117
GO:0039528 cytoplasmic pattern recognition receptor signaling pathway in response to virus	0.0318362	0.11072	0.0919032	0.648846	1.51838	30
GO:0061458 reproductive system development	0.0319085	0.110862	0.0796703	0.437108	1.25655	390
GO:0006278 RNA-dependent DNA biosynthetic process	0.0320976	0.111299	0.0865239	0.571437	1.4654	59
GO:0007004 telomere maintenance via telomerase	0.0320976	0.111299	0.0865239	0.571437	1.4654	59
GO:0032210 regulation of telomere maintenance via telomerase	0.0321709	0.111444	0.088041	0.593252	1.48591	48
GO:0001709 cell fate determination	0.0322826	0.11169	0.156279	-0.535661	-1.54764	26
GO:0051298 centrosome duplication	0.0323135	0.11169	0.0847686	0.555955	1.46049	72
GO:0051973 positive regulation of telomerase activity	0.032337	0.11169	0.090004	0.634734	1.51643	34
GO:0007422 peripheral nervous system development	0.0329341	0.113418	0.21826	-0.396847	-1.39518	69
GO:0048678 response to axon injury	0.0329341	0.113418	0.21826	-0.39514	-1.38918	69
GO:0055088 lipid homeostasis	0.0329289	0.113418	0.335069	-0.330156	-1.27807	135
GO:2001239 regulation of extrinsic apoptotic signaling pathway in absence of ligand	0.0331883	0.114182	0.0871888	0.602374	1.49033	44
GO:0071902 positive regulation of protein serine/threonine kinase activity	0.0341297	0.117306	0.0781576	0.480382	1.3496	187
GO:0040013 negative regulation of locomotion	0.0342638	0.11731	0.0769582	0.447291	1.28017	311
GO:0051271 negative regulation of cellular component movement	0.0342563	0.11731	0.0770757	0.449653	1.28475	291
GO:0032874 positive regulation of stress-activated MAPK cascade	0.0342458	0.11731	0.079541	0.509325	1.39673	123
GO:0001916 positive regulation of T cell mediated cytotoxicity	0.0341925	0.11731	0.0883886	0.641453	1.50856	31
GO:0006635 fatty acid beta-oxidation	0.0344311	0.117768	0.213388	-0.392231	-1.37896	69
GO:0048675 axon extension	0.0344828	0.11783	0.303779	-0.335099	-1.2903	127
GO:0021575 hindbrain morphogenesis	0.0345774	0.118039	0.181915	-0.437396	-1.45097	49
GO:0090075 relaxation of muscle	0.0348214	0.118527	0.163242	-0.482381	-1.47616	34
GO:1904062 regulation of cation transmembrane transport	0.0347965	0.118527	0.321776	-0.274288	-1.16913	315
GO:0022617 extracellular matrix disassembly	0.0348213	0.118527	0.0873573	0.638937	1.50881	32
GO:0003298 physiological muscle hypertrophy	0.0351638	0.119003	0.168819	-0.457977	-1.45041	40
GO:0003301 physiological cardiac muscle hypertrophy	0.0351638	0.119003	0.168819	-0.457977	-1.45041	40
GO:0061049 cell growth involved in cardiac muscle cell development	0.0351638	0.119003	0.168819	-0.457977	-1.45041	40
GO:1902532 negative regulation of intracellular signal transduction	0.0351281	0.119003	0.0756978	0.425607	1.22772	496
GO:0045910 negative regulation of DNA recombination	0.0350547	0.119003	0.0852371	0.606872	1.48875	41
GO:0150077 regulation of neuroinflammatory response	0.0350115	0.119003	0.0887403	0.661742	1.51194	26
GO:0032373 positive regulation of sterol transport	0.0353152	0.119286	0.162191	-0.48477	-1.49514	35
GO:0032376 positive regulation of cholesterol transport	0.0353152	0.119286	0.162191	-0.48477	-1.49514	35
GO:0014743 regulation of muscle hypertrophy	0.0354938	0.119775	0.213388	-0.385519	-1.3632	71
GO:0061640 cytoskeleton-dependent cytokinesis	0.0355983	0.120012	0.0796703	0.53372	1.42491	88
GO:0035315 hair cell differentiation	0.0358442	0.12061	0.173713	-0.441482	-1.44903	46
GO:0010518 positive regulation of phospholipase activity	0.0358392	0.12061	0.084004	0.600021	1.47996	43
GO:0009411 response to UV	0.0360237	0.120946	0.0768411	0.497383	1.37616	141
GO:0045840 positive regulation of mitotic nuclear division	0.0360812	0.120946	0.0838535	0.601666	1.47896	42
GO:0002691 regulation of cellular extravasation	0.0360812	0.120946	0.0838535	0.601884	1.4795	42
GO:0060706 cell differentiation involved in embryonic placenta development	0.0360011	0.120946	0.0868545	0.653301	1.5112	28
GO:0006809 nitric oxide biosynthetic process	0.0363263	0.121652	0.0796703	0.545697	1.43927	76
GO:0008088 axo-dendritic transport	0.0367836	0.123066	0.220823	-0.377562	-1.37556	82
GO:2001243 negative regulation of intrinsic apoptotic signaling pathway	0.0371394	0.123903	0.0774316	0.52543	1.41451	96
GO:0010833 telomere maintenance via telomere lengthening	0.0371262	0.123903	0.0789036	0.549564	1.4437	72
GO:0016572 histone phosphorylation	0.0371045	0.123903	0.0843075	0.632483	1.50167	33
GO:0060914 heart formation	0.037615	0.125372	0.1485	-0.508159	-1.50552	29
GO:0006835 dicarboxylic acid transport	0.0377062	0.125438	0.208827	-0.377059	-1.35109	74
GO:0090224 regulation of spindle organization	0.0376999	0.125438	0.0825328	0.611184	1.48664	39
GO:0001539 cilium or flagellum-dependent cell motility	0.037871	0.125749	0.238353	-0.352701	-1.31052	94
GO:0060285 cilium-dependent cell motility	0.037871	0.125749	0.238353	-0.352701	-1.31052	94
GO:0090322 regulation of superoxide metabolic process	0.0380063	0.126079	0.0837037	0.63707	1.49825	31
GO:0034103 regulation of tissue remodeling	0.0381443	0.126418	0.0777922	0.548134	1.44078	73
GO:0009394 2'-deoxyribonucleotide metabolic process	0.0388423	0.12849	0.0812703	0.608857	1.48099	39
GO:0019692 deoxyribose phosphate metabolic process	0.0388423	0.12849	0.0812703	0.608857	1.48099	39
GO:1904019 epithelial cell apoptotic process	0.0390805	0.129156	0.0750347	0.513674	1.39234	108
GO:0003333 amino acid transmembrane transport	0.0392898	0.129726	0.0766085	0.546524	1.43655	73
GO:0071248 cellular response to metal ion	0.0394265	0.130056	0.310777	-0.32434	-1.25808	137
GO:0150076 neuroinflammatory response	0.0396649	0.13072	0.0816849	0.632456	1.4935	32
GO:0003148 outflow tract septum morphogenesis	0.0400934	0.132009	0.141767	-0.516726	-1.50576	27
GO:0030865 cortical cytoskeleton organization	0.0403064	0.132586	0.0767245	0.559487	1.4432	62
GO:0051972 regulation of telomerase activity	0.0404389	0.132898	0.078404	0.584211	1.45833	47
GO:0007588 excretion	0.0406265	0.13339	0.158178	-0.446357	-1.42119	41
GO:0060713 labyrinthine layer morphogenesis	0.0407111	0.133543	0.0821057	0.654491	1.49538	26
GO:1901381 positive regulation of potassium ion transmembrane transport	0.0411466	0.134097	0.152676	-0.471286	-1.47014	37
GO:0033866 nucleoside bisphosphate biosynthetic process	0.0411265	0.134097	0.150129	-0.475136	-1.46543	35
GO:0034030 ribonucleoside bisphosphate biosynthetic process	0.0411265	0.134097	0.150129	-0.475136	-1.46543	35
GO:0034033 purine nucleoside bisphosphate biosynthetic process	0.0411265	0.134097	0.150129	-0.475136	-1.46543	35
GO:0010613 positive regulation of cardiac muscle hypertrophy	0.0411023	0.134097	0.153554	-0.46407	-1.45517	38
GO:0014742 positive regulation of muscle hypertrophy	0.0411023	0.134097	0.153554	-0.46407	-1.45517	38
GO:0007423 sensory organ development	0.0410782	0.134097	0.321776	-0.257535	-1.13743	482
GO:0033627 cell adhesion mediated by integrin	0.0413508	0.134638	0.0747094	0.545223	1.4297	71
GO:0035384 thioester biosynthetic process	0.0416977	0.135164	0.135863	-0.530654	-1.51468	25
GO:0071616 acyl-CoA biosynthetic process	0.0416977	0.135164	0.135863	-0.530654	-1.51468	25
GO:0001964 startle response	0.0416504	0.135164	0.139051	-0.514361	-1.49886	27
GO:0021510 spinal cord development	0.0417522	0.135164	0.184916	-0.394673	-1.36808	64
GO:0006631 fatty acid metabolic process	0.0417806	0.135164	0.321776	-0.269086	-1.14777	331
GO:0051445 regulation of meiotic cell cycle	0.0417651	0.135164	0.0774316	0.591377	1.46312	44
GO:0043331 response to dsRNA	0.0416351	0.135164	0.0781576	0.602893	1.47387	40
GO:0010837 regulation of keratinocyte proliferation	0.0418201	0.135167	0.0796703	0.632155	1.48669	31
GO:0021515 cell differentiation in spinal cord	0.0420168	0.135444	0.140389	-0.501057	-1.48448	29
GO:0007338 single fertilization	0.0419806	0.135444	0.232057	-0.346375	-1.29742	100
GO:0014002 astrocyte development	0.0420212	0.135444	0.0792843	0.630208	1.4882	32
GO:0003209 cardiac atrium morphogenesis	0.0421184	0.135634	0.143185	-0.489098	-1.46518	31
GO:0031334 positive regulation of protein-containing complex assembly	0.042701	0.137384	0.0691172	0.460293	1.30343	225
GO:0022406 membrane docking	0.0427716	0.137486	0.204544	-0.366501	-1.33527	82
GO:0009409 response to cold	0.0428437	0.137592	0.150964	-0.455198	-1.43576	39
GO:0032928 regulation of superoxide anion generation	0.0429196	0.13771	0.0801935	0.657884	1.49271	25
GO:0006638 neutral lipid metabolic process	0.0433071	0.138827	0.252644	-0.338113	-1.28215	116
GO:0086001 cardiac muscle cell action potential	0.0433763	0.138911	0.167659	-0.411933	-1.39477	54
GO:0043616 keratinocyte proliferation	0.043412	0.138911	0.0767245	0.603033	1.46682	39
GO:0045662 negative regulation of myoblast differentiation	0.0434549	0.138921	0.0790299	0.647971	1.49098	27
GO:0050848 regulation of calcium-mediated signaling	0.0435033	0.13895	0.0729388	0.54424	1.42274	69
GO:0070509 calcium ion import	0.0448718	0.143191	0.193114	-0.369867	-1.33361	76
GO:0014044 Schwann cell development	0.0450893	0.143625	0.143185	-0.468861	-1.43479	34
GO:0031102 neuron projection regeneration	0.0450508	0.143625	0.171214	-0.401841	-1.37044	58
GO:0071824 protein-DNA complex subunit organization	0.045545	0.144946	0.0676915	0.481095	1.33965	160
GO:0042306 regulation of protein import into nucleus	0.0457045	0.145322	0.0708158	0.538704	1.41599	73
GO:0002028 regulation of sodium ion transport	0.0458372	0.145613	0.206652	-0.357686	-1.31701	88
GO:0071353 cellular response to interleukin-4	0.0465739	0.14782	0.0760357	0.639771	1.4799	28
GO:0030516 regulation of axon extension	0.0470325	0.149141	0.223479	-0.344225	-1.29224	104
GO:2001057 reactive nitrogen species metabolic process	0.0472093	0.149433	0.0692037	0.529092	1.4038	82
GO:0046209 nitric oxide metabolic process	0.0471923	0.149433	0.0692906	0.530664	1.40556	80
GO:0071322 cellular response to carbohydrate stimulus	0.047619	0.150594	0.256635	-0.330614	-1.27157	126
GO:0098930 axonal transport	0.0477793	0.150698	0.171214	-0.392278	-1.35382	63
GO:0060294 cilium movement involved in cell motility	0.0477502	0.150698	0.200513	-0.36068	-1.32847	87
GO:0010661 positive regulation of muscle cell apoptotic process	0.0477802	0.150698	0.0739656	0.621764	1.47622	33
GO:0048679 regulation of axon regeneration	0.0478242	0.150702	0.136483	-0.472992	-1.43974	33
GO:0070670 response to interleukin-4	0.0479808	0.150925	0.0747094	0.634152	1.4746	29
GO:2000352 negative regulation of endothelial cell apoptotic process	0.047977	0.150925	0.0756978	0.652455	1.48039	25
GO:0021532 neural tube patterning	0.0484934	0.152402	0.141767	-0.450204	-1.42001	39
GO:0031952 regulation of protein autophosphorylation	0.0488502	0.153386	0.0713773	0.583946	1.44473	44
GO:0009162 deoxyribonucleoside monophosphate metabolic process	0.0491053	0.15405	0.074176	0.64215	1.47758	27
GO:0060193 positive regulation of lipase activity	0.0492761	0.154448	0.0702667	0.566748	1.42946	51
GO:0048278 vesicle docking	0.0495437	0.155149	0.165406	-0.393319	-1.35259	61
GO:0048813 dendrite morphogenesis	0.05	0.156439	0.326352	-0.300649	-1.21052	169
GO:0014015 positive regulation of gliogenesis	0.0501891	0.156891	0.0674484	0.534482	1.40408	72
GO:0044788 modulation by host of viral process	0.050455	0.157583	0.0729388	0.635989	1.47115	28
GO:2000242 negative regulation of reproductive process	0.050589	0.157861	0.0699966	0.579062	1.43751	45
GO:0097722 sperm motility	0.0509338	0.158796	0.186473	-0.364403	-1.32504	81
GO:0044058 regulation of digestive system process	0.0512061	0.159504	0.130631	-0.475534	-1.43385	32
GO:0099175 regulation of postsynapse organization	0.0514786	0.160159	0.211071	-0.340178	-1.27469	102
GO:0051785 positive regulation of nuclear division	0.0515072	0.160159	0.067773	0.55208	1.41385	58
GO:2000278 regulation of DNA biosynthetic process	0.0516437	0.160442	0.0645685	0.498412	1.35838	114
GO:0043547 positive regulation of GTPase activity	0.0519109	0.16113	0.0623946	0.453387	1.2841	228
GO:0000731 DNA synthesis involved in DNA repair	0.0531317	0.164774	0.0710016	0.631941	1.46179	28
GO:0043405 regulation of MAP kinase activity	0.0533981	0.165205	0.0618193	0.463887	1.30394	188
GO:1904029 regulation of cyclin-dependent protein kinase activity	0.0534114	0.165205	0.0653663	0.532927	1.39745	71
GO:0033209 tumor necrosis factor-mediated signaling pathway	0.0533691	0.165205	0.0659642	0.539874	1.40115	65
GO:0019731 antibacterial humoral response	0.053545	0.165473	0.0709085	0.636715	1.46508	27
GO:0017158 regulation of calcium ion-dependent exocytosis	0.0536292	0.165588	0.133463	-0.452718	-1.41222	37
GO:0034440 lipid oxidation	0.0537514	0.16582	0.208827	-0.339825	-1.27811	105
GO:0051154 negative regulation of striated muscle cell differentiation	0.0539799	0.166007	0.132309	-0.453962	-1.40926	36
GO:0006904 vesicle docking involved in exocytosis	0.0539604	0.166007	0.137749	-0.435686	-1.3938	42
GO:0030330 DNA damage response, signal transduction by p53 class mediator	0.0540005	0.166007	0.0655143	0.53791	1.39829	66
GO:0003382 epithelial cell morphogenesis	0.0538712	0.166007	0.0681021	0.582266	1.43127	42
GO:0055075 potassium ion homeostasis	0.0541067	0.166188	0.121736	-0.49854	-1.45276	27
GO:0045931 positive regulation of mitotic cell cycle	0.0541563	0.166196	0.0628526	0.493804	1.34942	117
GO:0045777 positive regulation of blood pressure	0.0546139	0.167454	0.133463	-0.443995	-1.40043	39
GO:0006120 mitochondrial electron transport, NADH to ubiquinone	0.0552221	0.169053	0.122184	-0.484867	-1.43652	29
GO:0050857 positive regulation of antigen receptor-mediated signaling pathway	0.0552314	0.169053	0.0700863	0.640933	1.4644	26
GO:0048738 cardiac muscle tissue development	0.0554048	0.169392	0.321776	-0.285859	-1.20133	232
GO:0030858 positive regulation of epithelial cell differentiation	0.0554382	0.169392	0.0668121	0.577144	1.42791	44
GO:0043330 response to exogenous dsRNA	0.0555917	0.169714	0.0683519	0.612308	1.45377	33
GO:0010543 regulation of platelet activation	0.056002	0.170818	0.0673679	0.596646	1.44073	37
GO:0001832 blastocyst growth	0.0562357	0.171383	0.0691172	0.634374	1.45969	27
GO:0045669 positive regulation of osteoblast differentiation	0.056758	0.172416	0.0633877	0.531114	1.38981	70
GO:0050818 regulation of coagulation	0.0568196	0.172416	0.0652192	0.558969	1.40983	51
GO:0010824 regulation of centrosome duplication	0.0567886	0.172416	0.0658886	0.572478	1.42116	45
GO:0002474 antigen processing and presentation of peptide antigen via MHC class I	0.0567674	0.172416	0.0668907	0.596133	1.43949	37
GO:1903203 regulation of oxidative stress-induced neuron death	0.0566828	0.172416	0.0678549	0.614832	1.45189	32
GO:0003007 heart morphogenesis	0.0568839	0.172463	0.321776	-0.273175	-1.14111	247
GO:1904358 positive regulation of telomere maintenance via telomere lengthening	0.0569345	0.172468	0.0668907	0.600583	1.44598	36
GO:0006639 acylglycerol metabolic process	0.0570687	0.172578	0.21826	-0.33366	-1.26248	115
GO:0030258 lipid modification	0.0570571	0.172578	0.335069	-0.292754	-1.19369	187
GO:0030513 positive regulation of BMP signaling pathway	0.0573278	0.173213	0.129015	-0.448643	-1.3995	37
GO:0033363 secretory granule organization	0.0577901	0.174378	0.12849	-0.447377	-1.39556	37
GO:1904589 regulation of protein import	0.0578127	0.174378	0.0623946	0.522894	1.38185	78
GO:0014066 regulation of phosphatidylinositol 3-kinase signaling	0.0578732	0.174412	0.0614439	0.506219	1.36184	95
GO:0009749 response to glucose	0.0580271	0.174428	0.265217	-0.311398	-1.23013	147
GO:0006284 base-excision repair	0.0580079	0.174428	0.06604	0.592588	1.43692	38
GO:0034110 regulation of homotypic cell-cell adhesion	0.057958	0.174428	0.066269	0.599637	1.4437	36
GO:0086010 membrane depolarization during action potential	0.058498	0.175694	0.11791	-0.489371	-1.43829	28
GO:0060419 heart growth	0.0588235	0.17637	0.202499	-0.335008	-1.25961	108
GO:0044242 cellular lipid catabolic process	0.0588235	0.17637	0.326352	-0.292322	-1.1931	186
GO:0045667 regulation of osteoblast differentiation	0.0589861	0.176707	0.0595438	0.481032	1.32787	134
GO:0001933 negative regulation of protein phosphorylation	0.0592794	0.176834	0.0576941	0.431509	1.23718	323
GO:0001894 tissue homeostasis	0.0592744	0.176834	0.0581682	0.449205	1.27271	230
GO:0051897 positive regulation of protein kinase B signaling	0.0591392	0.176834	0.0604138	0.498232	1.35027	107
GO:0010955 negative regulation of protein processing	0.0591853	0.176834	0.0678549	0.639329	1.45061	25
GO:1903318 negative regulation of protein maturation	0.0591853	0.176834	0.0678549	0.639329	1.45061	25
GO:0099633 protein localization to postsynaptic specialization membrane	0.0595562	0.17736	0.115932	-0.491799	-1.43312	27
GO:0099645 neurotransmitter receptor localization to postsynaptic specialization membrane	0.0595562	0.17736	0.115932	-0.491799	-1.43312	27
GO:0048536 spleen development	0.0597867	0.177896	0.0649277	0.587236	1.4284	39
GO:0045648 positive regulation of erythrocyte differentiation	0.0599572	0.178252	0.0666556	0.625774	1.44752	28
GO:0033687 osteoblast proliferation	0.0608718	0.180819	0.0653663	0.610464	1.44157	32
GO:0003230 cardiac atrium development	0.061951	0.18387	0.124027	-0.442144	-1.37923	37
GO:0042220 response to cocaine	0.0625	0.185343	0.121293	-0.453448	-1.38762	34
GO:0035051 cardiocyte differentiation	0.0629371	0.186482	0.279866	-0.300198	-1.20425	162
GO:0021695 cerebellar cortex development	0.0631127	0.186846	0.141767	-0.39232	-1.33221	56
GO:0070266 necroptotic process	0.063273	0.187163	0.0638665	0.603948	1.43392	33
GO:0046320 regulation of fatty acid oxidation	0.063338	0.187198	0.122637	-0.439846	-1.37206	37
GO:1903034 regulation of response to wounding	0.06341	0.187254	0.0570783	0.473457	1.31091	145
GO:0000082 G1/S transition of mitotic cell cycle	0.0637549	0.188114	0.0563335	0.45885	1.28869	186
GO:0046605 regulation of centrosome cycle	0.0639981	0.188674	0.0612586	0.553756	1.39669	51
GO:0060291 long-term synaptic potentiation	0.0640641	0.18871	0.180468	-0.340486	-1.26515	93
GO:0003158 endothelium development	0.0641797	0.188893	0.0572815	0.484126	1.32687	122
GO:0060113 inner ear receptor cell differentiation	0.0644258	0.189459	0.150129	-0.376351	-1.31384	66
GO:0014065 phosphatidylinositol 3-kinase signaling	0.0648417	0.190523	0.0569272	0.482911	1.32429	123
GO:0010863 positive regulation of phospholipase C activity	0.0649805	0.190772	0.0640749	0.625963	1.44033	27
GO:0050922 negative regulation of chemotaxis	0.0651364	0.19107	0.0602958	0.546132	1.38833	55
GO:0070527 platelet aggregation	0.0654946	0.191961	0.0610748	0.563882	1.40303	46
GO:0006897 endocytosis	0.0659594	0.193163	0.0543383	0.413143	1.19108	488
GO:0043268 positive regulation of potassium ion transport	0.0661026	0.193421	0.12849	-0.413688	-1.36368	47
GO:0051180 vitamin transport	0.0665179	0.194028	0.117506	-0.451145	-1.38057	34
GO:0021700 developmental maturation	0.0663696	0.194028	0.287805	-0.263172	-1.11418	280
GO:0061097 regulation of protein tyrosine kinase activity	0.0664376	0.194028	0.0581682	0.520551	1.36828	73
GO:0032309 icosanoid secretion	0.0665302	0.194028	0.0616308	0.590679	1.42213	36
GO:1902041 regulation of extrinsic apoptotic signaling pathway via death domain receptors	0.0668565	0.194818	0.0604138	0.562484	1.39955	46
GO:0086019 cell-cell signaling involved in cardiac conduction	0.0672237	0.195727	0.10763	-0.493078	-1.42461	26
GO:1904353 regulation of telomere capping	0.067309	0.195813	0.0631856	0.628491	1.43597	26
GO:0043525 positive regulation of neuron apoptotic process	0.067883	0.19732	0.0571797	0.512003	1.35736	81
GO:0060669 embryonic placenta morphogenesis	0.068122	0.197852	0.0617563	0.605207	1.42332	31
GO:0008360 regulation of cell shape	0.0682368	0.198022	0.0547849	0.46756	1.29859	151
GO:0051341 regulation of oxidoreductase activity	0.0692247	0.200723	0.0562848	0.505047	1.34683	87
GO:0007064 mitotic sister chromatid cohesion	0.069616	0.201692	0.0620732	0.62655	1.43154	26
GO:0061035 regulation of cartilage development	0.0697842	0.201847	0.146152	-0.365549	-1.2783	67
GO:2000781 positive regulation of double-strand break repair	0.0697704	0.201847	0.0596578	0.574978	1.40563	40
GO:0010332 response to gamma radiation	0.0701711	0.2028	0.0584903	0.553319	1.3895	49
GO:0048873 homeostasis of number of cells within a tissue	0.0703473	0.203142	0.0596578	0.580194	1.40686	38
GO:0045599 negative regulation of fat cell differentiation	0.0709261	0.204646	0.130631	-0.391674	-1.32617	54
GO:0022011 myelination in peripheral nervous system	0.0717264	0.206448	0.109216	-0.462047	-1.38414	31
GO:0032292 peripheral nervous system axon ensheathment	0.0717264	0.206448	0.109216	-0.462047	-1.38414	31
GO:0031098 stress-activated protein kinase signaling cascade	0.0717205	0.206448	0.0525252	0.442135	1.25297	231
GO:0060119 inner ear receptor cell development	0.071899	0.206452	0.125463	-0.403224	-1.33761	49
GO:0010517 regulation of phospholipase activity	0.0719624	0.206452	0.0572815	0.542593	1.37606	54
GO:0030193 regulation of blood coagulation	0.0719548	0.206452	0.0578509	0.555049	1.39023	48
GO:0072576 liver morphogenesis	0.0718626	0.206452	0.0601784	0.605589	1.41715	30
GO:0048659 smooth muscle cell proliferation	0.0722164	0.207013	0.05285	0.459413	1.28403	168
GO:0051656 establishment of organelle localization	0.0723968	0.207361	0.0517751	0.42042	1.20739	370
GO:0014068 positive regulation of phosphatidylinositol 3-kinase signaling	0.0725305	0.207575	0.055662	0.518767	1.3575	70
GO:0060259 regulation of feeding behavior	0.0725987	0.207602	0.102435	-0.496842	-1.41817	25
GO:0043267 negative regulation of potassium ion transport	0.0728654	0.208195	0.112251	-0.443474	-1.36777	35
GO:0006898 receptor-mediated endocytosis	0.0730636	0.208592	0.0520088	0.441574	1.25097	229
GO:0140694 non-membrane-bounded organelle assembly	0.0731732	0.208736	0.0515059	0.423358	1.21489	351
GO:1901223 negative regulation of NIK/NF-kappaB signaling	0.0734008	0.209216	0.0605921	0.626434	1.42135	25
GO:0010939 regulation of necrotic cell death	0.0739214	0.21053	0.0584903	0.587843	1.40727	35
GO:1904994 regulation of leukocyte adhesion to vascular endothelial cell	0.0744862	0.211967	0.0587625	0.595728	1.40677	32
GO:0051591 response to cAMP	0.0745934	0.2121	0.1245	-0.39808	-1.3313	51
GO:0045740 positive regulation of DNA replication	0.0750279	0.213164	0.056827	0.556269	1.38409	46
GO:0045661 regulation of myoblast differentiation	0.0754717	0.214252	0.0557566	0.537969	1.36758	55
GO:0048015 phosphatidylinositol-mediated signaling	0.0760664	0.21564	0.0516593	0.46203	1.28484	154
GO:0048017 inositol lipid-mediated signaling	0.0761235	0.21564	0.0516208	0.462049	1.28557	157
GO:0035025 positive regulation of Rho protein signal transduction	0.0761441	0.21564	0.0582215	0.597265	1.40464	31
GO:0055081 anion homeostasis	0.0764534	0.216342	0.0570783	0.575454	1.39537	38
GO:0072574 hepatocyte proliferation	0.076954	0.217409	0.0584362	0.610362	1.41187	28
GO:0072575 epithelial cell proliferation involved in liver morphogenesis	0.076954	0.217409	0.0584362	0.610362	1.41187	28
GO:0120254 olefinic compound metabolic process	0.07713	0.217732	0.155355	-0.343719	-1.26614	86
GO:0051153 regulation of striated muscle cell differentiation	0.0776427	0.219003	0.158178	-0.340662	-1.25433	88
GO:0042743 hydrogen peroxide metabolic process	0.0779366	0.219657	0.055804	0.558092	1.38077	44
GO:0033555 multicellular organismal response to stress	0.0782222	0.219968	0.153554	-0.344239	-1.25885	84
GO:0030866 cortical actin cytoskeleton organization	0.0782343	0.219968	0.0563823	0.574199	1.39233	38
GO:0033688 regulation of osteoblast proliferation	0.0781649	0.219968	0.058115	0.613957	1.41271	27
GO:0003208 cardiac ventricle morphogenesis	0.0785928	0.220799	0.140389	-0.361358	-1.27042	69
GO:0051353 positive regulation of oxidoreductase activity	0.0787249	0.220994	0.0546499	0.539448	1.36677	53
GO:0021549 cerebellum development	0.0792864	0.222216	0.161159	-0.337095	-1.24622	91
GO:0001935 endothelial cell proliferation	0.0792309	0.222216	0.0506842	0.465884	1.28901	141
GO:0030317 flagellated sperm motility	0.079698	0.223192	0.147705	-0.351017	-1.27015	79
GO:0030218 erythrocyte differentiation	0.0803294	0.224782	0.0506476	0.471845	1.29792	128
GO:0046847 filopodium assembly	0.0810185	0.226351	0.140389	-0.354973	-1.25518	71
GO:0030168 platelet activation	0.0809915	0.226351	0.0522454	0.50785	1.33945	76
GO:0002092 positive regulation of receptor internalization	0.0813008	0.226857	0.0566282	0.600507	1.39636	29
GO:0031954 positive regulation of protein autophosphorylation	0.0813286	0.226857	0.0573839	0.618849	1.40414	25
GO:0001889 liver development	0.0818132	0.227931	0.0507207	0.482089	1.30876	110
GO:1902893 regulation of pri-miRNA transcription by RNA polymerase II	0.0818429	0.227931	0.0529733	0.527665	1.35315	59
GO:0050673 epithelial cell proliferation	0.0822385	0.228491	0.0482874	0.414512	1.19178	399
GO:1901361 organic cyclic compound catabolic process	0.0821464	0.228491	0.0483196	0.414644	1.19211	402
GO:0051403 stress-activated MAPK cascade	0.0821918	0.228491	0.0488083	0.439619	1.24463	222
GO:1903350 response to dopamine	0.0826733	0.229322	0.110872	-0.416803	-1.33339	42
GO:1903351 cellular response to dopamine	0.0826733	0.229322	0.110872	-0.416803	-1.33339	42
GO:0046579 positive regulation of Ras protein signal transduction	0.0827981	0.229322	0.0522454	0.517694	1.34359	65
GO:0016233 telomere capping	0.0827912	0.229322	0.0547849	0.572905	1.3834	37
GO:0048638 regulation of developmental growth	0.0831299	0.23006	0.287805	-0.254472	-1.09806	350
GO:0120178 steroid hormone biosynthetic process	0.0833954	0.230614	0.0954174	-0.486373	-1.38829	25
GO:1901658 glycosyl compound catabolic process	0.0838648	0.23173	0.0562362	0.613087	1.40078	26
GO:1903409 reactive oxygen species biosynthetic process	0.0843489	0.232702	0.0523648	0.530768	1.35305	56
GO:0045687 positive regulation of glial cell differentiation	0.0843135	0.232702	0.0533897	0.548493	1.36474	46
GO:0006606 protein import into nucleus	0.0845085	0.232794	0.0486439	0.455425	1.2696	162
GO:0050901 leukocyte tethering or rolling	0.0845143	0.232794	0.0544712	0.57989	1.3854	34
GO:0001936 regulation of endothelial cell proliferation	0.0849289	0.233753	0.0491416	0.469207	1.29066	128
GO:0046824 positive regulation of nucleocytoplasmic transport	0.0851946	0.234302	0.0510533	0.510629	1.33621	70
GO:0060711 labyrinthine layer development	0.085292	0.234387	0.0524449	0.537023	1.3575	52
GO:0060560 developmental growth involved in morphogenesis	0.0855221	0.234836	0.287805	-0.26708	-1.12334	255
GO:0034101 erythrocyte homeostasis	0.0866991	0.237882	0.0482874	0.46199	1.27735	140
GO:0010611 regulation of cardiac muscle hypertrophy	0.0868263	0.238046	0.133463	-0.35794	-1.2584	69
GO:0048660 regulation of smooth muscle cell proliferation	0.0870836	0.23839	0.0478437	0.453853	1.26583	163
GO:0061008 hepaticobiliary system development	0.087155	0.23839	0.0488745	0.476497	1.29746	113
GO:0071480 cellular response to gamma radiation	0.0871253	0.23839	0.0546948	0.603358	1.39567	28
GO:0070570 regulation of neuron projection regeneration	0.0873742	0.238632	0.103526	-0.429206	-1.33241	36
GO:0060395 SMAD protein signal transduction	0.0873786	0.238632	0.138395	-0.346014	-1.24928	77
GO:0032147 activation of protein kinase activity	0.0879884	0.239369	0.0494127	0.491721	1.31278	88
GO:0061180 mammary gland epithelium development	0.0878015	0.239369	0.0500375	0.503622	1.32713	75
GO:0061614 pri-miRNA transcription by RNA polymerase II	0.0877421	0.239369	0.0509418	0.521789	1.34292	61
GO:0032206 positive regulation of telomere maintenance	0.0879669	0.239369	0.0516978	0.537687	1.35616	51
GO:0007566 embryo implantation	0.0878973	0.239369	0.0518527	0.541854	1.36071	49
GO:0043491 protein kinase B signaling	0.088284	0.239988	0.0472585	0.447116	1.25573	186
GO:0036475 neuron death in response to oxidative stress	0.0900541	0.244611	0.0526464	0.575902	1.37588	34
GO:0007254 JNK cascade	0.0901837	0.244774	0.0470776	0.454837	1.26528	155
GO:1904036 negative regulation of epithelial cell apoptotic process	0.0904096	0.245199	0.0516593	0.551645	1.36064	43
GO:0009743 response to carbohydrate	0.0917647	0.248682	0.232057	-0.29415	-1.18411	163
GO:0010862 positive regulation of pathway-restricted SMAD protein phosphorylation	0.0925743	0.250683	0.104652	-0.411632	-1.31685	42
GO:0033622 integrin activation	0.0926856	0.250792	0.0533057	0.605266	1.38291	26
GO:0060236 regulation of mitotic spindle organization	0.0928525	0.251051	0.0517751	0.571478	1.3681	35
GO:0042908 xenobiotic transport	0.0929942	0.251241	0.0956364	-0.44828	-1.3429	31
GO:0051654 establishment of mitochondrion localization	0.0934295	0.252224	0.0909392	-0.472763	-1.36591	26
GO:0008038 neuron recognition	0.0935644	0.252395	0.104085	-0.409397	-1.3097	42
GO:1904646 cellular response to amyloid-beta	0.0937295	0.252647	0.0519696	0.581208	1.37249	32
GO:0051592 response to calcium ion	0.0939759	0.253117	0.163242	-0.321897	-1.21526	111
GO:0007613 memory	0.0944351	0.254159	0.193114	-0.307143	-1.18772	134
GO:0060122 inner ear receptor cell stereocilium organization	0.0959821	0.257786	0.0974434	-0.434606	-1.32996	34
GO:0071168 protein localization to chromatin	0.0960021	0.257786	0.0514297	0.58108	1.36657	31
GO:0006221 pyrimidine nucleotide biosynthetic process	0.0959541	0.257786	0.0525252	0.608541	1.38075	25
GO:0001754 eye photoreceptor cell differentiation	0.0962167	0.258166	0.0996	-0.416316	-1.30543	38
GO:0021517 ventral spinal cord development	0.0965101	0.258756	0.0954174	-0.435839	-1.32665	33
GO:0007176 regulation of epidermal growth factor-activated receptor activity	0.0967612	0.259232	0.0516978	0.59545	1.37738	28
GO:0045445 myoblast differentiation	0.0976545	0.261426	0.0468689	0.491562	1.30722	83
GO:0022037 metencephalon development	0.0979548	0.262031	0.150964	-0.322023	-1.20621	100
GO:0010563 negative regulation of phosphorus metabolic process	0.0982555	0.262415	0.0437813	0.408861	1.17596	418
GO:0045936 negative regulation of phosphate metabolic process	0.0982555	0.262415	0.0437813	0.408861	1.17596	418
GO:0071715 icosanoid transport	0.0983219	0.262415	0.0492428	0.543898	1.34565	44
GO:0040020 regulation of meiotic nuclear division	0.0987488	0.263355	0.0512782	0.59603	1.37146	27
GO:0044270 cellular nitrogen compound catabolic process	0.0992067	0.26425	0.0435843	0.412668	1.18512	370
GO:1904357 negative regulation of telomere maintenance via telomere lengthening	0.0992346	0.26425	0.0515824	0.605296	1.37339	25
GO:0090501 RNA phosphodiester bond hydrolysis	0.0999533	0.26558	0.0471377	0.506632	1.31698	66
GO:1902751 positive regulation of cell cycle G2/M phase transition	0.0998679	0.26558	0.0504661	0.582783	1.36378	30
GO:1901889 negative regulation of cell junction assembly	0.09996	0.26558	0.0506842	0.587783	1.36678	29
GO:0072528 pyrimidine-containing compound biosynthetic process	0.100498	0.266808	0.0507941	0.594881	1.36882	27
GO:0051569 regulation of histone H3-K4 methylation	0.101189	0.26844	0.0501083	0.582018	1.36199	30
GO:0072331 signal transduction by p53 class mediator	0.101627	0.269399	0.0442333	0.454749	1.2582	141
GO:0051384 response to glucocorticoid	0.102031	0.270268	0.0469282	0.512369	1.31868	61
GO:1903305 regulation of regulated secretory pathway	0.102292	0.270754	0.0439556	0.450378	1.25124	152
GO:0015695 organic cation transport	0.102372	0.270762	0.088564	-0.455655	-1.33919	28
GO:0090169 regulation of spindle assembly	0.102592	0.271141	0.0504661	0.598187	1.36673	26
GO:0042326 negative regulation of phosphorylation	0.10287	0.271673	0.0427021	0.412304	1.18402	366
GO:0022612 gland morphogenesis	0.103852	0.274061	0.0436825	0.452663	1.25341	143
GO:1903859 regulation of dendrite extension	0.103953	0.274118	0.0878686	-0.45426	-1.33509	28
GO:0035036 sperm-egg recognition	0.10403	0.274118	0.0896376	-0.446334	-1.33042	30
GO:0006084 acetyl-CoA metabolic process	0.104671	0.275601	0.090004	-0.440939	-1.32091	31
GO:0046700 heterocycle catabolic process	0.104951	0.276134	0.0422441	0.411028	1.18031	371
GO:0050999 regulation of nitric-oxide synthase activity	0.105128	0.276391	0.0484163	0.565584	1.35123	34
GO:1902473 regulation of protein localization to synapse	0.105361	0.276761	0.0846141	-0.471274	-1.34519	25
GO:0055010 ventricular cardiac muscle tissue morphogenesis	0.105455	0.276761	0.10035	-0.388878	-1.27637	46
GO:0034599 cellular response to oxidative stress	0.105504	0.276761	0.0423802	0.424758	1.20867	251
GO:0060632 regulation of microtubule-based movement	0.105932	0.277678	0.0951997	-0.407625	-1.28571	39
GO:0034644 cellular response to UV	0.106187	0.278138	0.0446977	0.486314	1.29434	85
GO:1903861 positive regulation of dendrite extension	0.106343	0.278276	0.0850801	-0.46322	-1.33834	26
GO:0006921 cellular component disassembly involved in execution phase of apoptosis	0.106397	0.278276	0.049108	0.586915	1.35763	28
GO:0031062 positive regulation of histone methylation	0.107802	0.281742	0.0471076	0.546469	1.34057	41
GO:0032204 regulation of telomere maintenance	0.108059	0.282203	0.0444897	0.489623	1.29567	79
GO:1900046 regulation of hemostasis	0.108313	0.282657	0.0462858	0.528468	1.3271	49
GO:0031345 negative regulation of cell projection organization	0.108911	0.28396	0.252644	-0.277484	-1.12847	193
GO:0030262 apoptotic nuclear changes	0.108973	0.28396	0.0486112	0.588759	1.35473	27
GO:0010639 negative regulation of organelle organization	0.109358	0.28475	0.041301	0.412683	1.18367	337
GO:2000045 regulation of G1/S transition of mitotic cell cycle	0.109869	0.28587	0.0427719	0.459157	1.25843	122
GO:0015908 fatty acid transport	0.110523	0.287359	0.0442843	0.496903	1.30029	70
GO:0006637 acyl-CoA metabolic process	0.110942	0.288025	0.11873	-0.346453	-1.22046	70
GO:0035383 thioester metabolic process	0.110942	0.288025	0.11873	-0.346453	-1.22046	70
GO:0031338 regulation of vesicle fusion	0.11169	0.289746	0.0821057	-0.467666	-1.3349	25
GO:0060411 cardiac septum morphogenesis	0.111934	0.289746	0.123095	-0.334396	-1.20884	78
GO:0051170 import into nucleus	0.111875	0.289746	0.0416021	0.442631	1.23613	166
GO:0090316 positive regulation of intracellular protein transport	0.111914	0.289746	0.0420645	0.454554	1.25477	134
GO:0010171 body morphogenesis	0.11215	0.29009	0.106711	-0.368119	-1.25037	57
GO:0007411 axon guidance	0.112319	0.290315	0.260821	-0.274265	-1.1235	200
GO:0070997 neuron death	0.112516	0.290612	0.0406129	0.408545	1.17366	377
GO:0048732 gland development	0.112817	0.291176	0.0405518	0.408288	1.17292	377
GO:0045446 endothelial cell differentiation	0.113282	0.292162	0.0425404	0.467595	1.26546	106
GO:0034764 positive regulation of transmembrane transport	0.113636	0.292861	0.291091	-0.269974	-1.12011	222
GO:0009636 response to toxic substance	0.114145	0.293876	0.0422441	0.465934	1.2649	110
GO:1902895 positive regulation of pri-miRNA transcription by RNA polymerase II	0.114197	0.293876	0.0453101	0.532023	1.32074	45
GO:0061512 protein localization to cilium	0.115074	0.29585	0.109541	-0.356977	-1.23199	63
GO:0040001 establishment of mitotic spindle localization	0.115132	0.29585	0.0460579	0.556847	1.33307	35
GO:0007031 peroxisome organization	0.115279	0.296012	0.0898203	-0.414803	-1.2877	36
GO:0097485 neuron projection guidance	0.116788	0.299669	0.256635	-0.2732	-1.11961	201
GO:0044843 cell cycle G1/S phase transition	0.117025	0.300056	0.0402497	0.430515	1.21527	206
GO:0060249 anatomical structure homeostasis	0.117802	0.301611	0.0397975	0.418975	1.19446	263
GO:0001763 morphogenesis of a branching structure	0.117737	0.301611	0.0400122	0.426928	1.20819	220
GO:0014037 Schwann cell differentiation	0.118453	0.303058	0.091708	-0.398006	-1.26724	41
GO:0009612 response to mechanical stimulus	0.119048	0.304358	0.161159	-0.308517	-1.18659	126
GO:0019233 sensory perception of pain	0.11923	0.304417	0.0409846	0.458788	1.25373	117
GO:0006022 aminoglycan metabolic process	0.119244	0.304417	0.0416456	0.473387	1.26968	92
GO:0045197 establishment or maintenance of epithelial cell apical/basal polarity	0.119922	0.305926	0.0911297	-0.396796	-1.26339	41
GO:0061515 myeloid cell development	0.120174	0.306347	0.0420868	0.486015	1.28186	76
GO:1900182 positive regulation of protein localization to nucleus	0.121012	0.307771	0.0414509	0.476152	1.27122	88
GO:0097194 execution phase of apoptosis	0.121037	0.307771	0.0426557	0.501965	1.29483	62
GO:1902042 negative regulation of extrinsic apoptotic signaling pathway via death domain receptors	0.121082	0.307771	0.0458889	0.581859	1.33885	27
GO:0006301 postreplication repair	0.121048	0.307771	0.0461146	0.587043	1.34127	26
GO:0051491 positive regulation of filopodium assembly	0.121429	0.30843	0.08636	-0.417839	-1.27865	34
GO:0009952 anterior/posterior pattern specification	0.122159	0.310062	0.220823	-0.278613	-1.13484	181
GO:0051953 negative regulation of amine transport	0.122294	0.310181	0.0791568	-0.452927	-1.3086	26
GO:0010765 positive regulation of sodium ion transport	0.122832	0.311323	0.0892756	-0.397433	-1.25866	40
GO:0045216 cell-cell junction organization	0.123018	0.311569	0.0393203	0.434425	1.21882	183
GO:0050886 endocrine process	0.123322	0.312115	0.118318	-0.329915	-1.19379	79
GO:0043409 negative regulation of MAPK cascade	0.12353	0.312417	0.0393203	0.43681	1.22139	172
GO:0019218 regulation of steroid metabolic process	0.123919	0.313176	0.126448	-0.326494	-1.20228	89
GO:0046777 protein autophosphorylation	0.12463	0.31436	0.0387119	0.42396	1.20054	225
GO:0140353 lipid export from cell	0.124625	0.31436	0.0433412	0.53223	1.31275	43
GO:0061098 positive regulation of protein tyrosine kinase activity	0.124655	0.31436	0.0434137	0.534259	1.31327	42
GO:0055072 iron ion homeostasis	0.124843	0.314607	0.041216	0.485592	1.27962	75
GO:0034109 homotypic cell-cell adhesion	0.125129	0.315103	0.041216	0.487596	1.28091	72
GO:0045921 positive regulation of exocytosis	0.125309	0.315332	0.0407564	0.475842	1.26647	85
GO:0048483 autonomic nervous system development	0.125723	0.316146	0.0882143	-0.396638	-1.25615	40
GO:0001938 positive regulation of endothelial cell proliferation	0.126434	0.317709	0.0403297	0.471422	1.26202	90
GO:1900274 regulation of phospholipase C activity	0.127038	0.318999	0.0441318	0.562766	1.3235	31
GO:0060603 mammary gland duct morphogenesis	0.127277	0.319372	0.0429831	0.533814	1.30953	41
GO:0006865 amino acid transport	0.127967	0.320873	0.0391334	0.449599	1.23736	129
GO:0008089 anterograde axonal transport	0.128979	0.322952	0.0931001	-0.373473	-1.23892	49
GO:0098534 centriole assembly	0.128943	0.322952	0.0427719	0.535797	1.30984	40
GO:0007099 centriole replication	0.129373	0.323708	0.0428889	0.541816	1.3138	38
GO:0051147 regulation of muscle cell differentiation	0.129848	0.324667	0.164313	-0.299796	-1.15931	134
GO:0070534 protein K63-linked ubiquitination	0.130285	0.325529	0.0410474	0.501449	1.28592	59
GO:0036297 interstrand cross-link repair	0.130514	0.32587	0.0433653	0.557183	1.31575	32
GO:0001764 neuron migration	0.13082	0.326402	0.188069	-0.286828	-1.15152	160
GO:0007292 female gamete generation	0.131025	0.326681	0.0386038	0.447946	1.23365	130
GO:0071260 cellular response to mechanical stimulus	0.13125	0.327011	0.0829663	-0.413789	-1.26626	34
GO:0002455 humoral immune response mediated by circulating immunoglobulin	0.131487	0.327371	0.0427952	0.547269	1.31014	35
GO:0006775 fat-soluble vitamin metabolic process	0.131904	0.328176	0.0439807	0.580211	1.32566	26
GO:0070301 cellular response to hydrogen peroxide	0.132727	0.329992	0.0393956	0.471378	1.25704	87
GO:0030212 hyaluronan metabolic process	0.133055	0.330574	0.0435598	0.574593	1.32213	27
GO:0048562 embryonic organ morphogenesis	0.133803	0.332197	0.335069	-0.260606	-1.1028	265
GO:0010631 epithelial cell migration	0.133933	0.332286	0.036923	0.410857	1.17393	286
GO:0090132 epithelium migration	0.134512	0.333488	0.036827	0.410691	1.17358	287
GO:0010875 positive regulation of cholesterol efflux	0.135145	0.334511	0.074388	-0.455736	-1.30084	25
GO:0045668 negative regulation of osteoblast differentiation	0.135233	0.334511	0.0406333	0.506273	1.28271	53
GO:0006692 prostanoid metabolic process	0.135304	0.334511	0.0414724	0.528782	1.2998	42
GO:0006693 prostaglandin metabolic process	0.135304	0.334511	0.0414724	0.528782	1.2998	42
GO:0003206 cardiac chamber morphogenesis	0.135647	0.335122	0.155355	-0.299582	-1.16126	131
GO:0090092 regulation of transmembrane receptor protein serine/threonine kinase signaling pathway	0.136364	0.336421	0.265217	-0.267489	-1.1098	222
GO:0031623 receptor internalization	0.136364	0.336421	0.0380054	0.451901	1.23375	116
GO:0042471 ear morphogenesis	0.136618	0.336584	0.130086	-0.310452	-1.16764	105
GO:0090130 tissue migration	0.136621	0.336584	0.0364954	0.409883	1.17129	288
GO:2000649 regulation of sodium ion transmembrane transporter activity	0.1373	0.337335	0.0920996	-0.362476	-1.21879	52
GO:0043010 camera-type eye development	0.137405	0.337335	0.344521	-0.259561	-1.1028	276
GO:2000134 negative regulation of G1/S transition of mitotic cell cycle	0.137275	0.337335	0.0395094	0.487834	1.26812	66
GO:0120192 tight junction assembly	0.137338	0.337335	0.0395857	0.49041	1.27061	64
GO:0006024 glycosaminoglycan biosynthetic process	0.137238	0.337335	0.0410684	0.525969	1.29731	43
GO:0000209 protein polyubiquitination	0.137526	0.337397	0.0366051	0.420725	1.19102	223
GO:0010256 endomembrane system organization	0.138147	0.338687	0.249247	-0.243412	-1.07035	451
GO:1901016 regulation of potassium ion transmembrane transporter activity	0.138921	0.340348	0.0926961	-0.360683	-1.22124	54
GO:0014904 myotube cell development	0.139732	0.342096	0.0803259	-0.410414	-1.25593	34
GO:0043392 negative regulation of DNA binding	0.139853	0.342155	0.0401503	0.509568	1.28162	50
GO:0061951 establishment of protein localization to plasma membrane	0.140056	0.342176	0.101118	-0.342409	-1.19535	66
GO:0061028 establishment of endothelial barrier	0.139976	0.342176	0.0401305	0.509434	1.28129	50
GO:0042472 inner ear morphogenesis	0.140288	0.342504	0.11479	-0.322208	-1.18073	85
GO:0051294 establishment of spindle orientation	0.140865	0.343675	0.0410264	0.539793	1.29962	36
GO:1903201 regulation of oxidative stress-induced cell death	0.141534	0.344838	0.0383899	0.478328	1.26047	75
GO:0009166 nucleotide catabolic process	0.141537	0.344838	0.0391706	0.496818	1.27404	59
GO:0042304 regulation of fatty acid biosynthetic process	0.142695	0.347418	0.0404101	0.528929	1.29305	40
GO:0007215 glutamate receptor signaling pathway	0.142857	0.347573	0.0750347	-0.426813	-1.26452	29
GO:0002040 sprouting angiogenesis	0.143539	0.348991	0.0369552	0.450103	1.22672	114
GO:0008361 regulation of cell size	0.144144	0.350221	0.208827	-0.274875	-1.12079	187
GO:0071901 negative regulation of protein serine/threonine kinase activity	0.144253	0.350243	0.0371008	0.456574	1.23475	104
GO:0021697 cerebellar cortex formation	0.144825	0.351364	0.0717588	-0.449678	-1.28355	25
GO:0031960 response to corticosteroid	0.144914	0.351364	0.0382139	0.482908	1.25723	67
GO:0070830 bicellular tight junction assembly	0.14592	0.353316	0.0384965	0.49478	1.26881	59
GO:0051443 positive regulation of ubiquitin-protein transferase activity	0.145881	0.353316	0.0415804	0.57252	1.30809	26
GO:0051896 regulation of protein kinase B signaling	0.146052	0.353394	0.0358988	0.433833	1.20707	157
GO:0062014 negative regulation of small molecule metabolic process	0.146723	0.354669	0.0373964	0.468648	1.24343	82
GO:0060191 regulation of lipase activity	0.146781	0.354669	0.0377996	0.479997	1.2548	69
GO:2000780 negative regulation of double-strand break repair	0.148217	0.357894	0.0405925	0.554669	1.29799	30
GO:0042417 dopamine metabolic process	0.148643	0.357942	0.0763779	-0.409989	-1.24796	33
GO:0006913 nucleocytoplasmic transport	0.148593	0.357942	0.0347184	0.405814	1.16058	299
GO:0051169 nuclear transport	0.148593	0.357942	0.0347184	0.405814	1.16058	299
GO:0038083 peptidyl-tyrosine autophosphorylation	0.148595	0.357942	0.0411526	0.571024	1.30467	26
GO:0045738 negative regulation of DNA repair	0.149001	0.358558	0.0403699	0.551543	1.29711	31
GO:0002062 chondrocyte differentiation	0.150056	0.360851	0.124027	-0.309147	-1.16055	104
GO:0035773 insulin secretion involved in cellular response to glucose stimulus	0.150485	0.361637	0.104939	-0.325462	-1.17508	77
GO:0048871 multicellular organismal homeostasis	0.150996	0.361837	0.0342425	0.39433	1.13619	458
GO:1901216 positive regulation of neuron death	0.150921	0.361837	0.0357496	0.444659	1.21744	121
GO:0042542 response to hydrogen peroxide	0.151082	0.361837	0.035824	0.44629	1.21843	116
GO:0045601 regulation of endothelial cell differentiation	0.150999	0.361837	0.0393203	0.529002	1.28273	38
GO:0000460 maturation of 5.8S rRNA	0.150676	0.361837	0.0396432	0.537878	1.28766	35
GO:0045981 positive regulation of nucleotide metabolic process	0.151339	0.361931	0.0770757	-0.406809	-1.2449	34
GO:1900544 positive regulation of purine nucleotide metabolic process	0.151339	0.361931	0.0770757	-0.406809	-1.2449	34
GO:0043087 regulation of GTPase activity	0.15143	0.361931	0.0342961	0.403992	1.15765	316
GO:0090342 regulation of cell aging	0.152037	0.363136	0.038568	0.51072	1.27076	46
GO:0001885 endothelial cell development	0.152204	0.363289	0.0370198	0.477982	1.24953	69
GO:0060219 camera-type eye photoreceptor cell differentiation	0.152678	0.363939	0.0705397	-0.436655	-1.26159	26
GO:0000132 establishment of mitotic spindle orientation	0.152683	0.363939	0.0398169	0.549163	1.29151	31
GO:0051057 positive regulation of small GTPase mediated signal transduction	0.153608	0.365897	0.0366682	0.475545	1.24998	73
GO:0006220 pyrimidine nucleotide metabolic process	0.153797	0.3661	0.0389121	0.527977	1.28024	38
GO:0140058 neuron projection arborization	0.154146	0.366127	0.071095	-0.429133	-1.25051	27
GO:0110110 positive regulation of animal organ morphogenesis	0.154224	0.366127	0.0763779	-0.400252	-1.23447	35
GO:1990778 protein localization to cell periphery	0.154131	0.366127	0.249247	-0.245344	-1.05748	353
GO:0014013 regulation of gliogenesis	0.153914	0.366127	0.0356756	0.450417	1.22088	108
GO:0051209 release of sequestered calcium ion into cytosol	0.154362	0.366208	0.03572	0.452864	1.22273	102
GO:0006023 aminoglycan biosynthetic process	0.154768	0.366922	0.0379022	0.50221	1.26312	50
GO:0045773 positive regulation of axon extension	0.155324	0.367993	0.0846141	-0.359488	-1.19817	50
GO:0061138 morphogenesis of a branching epithelium	0.155451	0.368046	0.0341758	0.419727	1.18482	206
GO:0030282 bone mineralization	0.155665	0.368306	0.0354412	0.449724	1.219	108
GO:1902186 regulation of viral release from host cell	0.155878	0.368564	0.0394524	0.551045	1.28951	30
GO:0009582 detection of abiotic stimulus	0.156221	0.369125	0.110872	-0.316377	-1.16491	88
GO:0003407 neural retina development	0.156422	0.369352	0.0843075	-0.361826	-1.20028	49
GO:0001937 negative regulation of endothelial cell proliferation	0.156893	0.370216	0.0384254	0.524487	1.27576	39
GO:0051101 regulation of DNA binding	0.157188	0.370664	0.0350258	0.445216	1.21437	115
GO:0060074 synapse maturation	0.158038	0.371987	0.0701763	-0.426834	-1.24381	27
GO:0070167 regulation of biomineral tissue development	0.158066	0.371987	0.0355873	0.460152	1.2285	88
GO:0050819 negative regulation of coagulation	0.158005	0.371987	0.0389487	0.543557	1.28358	32
GO:0051283 negative regulation of sequestering of calcium ion	0.158299	0.372289	0.0351677	0.451283	1.21955	103
GO:0043297 apical junction assembly	0.159041	0.373783	0.0361712	0.476256	1.24203	68
GO:0030500 regulation of bone mineralization	0.159354	0.374269	0.0358988	0.471089	1.23914	74
GO:0055076 transition metal ion homeostasis	0.161034	0.377962	0.0346632	0.445691	1.21142	111
GO:0030278 regulation of ossification	0.162037	0.380063	0.0343634	0.44197	1.20777	117
GO:0032964 collagen biosynthetic process	0.163188	0.382508	0.0368589	0.502066	1.25752	48
GO:0010971 positive regulation of G2/M transition of mitotic cell cycle	0.163326	0.382577	0.0388208	0.558783	1.28576	27
GO:0030149 sphingolipid catabolic process	0.164451	0.384958	0.0678549	-0.431781	-1.24751	26
GO:0040029 regulation of gene expression, epigenetic	0.164714	0.385316	0.0342961	0.447158	1.21185	107
GO:0032890 regulation of organic acid transport	0.165669	0.386618	0.0351962	0.472077	1.23532	70
GO:0051931 regulation of sensory perception	0.165709	0.386618	0.0368909	0.510717	1.25969	43
GO:0048599 oocyte development	0.165584	0.386618	0.036907	0.510796	1.25988	43
GO:0051930 regulation of sensory perception of pain	0.165497	0.386618	0.0369874	0.513469	1.26216	42
GO:0060443 mammary gland morphogenesis	0.166069	0.387202	0.0359138	0.488906	1.24633	56
GO:0009581 detection of external stimulus	0.166186	0.387219	0.108893	-0.314861	-1.15944	89
GO:1904037 positive regulation of epithelial cell apoptotic process	0.166452	0.387581	0.0374628	0.532091	1.27121	34
GO:0060964 regulation of gene silencing by miRNA	0.166936	0.388451	0.0366366	0.508128	1.25715	44
GO:0051282 regulation of sequestering of calcium ion	0.167197	0.388627	0.0340433	0.44705	1.20956	105
GO:0010559 regulation of glycoprotein biosynthetic process	0.167232	0.388627	0.036827	0.513241	1.25906	41
GO:0046686 response to cadmium ion	0.167543	0.389094	0.0377656	0.542051	1.27479	31
GO:0051642 centrosome localization	0.168468	0.390983	0.0374296	0.534856	1.26988	33
GO:0001678 cellular glucose homeostasis	0.16877	0.391071	0.139051	-0.291972	-1.13176	131
GO:0001503 ossification	0.168659	0.391071	0.0321231	0.397126	1.1397	354
GO:0060968 regulation of gene silencing	0.16895	0.391071	0.0351392	0.476952	1.23574	64
GO:0044380 protein localization to cytoskeleton	0.168934	0.391071	0.0353543	0.483441	1.24162	60
GO:0050771 negative regulation of axonogenesis	0.169468	0.391242	0.091708	-0.33404	-1.16613	66
GO:0046889 positive regulation of lipid biosynthetic process	0.169461	0.391242	0.0342693	0.456477	1.21546	86
GO:0110149 regulation of biomineralization	0.169289	0.391242	0.0341227	0.455166	1.21709	89
GO:0061099 negative regulation of protein tyrosine kinase activity	0.169433	0.391242	0.0379022	0.551728	1.27624	28
GO:0045143 homologous chromosome segregation	0.169741	0.391616	0.0362017	0.503454	1.25268	46
GO:0071333 cellular response to glucose stimulus	0.169909	0.391747	0.125463	-0.299809	-1.1344	115
GO:0098926 postsynaptic signal transduction	0.170335	0.392471	0.0366998	0.521193	1.2638	38
GO:1903426 regulation of reactive oxygen species biosynthetic process	0.170608	0.392844	0.036095	0.503168	1.25197	46
GO:0033002 muscle cell proliferation	0.171078	0.39367	0.0321807	0.409965	1.16154	230
GO:0034308 primary alcohol metabolic process	0.171569	0.393836	0.0850801	-0.349236	-1.18591	56
GO:0035265 organ growth	0.171598	0.393836	0.189707	-0.270318	-1.09963	185
GO:0043114 regulation of vascular permeability	0.171535	0.393836	0.0360646	0.504833	1.249	44
GO:0090502 RNA phosphodiester bond hydrolysis, endonucleolytic	0.171306	0.393836	0.037664	0.550159	1.27261	28
GO:0046822 regulation of nucleocytoplasmic transport	0.172162	0.394874	0.0330257	0.436459	1.19695	124
GO:2000758 positive regulation of peptidyl-lysine acetylation	0.172343	0.395033	0.0365111	0.52157	1.25944	37
GO:0003229 ventricular cardiac muscle tissue development	0.172794	0.395301	0.0847686	-0.348772	-1.18433	56
GO:0048708 astrocyte differentiation	0.172797	0.395301	0.0342425	0.467389	1.22783	72
GO:1905144 response to acetylcholine	0.172751	0.395301	0.0377826	0.559416	1.27815	26
GO:1901798 positive regulation of signal transduction by p53 class mediator	0.173608	0.39677	0.0668121	-0.421324	-1.22775	27
GO:1990845 adaptive thermogenesis	0.173664	0.39677	0.150964	-0.283754	-1.11751	145
GO:0051235 maintenance of location	0.174326	0.397828	0.031593	0.400964	1.14585	292
GO:0010660 regulation of muscle cell apoptotic process	0.174353	0.397828	0.0336916	0.455056	1.21115	85
GO:0010469 regulation of signaling receptor activity	0.174973	0.398468	0.0327945	0.437532	1.19685	120
GO:0090559 regulation of membrane permeability	0.17486	0.398468	0.0340038	0.466917	1.22659	72
GO:2001032 regulation of double-strand break repair via nonhomologous end joining	0.174896	0.398468	0.0373302	0.552793	1.27197	27
GO:0051208 sequestering of calcium ion	0.175446	0.399288	0.033038	0.443997	1.20328	107
GO:0051053 negative regulation of DNA metabolic process	0.175944	0.400162	0.0326863	0.43694	1.19523	120
GO:0014014 negative regulation of gliogenesis	0.176733	0.401696	0.0750347	-0.372888	-1.1929	42
GO:0007283 spermatogenesis	0.177471	0.402759	0.249247	-0.241124	-1.04685	380
GO:0001649 osteoblast differentiation	0.177546	0.402759	0.0316706	0.416343	1.17029	188
GO:0051438 regulation of ubiquitin-protein transferase activity	0.177506	0.402759	0.0350117	0.493795	1.24003	49
GO:0061842 microtubule organizing center localization	0.17766	0.402759	0.0360798	0.526511	1.25788	34
GO:0048147 negative regulation of fibroblast proliferation	0.177772	0.402759	0.0364021	0.533585	1.26003	32
GO:0043254 regulation of protein-containing complex assembly	0.178263	0.402987	0.0310294	0.391633	1.12641	418
GO:0000041 transition metal ion transport	0.178122	0.402987	0.0330749	0.451578	1.2089	90
GO:2000756 regulation of peptidyl-lysine acetylation	0.17833	0.402987	0.0339644	0.471784	1.2264	66
GO:0009116 nucleoside metabolic process	0.178168	0.402987	0.0350258	0.49501	1.23985	48
GO:1901888 regulation of cell junction assembly	0.178832	0.403863	0.206652	-0.264335	-1.08328	201
GO:0050679 positive regulation of epithelial cell proliferation	0.179932	0.405576	0.0314062	0.415801	1.16911	189
GO:0006334 nucleosome assembly	0.179936	0.405576	0.0340697	0.479402	1.23125	60
GO:0051653 spindle localization	0.179908	0.405576	0.0344853	0.487645	1.23552	53
GO:0099560 synaptic membrane adhesion	0.180567	0.406738	0.0678549	-0.404911	-1.21298	31
GO:0120193 tight junction organization	0.180866	0.40715	0.033424	0.466145	1.2198	70
GO:0006826 iron ion transport	0.181051	0.407308	0.0346082	0.491666	1.23468	49
GO:0043279 response to alkaloid	0.181327	0.407668	0.0931001	-0.326996	-1.15626	71
GO:1903523 negative regulation of blood circulation	0.182681	0.408626	0.0642148	-0.422977	-1.22207	26
GO:0045933 positive regulation of muscle contraction	0.182673	0.408626	0.073757	-0.370569	-1.18548	42
GO:0043502 regulation of muscle adaptation	0.182182	0.408626	0.106111	-0.309393	-1.14962	93
GO:0031050 dsRNA processing	0.182588	0.408626	0.0345261	0.492814	1.23435	48
GO:0070918 production of small RNA involved in gene silencing by RNA	0.182588	0.408626	0.0345261	0.492814	1.23435	48
GO:0035196 production of miRNAs involved in gene silencing by miRNA	0.182592	0.408626	0.0346082	0.495681	1.23734	47
GO:0030195 negative regulation of blood coagulation	0.182272	0.408626	0.0359739	0.533642	1.25501	31
GO:0000470 maturation of LSU-rRNA	0.18246	0.408626	0.0362324	0.54153	1.25923	29
GO:0051048 negative regulation of secretion	0.182806	0.408645	0.03133	0.422294	1.17723	162
GO:2000241 regulation of reproductive process	0.183165	0.409189	0.0314062	0.424744	1.17964	150
GO:1903018 regulation of glycoprotein metabolic process	0.183317	0.409268	0.0347877	0.502188	1.23866	43
GO:0019439 aromatic compound catabolic process	0.183542	0.409512	0.0304986	0.391856	1.12608	385
GO:0070613 regulation of protein processing	0.183875	0.409995	0.033769	0.479351	1.22525	57
GO:0001556 oocyte maturation	0.18406	0.410147	0.0360495	0.540956	1.25789	29
GO:0032835 glomerulus development	0.184575	0.411035	0.0850801	-0.335282	-1.15539	62
GO:0048144 fibroblast proliferation	0.18576	0.413413	0.03202	0.442772	1.19527	101
GO:0072698 protein localization to microtubule cytoskeleton	0.186619	0.415037	0.0335381	0.480176	1.22408	56
GO:0070633 transepithelial transport	0.186725	0.415037	0.0357496	0.539138	1.25366	29
GO:0051085 chaperone cofactor-dependent protein refolding	0.186935	0.415242	0.0353543	0.529195	1.24966	32
GO:0001893 maternal placenta development	0.187099	0.415342	0.0357942	0.543115	1.25632	28
GO:1905039 carboxylic acid transmembrane transport	0.187242	0.415399	0.0316262	0.436553	1.18869	113
GO:0030203 glycosaminoglycan metabolic process	0.187443	0.415584	0.0324136	0.454423	1.20471	81
GO:1903825 organic acid transmembrane transport	0.187697	0.415884	0.0315488	0.436132	1.18864	114
GO:1904064 positive regulation of cation transmembrane transport	0.188259	0.416458	0.149308	-0.279468	-1.1092	149
GO:0016485 protein processing	0.18831	0.416458	0.0304884	0.413135	1.16352	196
GO:0016525 negative regulation of angiogenesis	0.1883	0.416458	0.031816	0.442875	1.19283	99
GO:0014741 negative regulation of muscle hypertrophy	0.188712	0.416561	0.0674484	-0.395171	-1.20286	33
GO:0043407 negative regulation of MAP kinase activity	0.188677	0.416561	0.033149	0.476616	1.22224	59
GO:0090330 regulation of platelet aggregation	0.188491	0.416561	0.0360798	0.55444	1.258	25
GO:0048741 skeletal muscle fiber development	0.189145	0.417255	0.0657382	-0.404141	-1.20465	30
GO:0046339 diacylglycerol metabolic process	0.189897	0.417571	0.0629188	-0.419738	-1.21271	26
GO:0021696 cerebellar cortex morphogenesis	0.189552	0.417571	0.0698182	-0.382262	-1.19243	37
GO:0009566 fertilization	0.189935	0.417571	0.132882	-0.287797	-1.11489	132
GO:1900180 regulation of protein localization to nucleus	0.189999	0.417571	0.0307875	0.424836	1.1766	144
GO:1902807 negative regulation of cell cycle G1/S phase transition	0.189985	0.417571	0.0323667	0.461286	1.2118	72
GO:0009994 oocyte differentiation	0.189585	0.417571	0.0339644	0.495522	1.23012	45
GO:1902275 regulation of chromatin organization	0.190821	0.419115	0.0350258	0.52932	1.24485	31
GO:1900407 regulation of cellular response to oxidative stress	0.191066	0.419392	0.0319063	0.44927	1.19627	86
GO:0010657 muscle cell apoptotic process	0.191385	0.419831	0.0317152	0.447348	1.19619	89
GO:0031646 positive regulation of nervous system process	0.191672	0.419938	0.0337949	0.496504	1.2284	44
GO:0034331 cell junction maintenance	0.191648	0.419938	0.0348434	0.527563	1.24581	32
GO:0032205 negative regulation of telomere maintenance	0.191832	0.420027	0.0344989	0.519936	1.24217	34
GO:0034614 cellular response to reactive oxygen species	0.192106	0.420366	0.0308397	0.428748	1.17937	128
GO:0062197 cellular response to chemical stress	0.192552	0.421081	0.0297157	0.397287	1.13554	294
GO:2000050 regulation of non-canonical Wnt signaling pathway	0.193969	0.423916	0.0615683	-0.425831	-1.21548	25
GO:0042445 hormone metabolic process	0.195029	0.425968	0.14247	-0.282278	-1.1073	144
GO:0032388 positive regulation of intracellular transport	0.195734	0.427243	0.0299782	0.415541	1.16207	171
GO:0060041 retina development in camera-type eye	0.197143	0.430052	0.122184	-0.29258	-1.11831	122
GO:2001022 positive regulation of response to DNA damage stimulus	0.19814	0.431941	0.0306836	0.435392	1.18058	109
GO:0035195 gene silencing by miRNA	0.198254	0.431941	0.031593	0.459416	1.20469	71
GO:0060147 regulation of posttranscriptional gene silencing	0.198619	0.432469	0.0329279	0.488286	1.21888	47
GO:0086002 cardiac muscle cell action potential involved in contraction	0.19901	0.433052	0.0705397	-0.365908	-1.17057	42
GO:1901657 glycosyl compound metabolic process	0.199954	0.434837	0.0316373	0.461863	1.20244	67
GO:0051496 positive regulation of stress fiber assembly	0.200476	0.435051	0.0773125	-0.341576	-1.16163	55
GO:1903531 negative regulation of secretion by cell	0.200654	0.435051	0.0297833	0.422269	1.16872	142
GO:0044070 regulation of anion transport	0.20089	0.435051	0.0307354	0.442624	1.18717	92
GO:0070373 negative regulation of ERK1 and ERK2 cascade	0.200916	0.435051	0.0312866	0.45636	1.19955	73
GO:0060966 regulation of gene silencing by RNA	0.200516	0.435051	0.0326624	0.484938	1.21462	48
GO:0032892 positive regulation of organic acid transport	0.200827	0.435051	0.0330257	0.498599	1.22561	42
GO:0032350 regulation of hormone metabolic process	0.200358	0.435051	0.0334873	0.510182	1.22833	36
GO:0060039 pericardium development	0.201291	0.435368	0.0610139	-0.416034	-1.20201	26
GO:0000038 very long-chain fatty acid metabolic process	0.201635	0.435368	0.0617563	-0.409219	-1.19248	27
GO:0002063 chondrocyte development	0.201681	0.435368	0.0626552	-0.400519	-1.18662	29
GO:1902475 L-alpha-amino acid transmembrane transport	0.201605	0.435368	0.0705397	-0.360405	-1.16205	43
GO:0010977 negative regulation of neuron projection development	0.201646	0.435368	0.145393	-0.276491	-1.0961	150
GO:0033138 positive regulation of peptidyl-serine phosphorylation	0.202225	0.436066	0.0306114	0.442098	1.18576	92
GO:2000272 negative regulation of signaling receptor activity	0.202252	0.436066	0.0337561	0.522915	1.23483	32
GO:0001824 blastocyst development	0.20244	0.436206	0.0297157	0.4241	1.17089	135
GO:0060561 apoptotic process involved in morphogenesis	0.203014	0.437174	0.0342291	0.539316	1.24096	27
GO:1902117 positive regulation of organelle assembly	0.203201	0.437309	0.0311681	0.458284	1.19923	70
GO:0001974 blood vessel remodeling	0.204769	0.440417	0.0320771	0.478269	1.20629	51
GO:1901655 cellular response to ketone	0.205278	0.44124	0.0308292	0.452733	1.19408	76
GO:0002244 hematopoietic progenitor cell differentiation	0.20563	0.441729	0.029383	0.422227	1.16711	139
GO:0001676 long-chain fatty acid metabolic process	0.206019	0.442293	0.0871888	-0.320828	-1.13445	71
GO:0046503 glycerolipid catabolic process	0.206367	0.442771	0.0730397	-0.348098	-1.15474	49
GO:0097237 cellular response to toxic substance	0.206753	0.443318	0.0709085	-0.351449	-1.15352	46
GO:0007173 epidermal growth factor receptor signaling pathway	0.206999	0.443318	0.0299782	0.435678	1.17612	101
GO:1904645 response to amyloid-beta	0.206883	0.443318	0.032855	0.507397	1.22162	36
GO:2000772 regulation of cellular senescence	0.207545	0.444216	0.0325197	0.498714	1.21919	40
GO:0050678 regulation of epithelial cell proliferation	0.207881	0.444666	0.0282592	0.390261	1.11948	340
GO:0072527 pyrimidine-containing compound metabolic process	0.208785	0.446328	0.031704	0.476781	1.20254	51
GO:0042181 ketone biosynthetic process	0.208969	0.446451	0.0663458	-0.373812	-1.16608	37
GO:0042551 neuron maturation	0.209365	0.447026	0.0717588	-0.347376	-1.15041	48
GO:0060117 auditory receptor cell development	0.210722	0.448903	0.0589275	-0.419474	-1.19734	25
GO:0051259 protein complex oligomerization	0.210754	0.448903	0.0284152	0.405676	1.14485	203
GO:0009165 nucleotide biosynthetic process	0.210743	0.448903	0.0284676	0.407559	1.14691	193
GO:2000181 negative regulation of blood vessel morphogenesis	0.210521	0.448903	0.0296677	0.434662	1.17338	101
GO:0071482 cellular response to light stimulus	0.212299	0.451921	0.0296389	0.43795	1.17704	94
GO:1903793 positive regulation of anion transport	0.212703	0.452507	0.0316817	0.483225	1.20234	46
GO:0009187 cyclic nucleotide metabolic process	0.212956	0.452773	0.0585987	-0.418549	-1.1947	25
GO:0006721 terpenoid metabolic process	0.213671	0.453744	0.0710016	-0.345974	-1.14577	48
GO:1905145 cellular response to acetylcholine	0.213641	0.453744	0.0335254	0.543761	1.23377	25
GO:0006690 icosanoid metabolic process	0.214407	0.455034	0.0298901	0.446863	1.1836	80
GO:0051293 establishment of spindle localization	0.215128	0.456288	0.0313083	0.478441	1.19835	48
GO:0061045 negative regulation of wound healing	0.215648	0.456294	0.0309448	0.472654	1.19753	53
GO:0060135 maternal process involved in female pregnancy	0.215354	0.456294	0.0317264	0.492025	1.20701	41
GO:0007131 reciprocal meiotic recombination	0.215619	0.456294	0.0317823	0.494933	1.20994	40
GO:0140527 reciprocal homologous recombination	0.215619	0.456294	0.0317823	0.494933	1.20994	40
GO:2000178 negative regulation of neural precursor cell proliferation	0.216102	0.456979	0.0332983	0.542539	1.231	25
GO:0035194 post-transcriptional gene silencing by RNA	0.216531	0.457613	0.0298512	0.450032	1.18591	75
GO:0001659 temperature homeostasis	0.217088	0.458239	0.028105	0.411985	1.15153	167
GO:1901797 negative regulation of signal transduction by p53 class mediator	0.217029	0.458239	0.0322617	0.513239	1.21856	33
GO:0003203 endocardial cushion morphogenesis	0.217255	0.458318	0.0638665	-0.378292	-1.16674	35
GO:0035825 homologous recombination	0.21749	0.458537	0.0315377	0.491271	1.20516	41
GO:0006289 nucleotide-excision repair	0.217971	0.459002	0.0309765	0.475353	1.19557	50
GO:0010677 negative regulation of cellular carbohydrate metabolic process	0.217865	0.459002	0.0314499	0.490339	1.20531	42
GO:0006940 regulation of smooth muscle contraction	0.218383	0.459322	0.0775513	-0.329857	-1.13435	61
GO:0000302 response to reactive oxygen species	0.218344	0.459322	0.0279695	0.409631	1.1463	174
GO:0070839 metal ion export	0.219307	0.460989	0.0670487	-0.359071	-1.1487	42
GO:0086091 regulation of heart rate by cardiac conduction	0.219937	0.461489	0.0634555	-0.377073	-1.16298	35
GO:0019646 aerobic electron transport chain	0.219854	0.461489	0.0714721	-0.342378	-1.14502	51
GO:0030838 positive regulation of actin filament polymerization	0.21973	0.461489	0.0291412	0.438858	1.17348	89
GO:1901616 organic hydroxy compound catabolic process	0.220586	0.462167	0.0306629	0.472917	1.1928	51
GO:1905207 regulation of cardiocyte differentiation	0.220503	0.462167	0.0325908	0.531706	1.22345	27
GO:0050995 negative regulation of lipid catabolic process	0.220654	0.462167	0.0327463	0.535852	1.22431	26
GO:0048145 regulation of fibroblast proliferation	0.221118	0.462863	0.0288406	0.433057	1.16563	98
GO:1901293 nucleoside phosphate biosynthetic process	0.221548	0.463379	0.0275468	0.404906	1.14034	196
GO:0038127 ERBB signaling pathway	0.221628	0.463379	0.0285996	0.428008	1.16194	110
GO:0098742 cell-cell adhesion via plasma-membrane adhesion molecules	0.222141	0.464178	0.0276615	0.408374	1.14371	176
GO:0019083 viral transcription	0.222986	0.465667	0.030632	0.475759	1.19163	48
GO:0035088 establishment or maintenance of apical/basal cell polarity	0.223358	0.465892	0.0693777	-0.343518	-1.13764	48
GO:0061245 establishment or maintenance of bipolar cell polarity	0.223358	0.465892	0.0693777	-0.343518	-1.13764	48
GO:0090659 walking behavior	0.224105	0.467174	0.0645685	-0.365833	-1.15389	39
GO:0021675 nerve development	0.224359	0.467426	0.0850801	-0.310926	-1.12109	76
GO:0031400 negative regulation of protein modification process	0.224625	0.467594	0.0268255	0.380597	1.09733	481
GO:0007548 sex differentiation	0.224847	0.467594	0.0271771	0.399771	1.1317	223
GO:0031214 biomineral tissue development	0.224889	0.467594	0.0277606	0.416786	1.15237	140
GO:0070884 regulation of calcineurin-NFAT signaling cascade	0.224971	0.467594	0.0315708	0.509336	1.20929	33
GO:0031047 gene silencing by RNA	0.225204	0.467804	0.0285115	0.431655	1.16186	98
GO:0048806 genitalia development	0.226179	0.46955	0.0664229	-0.353339	-1.13927	43
GO:0031503 protein-containing complex localization	0.226519	0.469704	0.226232	-0.254334	-1.06637	239
GO:0030879 mammary gland development	0.226506	0.469704	0.0279107	0.420085	1.15205	124
GO:0045739 positive regulation of DNA repair	0.226706	0.469815	0.0290128	0.446806	1.17741	75
GO:0016458 gene silencing	0.226862	0.469861	0.0275143	0.413262	1.14662	149
GO:1903580 positive regulation of ATP metabolic process	0.227488	0.470605	0.0611359	-0.380287	-1.15755	33
GO:0010507 negative regulation of autophagy	0.227429	0.470605	0.0290402	0.448468	1.17598	71
GO:0034329 cell junction assembly	0.227827	0.471029	0.249247	-0.238897	-1.04908	382
GO:0007628 adult walking behavior	0.228387	0.471909	0.0633201	-0.367839	-1.14744	37
GO:0051051 negative regulation of transport	0.228772	0.472429	0.0265359	0.382067	1.09949	430
GO:0033198 response to ATP	0.228932	0.472482	0.0320314	0.532682	1.21707	26
GO:0060977 coronary vasculature morphogenesis	0.229441	0.473194	0.059374	-0.391338	-1.16649	30
GO:0045807 positive regulation of endocytosis	0.229545	0.473194	0.0278104	0.423362	1.15583	116
GO:0043552 positive regulation of phosphatidylinositol 3-kinase activity	0.229786	0.473413	0.0317936	0.528029	1.21499	27
GO:0045137 development of primary sexual characteristics	0.230147	0.47388	0.0270118	0.405818	1.13818	179
GO:0031532 actin cytoskeleton reorganization	0.230432	0.47419	0.0279443	0.426084	1.15493	108
GO:0051604 protein maturation	0.23091	0.474751	0.0265736	0.393628	1.12077	255
GO:0045454 cell redox homeostasis	0.230974	0.474751	0.0315157	0.519434	1.20785	29
GO:0007339 binding of sperm to zona pellucida	0.231295	0.475133	0.0566777	-0.404399	-1.16839	26
GO:0008406 gonad development	0.231768	0.475827	0.0269261	0.406048	1.137	175
GO:0019076 viral release from host cell	0.232472	0.476439	0.0306217	0.497874	1.19869	36
GO:0035890 exit from host	0.232472	0.476439	0.0306217	0.497874	1.19869	36
GO:0035891 exit from host cell	0.232472	0.476439	0.0306217	0.497874	1.19869	36
GO:0007043 cell-cell junction assembly	0.23269	0.476572	0.0274009	0.418415	1.14869	126
GO:0021782 glial cell development	0.232943	0.476572	0.0277606	0.426251	1.15519	107
GO:0035850 epithelial cell differentiation involved in kidney development	0.23284	0.476572	0.0307147	0.501772	1.20122	35
GO:0006641 triglyceride metabolic process	0.233242	0.476687	0.0894561	-0.301434	-1.11025	87
GO:0030902 hindbrain development	0.23327	0.476687	0.130086	-0.276176	-1.08337	144
GO:0031331 positive regulation of cellular catabolic process	0.233594	0.476761	0.026194	0.383275	1.10182	391
GO:0006820 anion transport	0.233711	0.476761	0.026194	0.384069	1.10285	367
GO:0031497 chromatin assembly	0.233556	0.476761	0.0283023	0.439521	1.16615	82
GO:0110148 biomineralization	0.234101	0.477279	0.0270431	0.413961	1.14535	141
GO:1902806 regulation of cell cycle G1/S phase transition	0.235064	0.478966	0.0269572	0.413186	1.14358	142
GO:0098876 vesicle-mediated transport to the plasma membrane	0.235294	0.479157	0.12695	-0.278204	-1.08487	140
GO:0033137 negative regulation of peptidyl-serine phosphorylation	0.235609	0.47952	0.0585444	-0.389313	-1.16045	30
GO:1901136 carbohydrate derivative catabolic process	0.236492	0.481041	0.0271218	0.417211	1.1453	125
GO:0010874 regulation of cholesterol efflux	0.237054	0.481626	0.0609531	-0.375124	-1.14794	34
GO:1901184 regulation of ERBB signaling pathway	0.236999	0.481626	0.0282506	0.444784	1.16913	73
GO:0032369 negative regulation of lipid transport	0.237517	0.482289	0.0308188	0.513753	1.20224	30
GO:0030100 regulation of endocytosis	0.237954	0.48262	0.0262454	0.397251	1.12341	215
GO:1903322 positive regulation of protein modification by small protein conjugation or removal	0.237853	0.48262	0.0268409	0.414114	1.14352	136
GO:0060976 coronary vasculature development	0.238772	0.484002	0.079541	-0.316788	-1.11372	69
GO:0051148 negative regulation of muscle cell differentiation	0.240548	0.48732	0.073757	-0.324904	-1.11731	61
GO:0061082 myeloid leukocyte cytokine production	0.241083	0.488124	0.0305395	0.511683	1.1974	30
GO:0003272 endocardial cushion formation	0.242118	0.48942	0.056043	-0.396425	-1.15519	27
GO:0043112 receptor metabolic process	0.241971	0.48942	0.026194	0.405091	1.13331	173
GO:0009303 rRNA transcription	0.24214	0.48942	0.0304579	0.51135	1.19662	30
GO:1903077 negative regulation of protein localization to plasma membrane	0.242368	0.4896	0.0546948	-0.40848	-1.16596	25
GO:0045920 negative regulation of exocytosis	0.242833	0.490258	0.0302359	0.503719	1.1895	32
GO:0140115 export across plasma membrane	0.243139	0.490315	0.0670487	-0.338032	-1.12665	50
GO:0003014 renal system process	0.243036	0.490315	0.0896376	-0.2989	-1.10067	89
GO:0016441 posttranscriptional gene silencing	0.243473	0.490707	0.0276122	0.439219	1.16229	79
GO:0046326 positive regulation of glucose import	0.244105	0.491088	0.0611359	-0.364191	-1.13606	37
GO:0051651 maintenance of location in cell	0.244016	0.491088	0.0259255	0.400381	1.12632	192
GO:0045814 negative regulation of gene expression, epigenetic	0.243983	0.491088	0.0289764	0.468373	1.17313	48
GO:0006458 'de novo' protein folding	0.244419	0.491088	0.0296389	0.490984	1.18558	37
GO:0051084 'de novo' posttranslational protein folding	0.244419	0.491088	0.0296389	0.490984	1.18558	37
GO:1903725 regulation of phospholipid metabolic process	0.244498	0.491088	0.0296869	0.493237	1.18753	36
GO:0032801 receptor catabolic process	0.24545	0.492718	0.0304477	0.517181	1.19633	28
GO:0006584 catecholamine metabolic process	0.245741	0.49274	0.0645685	-0.343129	-1.11962	45
GO:0009712 catechol-containing compound metabolic process	0.245741	0.49274	0.0645685	-0.343129	-1.11962	45
GO:0045880 positive regulation of smoothened signaling pathway	0.246704	0.494391	0.061382	-0.358918	-1.13208	39
GO:0015849 organic acid transport	0.246848	0.494398	0.0254811	0.393098	1.11682	242
GO:1901214 regulation of neuron death	0.247462	0.494784	0.0252476	0.383633	1.10034	337
GO:0001516 prostaglandin biosynthetic process	0.247388	0.494784	0.03056	0.524536	1.19846	26
GO:0046457 prostanoid biosynthetic process	0.247388	0.494784	0.03056	0.524536	1.19846	26
GO:0010829 negative regulation of glucose transmembrane transport	0.247676	0.494931	0.0306733	0.529224	1.20079	25
GO:0034453 microtubule anchoring	0.248386	0.49547	0.0545603	-0.400508	-1.15715	26
GO:0060325 face morphogenesis	0.248266	0.49547	0.0605921	-0.363315	-1.13333	37
GO:0006333 chromatin assembly or disassembly	0.248599	0.49547	0.0266799	0.423665	1.14492	103
GO:2000008 regulation of protein localization to cell surface	0.248649	0.49547	0.0290494	0.478457	1.17373	41
GO:0046456 icosanoid biosynthetic process	0.248337	0.49547	0.0294018	0.491669	1.18376	36
GO:0072348 sulfur compound transport	0.249037	0.49575	0.0618193	-0.357128	-1.13102	40
GO:1903510 mucopolysaccharide metabolic process	0.249212	0.49575	0.0277027	0.447995	1.1627	65
GO:1901532 regulation of hematopoietic progenitor cell differentiation	0.249141	0.49575	0.0299292	0.508281	1.18944	30
GO:0008207 C21-steroid hormone metabolic process	0.250931	0.498606	0.0536866	-0.405758	-1.15819	25
GO:0034655 nucleobase-containing compound catabolic process	0.250879	0.498606	0.0250184	0.382879	1.09862	346
GO:0006469 negative regulation of protein kinase activity	0.251469	0.499081	0.0254051	0.398622	1.12176	193
GO:0010800 positive regulation of peptidyl-threonine phosphorylation	0.251338	0.499081	0.0300076	0.514288	1.18963	28
GO:0021772 olfactory bulb development	0.251595	0.499081	0.0302459	0.522319	1.19339	26
GO:0070198 protein localization to chromosome, telomeric region	0.252048	0.499698	0.0297157	0.507049	1.18655	30
GO:0018105 peptidyl-serine phosphorylation	0.252526	0.500366	0.0249984	0.386547	1.1046	288
GO:0043243 positive regulation of protein-containing complex disassembly	0.253092	0.501205	0.0293737	0.497215	1.18051	33
GO:0007163 establishment or maintenance of cell polarity	0.253742	0.50221	0.0251595	0.394321	1.11512	215
GO:0045833 negative regulation of lipid metabolic process	0.254839	0.50386	0.0264683	0.4271	1.14554	92
GO:0098751 bone cell development	0.254862	0.50386	0.0289309	0.488997	1.17732	36
GO:0046942 carboxylic acid transport	0.255127	0.504101	0.025072	0.39448	1.11531	212
GO:0033013 tetrapyrrole metabolic process	0.255493	0.504329	0.0629188	-0.343093	-1.11437	44
GO:0009063 cellular amino acid catabolic process	0.255529	0.504329	0.0269338	0.439265	1.15395	72
GO:0051100 negative regulation of binding	0.255846	0.504672	0.0253982	0.40445	1.1257	159
GO:0035249 synaptic transmission, glutamatergic	0.256295	0.505275	0.0843075	-0.297092	-1.08869	85
GO:0044060 regulation of endocrine process	0.257062	0.506504	0.0600616	-0.356384	-1.12409	39
GO:0035176 social behavior	0.257437	0.50696	0.0665002	-0.330921	-1.11269	52
GO:0042058 regulation of epidermal growth factor receptor signaling pathway	0.258366	0.508505	0.0268641	0.441454	1.15404	69
GO:1903202 negative regulation of oxidative stress-induced cell death	0.258557	0.508597	0.0278605	0.461189	1.15995	50
GO:0050982 detection of mechanical stimulus	0.259164	0.509505	0.0627866	-0.339985	-1.10936	45
GO:1903902 positive regulation of viral life cycle	0.259737	0.510347	0.0296581	0.519397	1.18672	26
GO:0060350 endochondral bone morphogenesis	0.261029	0.512541	0.0684358	-0.326166	-1.10757	56
GO:0106056 regulation of calcineurin-mediated signaling	0.261144	0.512541	0.0286173	0.492048	1.17554	34
GO:0009314 response to radiation	0.261921	0.513531	0.0242856	0.379821	1.09109	374
GO:0000469 cleavage involved in rRNA processing	0.26194	0.513531	0.0293456	0.514248	1.18328	27
GO:0010828 positive regulation of glucose transmembrane transport	0.262136	0.513629	0.0620732	-0.341584	-1.10947	44
GO:0032330 regulation of chondrocyte differentiation	0.262898	0.514264	0.0643557	-0.332564	-1.10843	50
GO:0050773 regulation of dendrite development	0.262857	0.514264	0.10552	-0.281294	-1.07517	122
GO:0031058 positive regulation of histone modification	0.262868	0.514264	0.0257827	0.420681	1.13448	100
GO:0018198 peptidyl-cysteine modification	0.26336	0.514882	0.0277855	0.466684	1.15853	45
GO:0001662 behavioral fear response	0.263653	0.51517	0.0592615	-0.355185	-1.12031	39
GO:0010638 positive regulation of organelle organization	0.264064	0.515686	0.0241043	0.374379	1.07933	483
GO:0001755 neural crest cell migration	0.264706	0.516653	0.067937	-0.325232	-1.1044	56
GO:0090305 nucleic acid phosphodiester bond hydrolysis	0.265004	0.516949	0.0252953	0.412925	1.12881	119
GO:1903320 regulation of protein modification by small protein conjugation or removal	0.265791	0.517675	0.0242856	0.389953	1.10651	236
GO:1901343 negative regulation of vasculature development	0.265706	0.517675	0.0255715	0.418643	1.13034	102
GO:1902882 regulation of response to oxidative stress	0.265817	0.517675	0.0256837	0.422816	1.13637	94
GO:0042632 cholesterol homeostasis	0.266135	0.518008	0.0776715	-0.30332	-1.09058	75
GO:1901292 nucleoside phosphate catabolic process	0.266304	0.51805	0.0264085	0.439748	1.14682	68
GO:0071214 cellular response to abiotic stimulus	0.268293	0.520769	0.0240919	0.38867	1.10466	244
GO:0104004 cellular response to environmental stimulus	0.268293	0.520769	0.0240919	0.38867	1.10466	244
GO:1903317 regulation of protein maturation	0.268189	0.520769	0.0266494	0.447787	1.15005	60
GO:0035065 regulation of histone acetylation	0.2681	0.520769	0.0268255	0.452053	1.15239	56
GO:0009124 nucleoside monophosphate biosynthetic process	0.268501	0.520886	0.027678	0.471971	1.15782	41
GO:0002209 behavioral defense response	0.268786	0.520913	0.059374	-0.350819	-1.11104	40
GO:2001238 positive regulation of extrinsic apoptotic signaling pathway	0.268811	0.520913	0.0266646	0.449859	1.15207	58
GO:0048538 thymus development	0.269203	0.521259	0.0269962	0.455508	1.15145	52
GO:1903670 regulation of sprouting angiogenesis	0.269285	0.521259	0.0280625	0.487799	1.16777	35
GO:0044106 cellular amine metabolic process	0.26945	0.521292	0.0256275	0.425561	1.13615	88
GO:0051865 protein autoubiquitination	0.270044	0.521902	0.0260264	0.435419	1.14176	71
GO:0010803 regulation of tumor necrosis factor-mediated signaling pathway	0.270062	0.521902	0.0283023	0.494225	1.16708	32
GO:0048814 regulation of dendrite morphogenesis	0.270222	0.521926	0.081546	-0.295067	-1.07903	84
GO:0055092 sterol homeostasis	0.270833	0.521962	0.0771938	-0.303151	-1.09306	76
GO:0046545 development of primary female sexual characteristics	0.270444	0.521962	0.0253707	0.421265	1.1333	95
GO:0008585 female gonad development	0.270745	0.521962	0.0254396	0.423058	1.13469	92
GO:0070828 heterochromatin organization	0.27066	0.521962	0.0270588	0.456829	1.14898	50
GO:0007212 dopamine receptor signaling pathway	0.272509	0.523806	0.0533897	-0.379531	-1.12444	29
GO:0001958 endochondral ossification	0.27231	0.523806	0.054605	-0.37453	-1.12197	31
GO:0036075 replacement ossification	0.27231	0.523806	0.054605	-0.37453	-1.12197	31
GO:0060323 head morphogenesis	0.272638	0.523806	0.0594305	-0.34727	-1.1057	41
GO:0043583 ear development	0.272085	0.523806	0.164313	-0.261137	-1.06256	195
GO:0017038 protein import	0.273277	0.523806	0.0239379	0.39088	1.10513	212
GO:0007565 female pregnancy	0.272697	0.523806	0.0250586	0.415696	1.12658	107
GO:0007492 endoderm development	0.273202	0.523806	0.0263861	0.448413	1.14837	58
GO:1900744 regulation of p38MAPK cascade	0.273115	0.523806	0.0273285	0.469383	1.15379	42
GO:0048730 epidermis morphogenesis	0.273072	0.523806	0.028105	0.49342	1.16518	32
GO:0034260 negative regulation of GTPase activity	0.273849	0.524616	0.0540315	-0.376617	-1.12261	30
GO:1903421 regulation of synaptic vesicle recycling	0.27426	0.525118	0.053988	-0.376168	-1.12127	30
GO:0000387 spliceosomal snRNP assembly	0.274651	0.525581	0.0547849	-0.369657	-1.1146	32
GO:0036473 cell death in response to oxidative stress	0.275008	0.525979	0.025072	0.419554	1.12948	96
GO:0043551 regulation of phosphatidylinositol 3-kinase activity	0.276438	0.528428	0.0274332	0.478678	1.15587	37
GO:0046578 regulation of Ras protein signal transduction	0.277319	0.529712	0.023816	0.393327	1.10584	190
GO:0008045 motor neuron axon guidance	0.277411	0.529712	0.0279864	0.497459	1.16411	30
GO:0031069 hair follicle morphogenesis	0.27757	0.529728	0.0282076	0.504071	1.166	28
GO:0048706 embryonic skeletal system development	0.278932	0.532039	0.104367	-0.279356	-1.07003	125
GO:0048839 inner ear development	0.279898	0.53331	0.137112	-0.263141	-1.05395	167
GO:0006303 double-strand break repair via nonhomologous end joining	0.279901	0.53331	0.0259183	0.444415	1.14139	60
GO:0019229 regulation of vasoconstriction	0.280093	0.533387	0.074388	-0.308979	-1.09255	71
GO:0046888 negative regulation of hormone secretion	0.280738	0.534327	0.0253295	0.431566	1.13372	72
GO:0031018 endocrine pancreas development	0.28132	0.535145	0.0275795	0.490115	1.15737	32
GO:0010508 positive regulation of autophagy	0.282054	0.536253	0.0241478	0.406656	1.11632	125
GO:1900047 negative regulation of hemostasis	0.282236	0.536309	0.0275224	0.48971	1.15642	32
GO:0002021 response to dietary excess	0.2826	0.536712	0.0515824	-0.384249	-1.11971	27
GO:0042596 fear response	0.283168	0.537501	0.0585987	-0.341877	-1.09369	42
GO:0006779 porphyrin-containing compound biosynthetic process	0.284585	0.539609	0.0518138	-0.37968	-1.1159	28
GO:0033014 tetrapyrrole biosynthetic process	0.284585	0.539609	0.0518138	-0.37968	-1.1159	28
GO:0009066 aspartate family amino acid metabolic process	0.284807	0.539702	0.0537294	-0.36774	-1.10883	32
GO:0006308 DNA catabolic process	0.284941	0.539702	0.0275143	0.493697	1.15531	30
GO:0045727 positive regulation of translation	0.288377	0.545917	0.0238646	0.406112	1.1119	121
GO:1901186 positive regulation of ERBB signaling pathway	0.289358	0.547481	0.0268101	0.481857	1.1512	34
GO:0071312 cellular response to alkaloid	0.289723	0.547847	0.051316	-0.37847	-1.11234	28
GO:0019883 antigen processing and presentation of endogenous antigen	0.289863	0.547847	0.0276862	0.505951	1.15599	26
GO:0051402 neuron apoptotic process	0.29146	0.55057	0.0227035	0.380651	1.08611	274
GO:0045742 positive regulation of epidermal growth factor receptor signaling pathway	0.291923	0.551149	0.0269338	0.486594	1.14906	32
GO:0032411 positive regulation of transporter activity	0.29235	0.551659	0.0976763	-0.279852	-1.06754	120
GO:0051568 histone H3-K4 methylation	0.292513	0.551672	0.0254396	0.445609	1.13279	55
GO:2000637 positive regulation of gene silencing by miRNA	0.292999	0.552292	0.0270275	0.490295	1.14735	30
GO:0051567 histone H3-K9 methylation	0.294018	0.553916	0.0268101	0.485419	1.14628	32
GO:0046189 phenol-containing compound biosynthetic process	0.294643	0.554324	0.0542941	-0.360146	-1.1021	34
GO:0051216 cartilage development	0.294618	0.554324	0.141073	-0.257247	-1.04856	183
GO:0051606 detection of stimulus	0.294706	0.554324	0.0231377	0.398229	1.10443	148
GO:0001654 eye development	0.295775	0.556037	0.31828	-0.24172	-1.03349	317
GO:0034250 positive regulation of cellular amide metabolic process	0.295968	0.556104	0.0231147	0.398976	1.10458	146
GO:0045444 fat cell differentiation	0.296296	0.556128	0.208827	-0.249799	-1.04268	244
GO:0034504 protein localization to nucleus	0.296289	0.556128	0.0223702	0.378235	1.08219	301
GO:0031398 positive regulation of protein ubiquitination	0.297168	0.557389	0.0234928	0.407388	1.1103	114
GO:0045685 regulation of glial cell differentiation	0.297285	0.557389	0.0243741	0.426288	1.1213	74
GO:2000249 regulation of actin cytoskeleton reorganization	0.297664	0.557804	0.0260699	0.468006	1.13838	39
GO:0001523 retinoid metabolic process	0.29817	0.558454	0.0561877	-0.344422	-1.09078	40
GO:0009123 nucleoside monophosphate metabolic process	0.298354	0.558502	0.0248657	0.439419	1.12685	59
GO:0048640 negative regulation of developmental growth	0.299213	0.559515	0.0945555	-0.281041	-1.06573	116
GO:0045055 regulated exocytosis	0.299131	0.559515	0.0224296	0.385073	1.09101	230
GO:0042987 amyloid precursor protein catabolic process	0.300239	0.560737	0.0249054	0.441543	1.12559	56
GO:1905508 protein localization to microtubule organizing center	0.300343	0.560737	0.0259542	0.46774	1.13418	38
GO:1904030 negative regulation of cyclin-dependent protein kinase activity	0.300312	0.560737	0.0270667	0.501752	1.1464	26
GO:0005979 regulation of glycogen biosynthetic process	0.301177	0.561114	0.0491753	-0.384126	-1.10982	26
GO:0010962 regulation of glucan biosynthetic process	0.301177	0.561114	0.0491753	-0.384126	-1.10982	26
GO:0009309 amine biosynthetic process	0.301501	0.561114	0.0516978	-0.365461	-1.0948	31
GO:0042401 cellular biogenic amine biosynthetic process	0.301501	0.561114	0.0516978	-0.365461	-1.0948	31
GO:0060674 placenta blood vessel development	0.300953	0.561114	0.0261354	0.476959	1.1395	34
GO:0060445 branching involved in salivary gland morphogenesis	0.301493	0.561114	0.0268486	0.496987	1.14356	27
GO:0021988 olfactory lobe development	0.302013	0.561769	0.026657	0.492001	1.14405	29
GO:0070873 regulation of glycogen metabolic process	0.303318	0.563899	0.0524449	-0.358423	-1.091	33
GO:0016358 dendrite development	0.303571	0.563947	0.248833	-0.245485	-1.04025	283
GO:0015748 organophosphate ester transport	0.303664	0.563947	0.0233694	0.40955	1.10579	102
GO:0015711 organic anion transport	0.304013	0.564298	0.0220404	0.379986	1.08292	259
GO:0046621 negative regulation of organ growth	0.304432	0.564778	0.0555678	-0.343162	-1.08679	40
GO:0038066 p38MAPK cascade	0.305965	0.567323	0.0247672	0.443168	1.12283	53
GO:0045686 negative regulation of glial cell differentiation	0.306734	0.568062	0.0493445	-0.377047	-1.09872	27
GO:1904888 cranial skeletal system development	0.306975	0.568062	0.0241416	0.429631	1.11682	66
GO:0043516 regulation of DNA damage response, signal transduction by p53 class mediator	0.307009	0.568062	0.0257969	0.474655	1.13399	34
GO:0048854 brain morphogenesis	0.306716	0.568062	0.0260844	0.481091	1.13607	32
GO:0071166 ribonucleoprotein complex localization	0.308374	0.57029	0.0240671	0.429048	1.1153	66
GO:0048265 response to pain	0.309375	0.570996	0.052891	-0.35565	-1.08834	34
GO:0061333 renal tubule morphogenesis	0.309505	0.570996	0.0712829	-0.300707	-1.0775	74
GO:0050906 detection of stimulus involved in sensory perception	0.308985	0.570996	0.0686891	-0.306307	-1.0741	68
GO:0009308 amine metabolic process	0.309566	0.570996	0.0232356	0.412528	1.10645	92
GO:0045912 negative regulation of carbohydrate metabolic process	0.309333	0.570996	0.0249319	0.449389	1.12178	47
GO:0051966 regulation of synaptic transmission, glutamatergic	0.31028	0.572013	0.0630518	-0.31561	-1.07202	57
GO:0060148 positive regulation of posttranscriptional gene silencing	0.311547	0.574047	0.0258968	0.481482	1.13234	31
GO:0061647 histone H3-K9 modification	0.312063	0.57458	0.0249984	0.454892	1.122	43
GO:0007129 homologous chromosome pairing at meiosis	0.312162	0.57458	0.0255158	0.472812	1.12959	34
GO:0071539 protein localization to centrosome	0.313971	0.577609	0.0253022	0.467213	1.12488	36
GO:0001578 microtubule bundle formation	0.314356	0.578014	0.0229837	0.412289	1.10473	91
GO:0042063 gliogenesis	0.315943	0.580328	0.0213715	0.375745	1.07408	297
GO:0035066 positive regulation of histone acetylation	0.315886	0.580328	0.0256626	0.479973	1.12879	31
GO:0048259 regulation of receptor-mediated endocytosis	0.31618	0.580459	0.0225768	0.403849	1.09769	111
GO:0015698 inorganic anion transport	0.316975	0.581014	0.022435	0.401734	1.09577	115
GO:1901983 regulation of protein acetylation	0.316678	0.581014	0.0232762	0.419525	1.10699	77
GO:1901985 positive regulation of protein acetylation	0.316977	0.581014	0.0245273	0.447092	1.11605	47
GO:0003085 negative regulation of systemic arterial blood pressure	0.317888	0.581315	0.04775	-0.378863	-1.09461	26
GO:0042303 molting cycle	0.317674	0.581315	0.0224242	0.402224	1.09623	114
GO:0042633 hair cycle	0.317674	0.581315	0.0224242	0.402224	1.09623	114
GO:1905330 regulation of morphogenesis of an epithelium	0.317966	0.581315	0.0234574	0.425168	1.1088	68
GO:0090077 foam cell differentiation	0.317523	0.581315	0.0262307	0.500031	1.13455	25
GO:0006900 vesicle budding from membrane	0.318794	0.582527	0.0631186	-0.313554	-1.07285	59
GO:0032273 positive regulation of protein polymerization	0.319807	0.583888	0.0221511	0.398972	1.09411	123
GO:0034394 protein localization to cell surface	0.319871	0.583888	0.0232994	0.423266	1.1065	69
GO:0006766 vitamin metabolic process	0.321661	0.586852	0.0236115	0.431384	1.10792	60
GO:0106106 cold-induced thermogenesis	0.322091	0.587029	0.103526	-0.272381	-1.0533	134
GO:0009593 detection of chemical stimulus	0.321958	0.587029	0.0249918	0.46802	1.12042	35
GO:0032786 positive regulation of DNA-templated transcription, elongation	0.322856	0.588119	0.0252953	0.477302	1.12251	31
GO:0021799 cerebral cortex radially oriented cell migration	0.323567	0.58911	0.0506476	-0.353088	-1.07476	33
GO:0051098 regulation of binding	0.324468	0.58949	0.0208749	0.37098	1.06535	366
GO:0051222 positive regulation of protein transport	0.323979	0.58949	0.021043	0.375195	1.0703	276
GO:0072091 regulation of stem cell proliferation	0.324613	0.58949	0.0242291	0.446749	1.10904	45
GO:0032965 regulation of collagen biosynthetic process	0.324194	0.58949	0.0246369	0.457744	1.11342	39
GO:0046823 negative regulation of nucleocytoplasmic transport	0.324364	0.58949	0.0255995	0.4878	1.12242	27
GO:0010463 mesenchymal cell proliferation	0.325	0.589889	0.0593177	-0.316875	-1.0685	53
GO:0015718 monocarboxylic acid transport	0.32544	0.590383	0.0226538	0.412527	1.09704	83
GO:1901606 alpha-amino acid catabolic process	0.325802	0.590737	0.0236593	0.434604	1.10481	55
GO:0006576 cellular biogenic amine metabolic process	0.326733	0.592119	0.0227368	0.416279	1.1001	78
GO:0032228 regulation of synaptic transmission, GABAergic	0.327356	0.592639	0.0494468	-0.359194	-1.07603	31
GO:0045923 positive regulation of fatty acid metabolic process	0.327277	0.592639	0.0243805	0.454139	1.11021	40
GO:0009266 response to temperature stimulus	0.327652	0.592869	0.108893	-0.263838	-1.04243	146
GO:0048566 embryonic digestive tract development	0.328117	0.593406	0.0250251	0.475649	1.11862	31
GO:0016101 diterpenoid metabolic process	0.328713	0.59357	0.0541186	-0.333111	-1.06565	42
GO:0048754 branching morphogenesis of an epithelial tube	0.328577	0.59357	0.0212528	0.387044	1.08156	169
GO:0043954 cellular component maintenance	0.328689	0.59357	0.0233694	0.431899	1.10396	57
GO:0042462 eye photoreceptor cell development	0.330422	0.594779	0.0467507	-0.375544	-1.08503	26
GO:0071709 membrane assembly	0.330097	0.594779	0.0549209	-0.326074	-1.0591	44
GO:0030517 negative regulation of axon extension	0.330097	0.594779	0.0549209	-0.325996	-1.05884	44
GO:0031396 regulation of protein ubiquitination	0.330112	0.594779	0.0209803	0.380643	1.07421	203
GO:0071426 ribonucleoprotein complex export from nucleus	0.329908	0.594779	0.022995	0.423498	1.09912	65
GO:0032873 negative regulation of stress-activated MAPK cascade	0.330564	0.594779	0.0239317	0.445021	1.10476	45
GO:0070303 negative regulation of stress-activated protein kinase signaling cascade	0.330564	0.594779	0.0239317	0.445021	1.10476	45
GO:0071542 dopaminergic neuron differentiation	0.33172	0.595528	0.046143	-0.381205	-1.0881	25
GO:0001658 branching involved in ureteric bud morphogenesis	0.33177	0.595528	0.0589275	-0.314702	-1.06555	54
GO:0018209 peptidyl-serine modification	0.331486	0.595528	0.0206106	0.3726	1.0666	307
GO:0097305 response to alcohol	0.331797	0.595528	0.0215517	0.395753	1.08639	125
GO:1902991 regulation of amyloid precursor protein catabolic process	0.331826	0.595528	0.0240857	0.451521	1.10765	41
GO:0086009 membrane repolarization	0.33237	0.596201	0.0530145	-0.336435	-1.06549	40
GO:0007265 Ras protein signal transduction	0.333367	0.597685	0.0205083	0.371602	1.06484	316
GO:0048524 positive regulation of viral process	0.333572	0.597748	0.0231319	0.430022	1.09916	57
GO:0021602 cranial nerve morphogenesis	0.334599	0.599285	0.0464298	-0.374517	-1.08206	26
GO:0045165 cell fate commitment	0.335149	0.599964	0.020742	0.379836	1.07178	202
GO:0003151 outflow tract morphogenesis	0.335979	0.601144	0.0725394	-0.286845	-1.04486	83
GO:0030521 androgen receptor signaling pathway	0.336612	0.601971	0.0505748	-0.347413	-1.0715	35
GO:0045940 positive regulation of steroid metabolic process	0.337781	0.603757	0.0486112	-0.357222	-1.07012	31
GO:1990823 response to leukemia inhibitory factor	0.338745	0.605171	0.0213765	0.396554	1.08264	116
GO:0032781 positive regulation of ATPase activity	0.339166	0.60531	0.0455833	-0.378429	-1.08018	25
GO:1903792 negative regulation of anion transport	0.339163	0.60531	0.0248526	0.481495	1.10792	27
GO:0007569 cell aging	0.340002	0.606495	0.0216479	0.403365	1.0859	96
GO:0002793 positive regulation of peptide secretion	0.340268	0.606662	0.021653	0.403544	1.08562	95
GO:0086005 ventricular cardiac muscle cell action potential	0.341378	0.608333	0.0465458	-0.367582	-1.07115	27
GO:1901264 carbohydrate derivative transport	0.342413	0.60987	0.0227646	0.429169	1.09405	56
GO:0098739 import across plasma membrane	0.343219	0.610343	0.0207846	0.389304	1.07797	143
GO:0006304 DNA modification	0.343279	0.610343	0.0219047	0.410077	1.08616	80
GO:0007019 microtubule depolymerization	0.343032	0.610343	0.0231033	0.435694	1.09412	49
GO:0016339 calcium-dependent cell-cell adhesion via plasma membrane cell adhesion molecules	0.343372	0.610343	0.024273	0.469613	1.10443	31
GO:0032371 regulation of sterol transport	0.345349	0.613238	0.0574353	-0.312525	-1.05383	53
GO:0032374 regulation of cholesterol transport	0.345349	0.613238	0.0574353	-0.312525	-1.05383	53
GO:0032091 negative regulation of protein binding	0.346133	0.61432	0.0213864	0.402039	1.08157	95
GO:0043523 regulation of neuron apoptotic process	0.346951	0.615463	0.0200405	0.37493	1.06561	244
GO:0061077 chaperone-mediated protein folding	0.347795	0.616149	0.0226097	0.428513	1.08933	55
GO:0050994 regulation of lipid catabolic process	0.347863	0.616149	0.0226814	0.430468	1.09065	53
GO:2000648 positive regulation of stem cell proliferation	0.347594	0.616149	0.0247084	0.487403	1.1059	25
[truncated: 1,537 more rows]

## Sheet: Table S2C
Table S2C. Gene set enrichment analysis from whole bladders of mock-infected Slpi+/+ and Slpi-/- mice (M-ko vs. M-wt)
[truncated: 3,765 more rows]

[truncated: 1 more sheets: Table S2D]
