# Supplementary material for: Secretory leukocyte protease inhibitor protects against severe urinary tract infection in mice
Source: mBio. 2024 Jan 25;15(2):e02554-23. doi: 10.1128/mbio.02554-23 (PMC10865866; doi:10.1128/mbio.02554-23)
Supplement: Table S3 — Clinical study demographics. [file mbio.02554-23-s0004.xlsx]

## Sheet: Table S3
Table S3. Clinical Study Demographics
	All	No uropathogen or UTI symptoms	Uropathogen positive	Uropathogen positive with history of recent or rUTI
Total number of samples	197	5	12	3
Age	31 (±7.4)	34 (±8.5)	32 (±11.1)	30 (±6.2)
BMI	30 (±8.7)#	29 (±3.5)	35 (±12.8)	26 (±5.7)
Pregnant	96 (48.7%)	0	0	0
Contamination
Periurethral	9 (4.5%)	0	0	0
Mixed flora	1 (0.5%)	0	0	0
Collection method
Clean catch	168 (85.2%)	4 (100%)	9 (100%)	3 (100%)
Catheterization	26 (13.1%)	0	0	0
Nephrostomy tubes	3 (1.5%)	0	0	0
Department
Outpatient	124 (62.9%)	2 (50%)	4 (45%)	1 (33.3%)
Emergency Department	32 (16.2%)	2 (50%)	5 (55%)	2 (66.6%)
Inpatient	33 (16.7%)	0	0	0
ICU	8 (4.0%)	0	0	0
Comorbidities
Positive for COVID-19*	15 (7.6%)	0	0	0
Asthma or COPD	18 (9.1%)	0	0	0
Cardiovascular disease	5 (2.5%)	0	0	0
Cancer	9 (4.5%)	0	0	0
Diabetes mellitus	14 (7.1%)	0	0	0
Autoimmune disorder	23 (11.6%)	0	0	0
Chronic kidney disease	11 (5.6%)	0	0	0
UT stones or abnormalities	31 (15.7%)	0	0	0
History of UTI
Prior UTI in lifetime	117 (59.3%)	2 (50%)	3 (33%)	3 (100%)
Recentx or rUTI	36 (18.2%)	0	0	3 (100%)
Culture results
Negative (<105 CFU)	145 (73.6%)	4 (100%)	0	0
Positive (>105 CFU)	42 (21.3%)	0	9 (100%)	3 (100%)
Escherichia coli	27 (64.2%)	0	8 (88%)	3 (100%)
Pseudomonas aeruginosa^	3 (7.1%)	0	0	0
Proteus mirabilis	2 (4.7%)	0	0	0
Klebsiella pneumoniae	1 (2.3%)	0	0	0
Serratia marcescens^	1 (2.3%)	0	0	0
Enterococcus faecalis	1 (2.3%)	0	0	0
Enterobacter cloacae complex^	1 (2.3%)	0	0	0
Staphylococcus sp.^	1 (2.3%)	0	0	0
Combination	5 (11.9%)	0	1 (11%)	0
data within parentheses is SD or percentage
* within the last month
x within last 6 months
# missing data for one patient
^ atypical pathogens found in samples collected by catheter or nephrostomy tube
