# Supplementary material for: Secretory leukocyte protease inhibitor protects against severe urinary tract infection in mice
Source: mBio. 2024 Jan 25;15(2):e02554-23. doi: 10.1128/mbio.02554-23 (PMC10865866; doi:10.1128/mbio.02554-23)
Supplement: Table S4 — Primers. [file mbio.02554-23-s0005.xlsx]

## Sheet: Sheet1
Table S4A. Quantitative Reverse Transcriptase PCR Primers used in this study
Purpose	Name	Sequence (5' - 3')
Kanamycin casette insertion	HK-FT-F	TTATCGGCACTGGTCAGGTTCTGCGCGGCGAAAAGTTCCCAGGCGCTGGCCACGTCTTGAGCGATTGTGT
Kanamycin casette insertion	HK-FT-R	TTATCGGCACTGGTCAGGTTCTGCGCGGCGAAAAGTTCCCAGGCGCTGGCCACGTCTTGAGCGATTGTGT
Clone screening	HK-test-Left	AATAGCAGTACGCGCATGATAGC
Clone screening	HK-test-Right	CTTGCAGCAACGCATTAATCTTCAG
Table S4B. Cloning Primers used in this study
Species	Target Gene	Sequence (5' - 3')
Mus musculus	Il6	F: CTGATGCTGGTGACAACCAC
		R: GCCACTCCTTCTGTGACTCC
	Il1b	F: ACACTCCTTAGTCCTCGGCCA
		R: CCATCAGAGGCAAGGAGGAA
	Tnfa	F: CCCTCACACTCAGATCATCTTCT
		R: GCTACGACGTGGGCTACAG
	Slpi	F: CCATTCGCAAACCAGTGTGG
		R: TGGGAGGGTTAAGCATCATACA
	Actin	F: CTACAATGAGCTGCGTGTGG
		R: TAGCTCTTCTCCAGGGAGGA
	Gapdh	F: AGGTCGGTGTGAACGGATTTG
		R: GGGGTCGTTGATGGCAACA
Homo sapiens	Slpi	F: GAGATGTTGTCCTGACACTTGTG
		R: AGGCTTCCTCCTTGTTGGGT
	Gapdh	F: TGTCAGTGGTGGACCTGACCT
		R: AGGGGAGATTCAGTGTGGTG
